# Supplementary material for: DNA Methylation Variation Is a Possible Mechanism in the Response of Haemaphysalis longicornis to Low-Temperature Stress
Source: Int J Mol Sci. 2022 Dec 2;23(23):15207. doi: 10.3390/ijms232315207 (PMC9740864; doi:10.3390/ijms232315207)
Supplement: Supplementary file 1 [file ijms-23-15207-s001.zip]

Archive with 4 entries (4 files):
- Table S1.xlsx
- Table S2.xls
- Table S3.xls
- Table S4.xls
