# Supplementary material for: DNA Methylation Variation Is a Possible Mechanism in the Response of Haemaphysalis longicornis to Low-Temperature Stress
Source: Int J Mol Sci. 2022 Dec 2;23(23):15207. doi: 10.3390/ijms232315207 (PMC9740864; doi:10.3390/ijms232315207)
Supplement: Supplementary file 1 [file ijms-23-15207-s001.zip › Table S1.xlsx]

## Sheet: S1
Table S1. Summary of genome-wide methylation
Samples	mC percent(%)	mCpG percent(%)	mCHG percent(%)	mCHH percent(%)
Control	0.0095	0.0386	0.0007	0.0003
Treatment	0.0094	0.0385	0.0008	0.0003
