# Supplementary material for: DNA Methylation Variation Is a Possible Mechanism in the Response of Haemaphysalis longicornis to Low-Temperature Stress
Source: Int J Mol Sci. 2022 Dec 2;23(23):15207. doi: 10.3390/ijms232315207 (PMC9740864; doi:10.3390/ijms232315207)
Supplement: Supplementary file 1 [file ijms-23-15207-s001.zip › Table S2.xls]

## Sheet: Table S2
#chr	start	end	length	nCG	Cold_meanMethy	Control_meanMethy	diff.Methy	areaStat	C_context	regionID	region	Gene Name	Blast swiss prot
scaffold1	166841	167303	463	91	0.625976	0.358121	0.267855	665.722	CG	evm.model.scaffold1.1	intron	--	PREDICTED: intraflagellar transport protein 57 homolog [Aplysia californica]
scaffold1	739219	739390	172	52	0.0107132	0.0580111	-0.047298	-249.719	CHH	evm.model.scaffold1.7	exon	--	vesicle coat complex COPI, beta' subunit, putative [Ixodes scapularis]
scaffold1	739219	739390	172	52	0.0107132	0.0580111	-0.047298	-249.719	CHH	evm.model.scaffold1.7	intron	--	vesicle coat complex COPI, beta' subunit, putative [Ixodes scapularis]
scaffold1	824370	825256	887	194	0.236657	0.507537	-0.27088	-1500.14	CG	evm.model.scaffold1.13	intron	--	holocytochrome C synthase/heme-lyase, putative [Ixodes scapularis]
scaffold1	827276	828415	1140	174	0.139381	0.435867	-0.296486	-1488.13	CG	evm.model.scaffold1.13	intron	--	holocytochrome C synthase/heme-lyase, putative [Ixodes scapularis]
scaffold1	910324	910507	184	64	0.0591385	0.0037932	0.0553453	351.707	CHH	evm.model.scaffold1.15	intron	--	mesoderm induction early response, putative [Ixodes scapularis]
scaffold1	950985	951394	410	65	0.313461	0.68593	-0.372469	-624.113	CG	evm.model.scaffold1.16	intron	--	WD-repeat protein, putative [Ixodes scapularis]
scaffold1	975260	975634	375	71	0.559654	0.817158	-0.257504	-403.234	CG	evm.model.scaffold1.16	intron	--	WD-repeat protein, putative [Ixodes scapularis]
scaffold1	1048777	1048828	52	5	0.00134922	0.0639813	-0.0626321	-19.7664	CHG	evm.model.scaffold1.17	intron	--	hypothetical protein LOTGIDRAFT_135703 [Lottia gigantea]
scaffold100	275941	276370	430	102	0.0589942	0.208102	-0.149108	-633.046	CG	evm.model.scaffold100.6	intron	--	PHD finger protein 14 [Zootermopsis nevadensis]
scaffold1006	57373	57627	255	89	0.0581715	0.0125408	0.0456308	403.298	CG	evm.model.scaffold1006.1.1	intron	--	Sec14 cytosolic factor, putative [Ixodes scapularis]
scaffold1007	53380	53443	64	27	0.00211767	0.0280481	-0.0259304	-136.543	CHH	Target=(GA)n:1-124;Class=Simple_repeat	repeat
scaffold1007	53380	53443	64	27	0.00211767	0.0280481	-0.0259304	-136.543	CHH	evm.model.scaffold1007.1	intron	--	PREDICTED: FH1/FH2 domain-containing protein 3 isoform X6 [Athalia rosae]
scaffold1017	217807	218082	276	69	0.532639	0.357294	0.175345	409.561	CG	evm.model.scaffold1017.1	intron	--	Protein arginine N-methyltransferase 7 [Zootermopsis nevadensis]
scaffold1017	278023	278384	362	86	0.211999	0.0882441	0.123755	501.335	CG	evm.model.scaffold1017.2	intron	--	conserved hypothetical protein [Ixodes scapularis]
scaffold1017	1272398	1272978	581	159	0.636639	0.474889	0.16175	1017.83	CG	evm.model.scaffold1017.8	promoter	--	E3 ubiquitin protein ligase (URE-B1), putative [Ixodes scapularis]
scaffold1017	1657587	1657806	220	76	0.0716608	0.0100727	0.0615881	445.903	CG	evm.model.scaffold1017.12	intron	--	PREDICTED: transmembrane protein 17A-like [Maylandia zebra]
scaffold1017	1740805	1740868	64	24	0.031639	0.00126715	0.0303718	102.569	CHH	evm.model.scaffold1017.12	intron	--	PREDICTED: transmembrane protein 17A-like [Maylandia zebra]
scaffold1019	5798	6150	353	57	0.237902	0.446712	-0.20881	-411.485	CG	evm.model.scaffold1019.1	intron	--	conserved hypothetical protein [Ixodes scapularis]
scaffold1019	173390	173690	301	82	0.788755	0.458974	0.329781	504.612	CG	evm.model.scaffold1019.11	intron	--	PREDICTED: transportin-3-like isoform X2 [Crassostrea gigas]
scaffold1019	244244	244523	280	89	0.160293	0.0170543	0.143239	718.356	CG	evm.model.scaffold1019.12	intron	--	conserved hypothetical protein [Ixodes scapularis]
scaffold1021	61649	62196	548	130	0.667735	0.306584	0.361151	1415.52	CG	evm.model.scaffold1021.1	intron	--	conserved hypothetical protein [Ixodes scapularis]
scaffold1021	71048	71678	631	122	0.798634	0.652417	0.146217	564.758	CG	evm.model.scaffold1021.1	intron	--	conserved hypothetical protein [Ixodes scapularis]
scaffold1021	123834	124381	548	89	0.560532	0.25759	0.302942	886.905	CG	evm.model.scaffold1021.2	intron	--	conserved hypothetical protein [Ixodes scapularis]
scaffold1022	56632	57118	487	103	0.822345	0.688155	0.13419	529.873	CG	evm.model.scaffold1022.1.1	intron	--	PREDICTED: histone-lysine N-methyltransferase PRDM9-like [Ciona intestinalis]
scaffold1022	97168	97524	357	74	0.427504	0.759676	-0.332172	-780.512	CG	evm.model.scaffold1022.1.1	intron	--	PREDICTED: histone-lysine N-methyltransferase PRDM9-like [Ciona intestinalis]
scaffold1022	127069	127498	430	82	0.256612	0.134617	0.121995	403.675	CG	evm.model.scaffold1022.1.1	intron	--	PREDICTED: histone-lysine N-methyltransferase PRDM9-like [Ciona intestinalis]
scaffold1022	154779	155163	385	92	0.685778	0.267302	0.418475	986.354	CG	evm.model.scaffold1022.1.1	intron	--	PREDICTED: histone-lysine N-methyltransferase PRDM9-like [Ciona intestinalis]
scaffold1022	217865	218261	397	87	0.790006	0.627799	0.162206	501.412	CG	evm.model.scaffold1022.2.2	intron	--	PREDICTED: histone-lysine N-methyltransferase PRDM9-like [Ciona intestinalis]
scaffold1022	224151	224974	824	107	0.378406	0.0394077	0.338998	898.098	CG	evm.model.scaffold1022.2.2	intron	--	PREDICTED: histone-lysine N-methyltransferase PRDM9-like [Ciona intestinalis]
scaffold1022	225240	225851	612	108	0.274363	0.063343	0.21102	892.018	CG	evm.model.scaffold1022.2.2	intron	--	PREDICTED: histone-lysine N-methyltransferase PRDM9-like [Ciona intestinalis]
scaffold1022	248922	249202	281	61	0.526001	0.20769	0.318311	510.572	CG	evm.model.scaffold1022.2.2	intron	--	PREDICTED: histone-lysine N-methyltransferase PRDM9-like [Ciona intestinalis]
scaffold1022	264493	264814	322	44	0.376337	0.0209	0.355437	400.474	CG	evm.model.scaffold1022.2.2	intron	--	PREDICTED: histone-lysine N-methyltransferase PRDM9-like [Ciona intestinalis]
scaffold1022	273491	273852	362	92	0.514817	0.243681	0.271136	662.216	CG	evm.model.scaffold1022.2.2	intron	--	PREDICTED: histone-lysine N-methyltransferase PRDM9-like [Ciona intestinalis]
scaffold1022	850232	850545	314	48	0.016059	0.434286	-0.418226	-607.93	CG	evm.model.scaffold1022.4	intron	--	zinc finger, putative [Ixodes scapularis]
scaffold1022	914721	915318	598	77	0.0134286	0.257987	-0.244559	-627.909	CG	evm.model.scaffold1022.4	intron	--	zinc finger, putative [Ixodes scapularis]
scaffold1022	968458	968742	285	77	0.0288121	0.131118	-0.102306	-664.315	CG	evm.model.scaffold1022.4	intron	--	zinc finger, putative [Ixodes scapularis]
scaffold1023	728941	729331	391	81	0.332125	0.771541	-0.439417	-920.62	CG	evm.model.scaffold1023.3	intron	--	phospholipase C, putative [Ixodes scapularis]
scaffold1023	781159	781465	307	72	0.410628	0.69326	-0.282632	-666.14	CG	evm.model.scaffold1023.3	intron	--	phospholipase C, putative [Ixodes scapularis]
scaffold1024	97025	97121	97	12	0.00151875	0.0327139	-0.0311951	-47.3093	CHG	evm.model.scaffold1024.1	intron	--	hypothetical protein [Haemaphysalis longicornis]
scaffold1025	1811731	1812082	352	62	0.795943	0.421558	0.374384	472.568	CG	evm.model.scaffold1025.20	intron	--	tRNA (adenine-N(1)-)-methyltransferase non-catalytic subunit TRM6, putative [Ixodes scapularis]
scaffold1025	1930471	1930716	246	56	0.517489	0.15745	0.360039	458.406	CG	evm.model.scaffold1025.24_evm.model.scaffold1025.25	promoter	--	ribosomal protein S5, putative [Ixodes scapularis]
scaffold1025	1931799	1933008	1210	198	0.610602	0.155638	0.454964	2330.09	CG	evm.model.scaffold1025.24_evm.model.scaffold1025.25	intron	--	ribosomal protein S5, putative [Ixodes scapularis]
scaffold1025	1933274	1934125	852	77	0.53049	0.0545495	0.47594	883.501	CG	evm.model.scaffold1025.24_evm.model.scaffold1025.25	intron	--	ribosomal protein S5, putative [Ixodes scapularis]
scaffold1025	2773585	2773783	199	51	0.608774	0.195553	0.413222	475.622	CG	evm.model.scaffold1025.41	intron	--	conserved hypothetical protein [Ixodes scapularis]
scaffold1029	179045	179155	111	33	0.00322978	0.0427952	-0.0395655	-146.523	CHH	evm.model.scaffold1029.1	intron	--	leucine aminopeptidase [Haemaphysalis longicornis]
scaffold1029	1031172	1031533	362	86	0.183866	0.622295	-0.438429	-715.216	CG	evm.model.scaffold1029.8	intron	--	Polyribonucleotide nucleotidyltransferase 1, mitochondrial [Zootermopsis nevadensis]
scaffold1030	779269	779539	271	54	0.424461	0.10854	0.315922	612.652	CG	evm.model.scaffold1030.7	intron	--	tetraspanin [Ixodes scapularis]
scaffold1031	25679	25821	143	18	0.0528939	0.00420386	0.0486901	69.0346	CHG	evm.model.scaffold1031.1	intron
scaffold1031	52761	53501	741	152	0.0965969	0.0341706	0.0624263	769.305	CG	evm.model.scaffold1031.1	intron
scaffold1032	84680	85128	449	71	0.433685	0.125401	0.308284	692.749	CG	evm.model.scaffold1032.2	intron	--	hypothetical protein LOTGIDRAFT_173483 [Lottia gigantea]
scaffold1032	85183	85867	685	137	0.271596	0.123975	0.147621	849.591	CG	evm.model.scaffold1032.2	intron	--	hypothetical protein LOTGIDRAFT_173483 [Lottia gigantea]
scaffold1032	86901	87489	589	80	0.260543	0.104203	0.15634	451.304	CG	evm.model.scaffold1032.2	intron	--	hypothetical protein LOTGIDRAFT_173483 [Lottia gigantea]
scaffold1032	114938	115577	640	147	0.790352	0.598733	0.19162	896.783	CG	evm.model.scaffold1032.3	intron	--	PREDICTED: THUMP domain-containing protein 3-like [Python bivittatus]
scaffold1034	308848	308899	52	8	0.0327156	0.000915098	0.0318005	30.6749	CHG	evm.model.scaffold1034.3	intron
scaffold1035	241253	241524	272	55	0.783199	0.344071	0.439129	419.262	CG	evm.model.scaffold1035.1	intron
scaffold1035	247473	247741	269	68	0.00919787	0.038048	-0.0288501	-280.986	CHH	evm.model.scaffold1035.1	intron
scaffold1035	247479	247629	151	22	0.00470429	0.0455259	-0.0408216	-102.168	CHG	evm.model.scaffold1035.1	intron
scaffold1036	177094	177759	666	87	0.104417	0.00743356	0.0969833	557.569	CG	evm.model.scaffold1036.1_evm.model.scaffold1036.2	intron	--	hypothetical protein DAPPUDRAFT_218276 [Daphnia pulex]
scaffold1036	451580	452120	541	78	0.693626	0.280102	0.413524	793.625	CG	evm.model.scaffold1036.3	intron	--	conserved hypothetical protein [Ixodes scapularis]
scaffold1036	504795	505136	342	66	0.0991819	0.676505	-0.577324	-740.847	CG	evm.model.scaffold1036.5	intron	--	PREDICTED: WD repeat-containing protein 92 [Takifugu rubripes]
scaffold1036	555911	556457	547	88	0.643023	0.291911	0.351112	754.414	CG	evm.model.scaffold1036.6	intron	--	zinc finger protein, putative [Ixodes scapularis]
scaffold1036	557153	558667	1515	98	0.052928	0.412266	-0.359338	-840.888	CG	evm.model.scaffold1036.6	intron	--	zinc finger protein, putative [Ixodes scapularis]
scaffold1036	587302	587682	381	78	0.223871	0.491093	-0.267223	-561.331	CG	evm.model.scaffold1036.6	intron	--	zinc finger protein, putative [Ixodes scapularis]
scaffold1036	588183	588256	74	20	0.0414078	0.00589581	0.0355119	100.773	CHH	evm.model.scaffold1036.6	intron	--	zinc finger protein, putative [Ixodes scapularis]
scaffold1036	661064	661205	142	56	0.122462	0.0511182	0.0713433	237.127	CHH	Target=(TCCA)n:1-215;Class=Simple_repeat	repeat
scaffold1037	318474	318842	369	120	0.400221	0.690982	-0.290762	-1520.51	CG	evm.model.scaffold1037.2	intron	--	PREDICTED: DENN domain-containing protein 2A [Trichechus manatus latirostris]
scaffold1037	657079	657462	384	88	0.25077	0.0927014	0.158068	662.871	CG	Target=(CAATC)n:1-69;Class=Simple_repeat	repeat
scaffold1037	953316	953610	295	71	0.0140296	0.10405	-0.09002	-517.24	CG	evm.model.scaffold1037.8	intron	--	hypothetical protein IscW_ISCW021956 [Ixodes scapularis]
scaffold1037	2211253	2211317	65	8	0.0368391	0.00113256	0.0357065	30.6195	CHG	evm.model.scaffold1037.17	intron	--	ABC transporter, putative [Ixodes scapularis]
scaffold1037	3504157	3504442	286	81	0.859516	0.605697	0.25382	499.366	CG	evm.model.scaffold1037.24	intron	--	nitric oxide synthase interacting protein, putative [Ixodes scapularis]
scaffold1042	77169	77446	278	66	0.416548	0.0793012	0.337247	526.901	CG	evm.model.scaffold1042.1	intron
scaffold1042	324621	324684	64	8	0.0222397	0.00102689	0.0212128	28.1634	CHG	evm.model.scaffold1042.3	intron	--	ABC transporter, putative [Ixodes scapularis]
scaffold1044	118886	119494	609	86	0.107961	0.307275	-0.199315	-579.748	CG	evm.model.scaffold1044.2	intron	--	hypothetical protein DAPPUDRAFT_314321 [Daphnia pulex]
scaffold1052	740063	740319	257	61	0.354325	0.724553	-0.370228	-433.728	CG	evm.model.scaffold1052.3	intron	--	PREDICTED: LOW QUALITY PROTEIN: zinc finger protein 64 [Picoides pubescens]
scaffold1053	747442	747757	316	77	0.0091834	0.0840601	-0.0748767	-439.322	CG	evm.model.scaffold1053.20.2	intron	--	conserved hypothetical protein [Ixodes scapularis]
scaffold1056	1208133	1209097	965	150	0.483205	0.25353	0.229675	1149.41	CG	evm.model.scaffold1056.14	intron	--	PREDICTED: histone-lysine N-methyltransferase setd3-like [Aplysia californica]
scaffold106	140239	140507	269	51	0.445242	0.154712	0.29053	458.337	CG	evm.model.scaffold106.4	intron	--	hypothetical protein IscW_ISCW019094 [Ixodes scapularis]
scaffold106	140658	140977	320	79	0.189234	0.368938	-0.179705	-461.926	CG	evm.model.scaffold106.4	intron	--	hypothetical protein IscW_ISCW019094 [Ixodes scapularis]
scaffold106	163588	163891	304	63	0.16255	0.349386	-0.186835	-473.239	CG	evm.model.scaffold106.6	intron	--	protein EMSY, putative [Ixodes scapularis]
scaffold106	405341	405884	544	92	0.714955	0.355628	0.359327	659.206	CG	evm.model.scaffold106.10.2	intron	--	hypothetical protein X975_24536, partial [Stegodyphus mimosarum]
scaffold106	420462	420521	60	23	0.0052783	0.0679101	-0.0626318	-118.817	CHH	evm.model.scaffold106.10.2	intron	--	hypothetical protein X975_24536, partial [Stegodyphus mimosarum]
scaffold1061	130135	130212	78	32	0.0298665	0.00137205	0.0284944	187.505	CHH	Target=(TCCA)n:1-324;Class=Simple_repeat	repeat
scaffold1062	31192	31304	113	36	0.00382289	0.0279439	-0.024121	-145.246	CHH	evm.model.scaffold1062.3	intron	--	zinc finger protein, putative [Ixodes scapularis]
scaffold1062	84379	84668	290	70	0.448345	0.619642	-0.171297	-447.779	CG	evm.model.scaffold1062.4	intron	--	hypothetical protein IscW_ISCW010856 [Ixodes scapularis]
scaffold107	127087	127449	363	52	0.418315	0.164035	0.25428	423.057	CG	evm.model.scaffold107.6	intron	--	vacuolar sorting protein VPS28, putative [Ixodes scapularis]
scaffold107	148582	149003	422	77	0.657486	0.441698	0.215789	473.293	CG	evm.model.scaffold107.8	intron	--	Dystrobrevin beta [Zootermopsis nevadensis]
scaffold107	278569	279048	480	87	0.256838	0.616761	-0.359923	-813.416	CG	evm.model.scaffold107.13	intron	--	Laminin subunit alpha, partial [Stegodyphus mimosarum]
scaffold107	1542908	1543838	931	184	0.710898	0.437042	0.273856	1232.26	CG	evm.model.scaffold107.32	intron	--	paramyosin, putative [Ixodes scapularis]
scaffold107	1558496	1558867	372	53	0.713255	0.25058	0.462676	635.19	CG	evm.model.scaffold107.32	intron	--	paramyosin, putative [Ixodes scapularis]
scaffold107	1560006	1560557	552	93	0.430425	0.132332	0.298093	641.477	CG	evm.model.scaffold107.32	intron	--	paramyosin, putative [Ixodes scapularis]
scaffold107	1703123	1703439	317	71	0.672204	0.259613	0.41259	531.777	CG	evm.model.scaffold107.37	intron	--	paramyosin, putative [Ixodes scapularis]
scaffold1070	550897	551204	308	61	0.0939062	0.0122524	0.0816538	428.434	CG	evm.model.scaffold1070.13	intron	--	TPA_exp: FKBP-type peptidyl-prolyl cis-trans isomerase [Amblyomma variegatum]
scaffold1070	585122	585426	305	51	0.585939	0.101367	0.484572	563.405	CG	evm.model.scaffold1070.14	intron	--	prolyl endopeptidase, putative [Ixodes scapularis]
scaffold1070	801626	802022	397	71	0.378946	0.0599342	0.319012	581.343	CG	evm.model.scaffold1070.19.1	intron	--	hypothetical protein X975_05682, partial [Stegodyphus mimosarum]
scaffold1071	885080	885521	442	67	0.013167	0.141702	-0.128535	-569.51	CG	evm.model.scaffold1071.2	intron
scaffold1074	31518	31730	213	56	0.00862669	0.0764443	-0.0678176	-334.071	CHH	Target=(ATTG)n:1-131;Class=Simple_repeat	repeat
scaffold1074	237352	237500	149	18	0.100727	0.00328328	0.0974441	85.6833	CHG	evm.model.scaffold1074.2	intron	--	conserved hypothetical protein [Ixodes scapularis]
scaffold1075	417445	417688	244	71	0.88957	0.76852	0.12105	468.688	CG	evm.model.scaffold1075.5.1	intron	--	PREDICTED: lysine-specific demethylase 4A [Callorhinchus milii]
scaffold1075	876705	877701	997	221	0.168201	0.0530765	0.115124	1413.31	CG	evm.model.scaffold1075.7	intron	--	tyrosine phosphatase epsilon, putative [Ixodes scapularis]
scaffold1076	1523771	1525154	1384	210	0.492795	0.688407	-0.195612	-1400.95	CG	evm.model.scaffold1076.3	exon	--	PREDICTED: protein disabled isoform X1 [Monomorium pharaonis]
scaffold1076	1523771	1525154	1384	210	0.492795	0.688407	-0.195612	-1400.95	CG	evm.model.scaffold1076.3	intron	--	PREDICTED: protein disabled isoform X1 [Monomorium pharaonis]
scaffold1076	1587097	1587151	55	10	0.0555717	0.00427809	0.0512936	45.7734	CHG	evm.model.scaffold1076.4	intron	--	Peptidyl-glycine alpha-amidating monooxygenase, partial [Stegodyphus mimosarum]
scaffold1076	1587106	1587185	80	19	0.0695244	0.00169666	0.0678277	125.11	CHH	evm.model.scaffold1076.4	intron	--	Peptidyl-glycine alpha-amidating monooxygenase, partial [Stegodyphus mimosarum]
scaffold1076	2033300	2033649	350	87	0.608144	0.804569	-0.196425	-563.251	CG	evm.model.scaffold1076.8	intron	--	dual specificity protein phosphatase CDC-14 alpha, putative [Ixodes scapularis]
scaffold1080	279173	279344	172	56	0.00563571	0.0513925	-0.0457568	-248.624	CHH	evm.model.scaffold1080.5	intron	--	PREDICTED: agrin-like [Metaseiulus occidentalis]
scaffold1081	321636	321693	58	13	0.00913681	0.0691489	-0.0600121	-59.5148	CHH	evm.model.scaffold1081.4	intron	--	U4/U6 small nuclear ribonucleoprotein Prp4, partial [Stegodyphus mimosarum]
scaffold1082	82652	82815	164	57	0.0127503	0.114663	-0.101913	-332.069	CHH	Target=(CA)n:1-142;Class=Simple_repeat	repeat
scaffold1083	409288	409996	709	72	0.121787	0.321111	-0.199324	-503.804	CG	Target=(ATG)n:3-47;Class=Simple_repeat	repeat
scaffold1083	409288	409996	709	72	0.121787	0.321111	-0.199324	-503.804	CG	evm.model.scaffold1083.4	intron	--	carrier protein, putative [Ixodes scapularis]
scaffold1083	615084	615170	87	9	0.00479845	0.0260888	-0.0212903	-29.2338	CHG	evm.model.scaffold1083.6	intron	--	kyphoscoliosis, putative [Ixodes scapularis]
scaffold1083	926803	927231	429	65	0.0182706	0.351739	-0.333468	-517.607	CG	evm.model.scaffold1083.11	intron	--	conserved hypothetical protein [Ixodes scapularis]
scaffold1088	954612	955051	440	72	0.193748	0.0603869	0.133361	411.974	CG	evm.model.scaffold1088.8	intron	--	conserved hypothetical protein [Ixodes scapularis]
scaffold1088	1031133	1031381	249	46	0.179663	0.713651	-0.533988	-696.505	CG	evm.model.scaffold1088.10_evm.model.scaffold1088.13	intron	--	PREDICTED: breast cancer type 1 susceptibility protein homolog [Saccoglossus kowalevskii]
scaffold1088	1031563	1032484	922	128	0.172601	0.396182	-0.223581	-977.34	CG	evm.model.scaffold1088.10_evm.model.scaffold1088.13	intron	--	PREDICTED: breast cancer type 1 susceptibility protein homolog [Saccoglossus kowalevskii]
scaffold1089	49249	49699	451	68	0.628725	0.337236	0.291488	438.362	CG	evm.model.scaffold1089.1	intron	--	Csa-calmodulin 6, partial [Cupiennius salei]
scaffold1089	106259	106534	276	49	0.252917	0.0423177	0.210599	412.166	CG	evm.model.scaffold1089.2	intron
scaffold1089	109031	110101	1071	82	0.438659	0.0897992	0.34886	471.061	CG	evm.model.scaffold1089.2	intron
scaffold1089	109031	110101	1071	82	0.438659	0.0897992	0.34886	471.061	CG	Target=(GATTG)n:1-59;Class=Simple_repeat	repeat
scaffold1089	126188	126313	126	31	0.00245948	0.0365594	-0.0341	-134.254	CHH	evm.model.scaffold1089.4	intron	--	UDP-galactose transporter, putative [Ixodes scapularis]
scaffold1089	145829	145910	82	26	0.0342456	0.0761552	-0.0419097	-110.107	CHH	evm.model.scaffold1089.4	intron	--	UDP-galactose transporter, putative [Ixodes scapularis]
scaffold1089	258301	258663	363	64	0.200385	0.0114443	0.188941	545.936	CG	evm.model.scaffold1089.6	intron
scaffold1089	266916	267667	752	147	0.117586	0.353452	-0.235866	-1129.76	CG	evm.model.scaffold1089.6	intron
scaffold1089	300437	301367	931	173	0.496215	0.159812	0.336403	1980.54	CG	evm.model.scaffold1089.7	intron	--	hypothetical protein IscW_ISCW000330 [Ixodes scapularis]
scaffold1092	627543	627618	76	24	0.0769101	0.000830583	0.0760795	160.211	CHH	evm.model.scaffold1092.5	intron	--	Ras-specific guanine nucleotide-releasing factor 2, partial [Zootermopsis nevadensis]
scaffold1092	632683	633163	481	79	0.478786	0.313828	0.164958	498.249	CG	evm.model.scaffold1092.5	intron	--	Ras-specific guanine nucleotide-releasing factor 2, partial [Zootermopsis nevadensis]
scaffold1096	537633	538051	419	59	0.0294663	0.480844	-0.451378	-604.182	CG	evm.model.scaffold1096.5	intron	--	dynactin P62 subunit, putative [Ixodes scapularis]
scaffold1096	633278	633503	226	48	0.783047	0.348556	0.434491	424.139	CG	evm.model.scaffold1096.6	intron	--	hypothetical protein BRAFLDRAFT_92054 [Branchiostoma floridae]
scaffold1096	651537	652041	505	98	0.474004	0.28117	0.192835	611.318	CG	evm.model.scaffold1096.6	intron	--	hypothetical protein BRAFLDRAFT_92054 [Branchiostoma floridae]
scaffold1096	760657	760815	159	41	0.00392364	0.0558169	-0.0518932	-210.29	CHH	evm.model.scaffold1096.8	intron	--	transmembrane protein 86A, putative [Ixodes scapularis]
scaffold1096	1689854	1689915	62	11	0.00231749	0.0756818	-0.0733643	-52.1727	CHH	evm.model.scaffold1096.10	intron	--	adenylate cyclase, putative [Ixodes scapularis]
scaffold1097	193904	194201	298	57	0.817981	0.384634	0.433347	408.231	CG	evm.model.scaffold1097.2.1	intron	--	Protein transport protein Sec16A, partial [Stegodyphus mimosarum]
scaffold1097	201786	202615	830	164	0.368414	0.688297	-0.319884	-1513.8	CG	evm.model.scaffold1097.2.1	intron	--	Protein transport protein Sec16A, partial [Stegodyphus mimosarum]
scaffold1097	214602	214892	291	47	0.264766	0.711894	-0.447128	-420.997	CG	evm.model.scaffold1097.2.1	intron	--	Protein transport protein Sec16A, partial [Stegodyphus mimosarum]
scaffold1097	327647	327723	77	23	0.02388	0.00223886	0.0216411	102.997	CHH	evm.model.scaffold1097.2.1	intron	--	Protein transport protein Sec16A, partial [Stegodyphus mimosarum]
scaffold1097	345807	346291	485	66	0.464971	0.12724	0.337731	469.349	CG	evm.model.scaffold1097.2.1	intron	--	Protein transport protein Sec16A, partial [Stegodyphus mimosarum]
scaffold110	389565	389760	196	52	0.0329192	0.205324	-0.172405	-328.446	CHH	Target=(CAGG)n:1-153;Class=Simple_repeat	repeat
scaffold1101	186105	186672	568	78	0.52424	0.827308	-0.303068	-510.271	CG	evm.model.scaffold1101.1	intron	--	T-complex protein 1 subunit alpha, partial [Stegodyphus mimosarum]
scaffold1101	187757	188062	306	63	0.102684	0.288691	-0.186007	-508.309	CG	evm.model.scaffold1101.1	intron	--	T-complex protein 1 subunit alpha, partial [Stegodyphus mimosarum]
scaffold1101	188477	189706	1230	236	0.190541	0.425285	-0.234745	-1891.61	CG	evm.model.scaffold1101.1	intron	--	T-complex protein 1 subunit alpha, partial [Stegodyphus mimosarum]
scaffold1101	190630	191254	625	94	0.427331	0.78153	-0.354199	-657.783	CG	evm.model.scaffold1101.1	intron	--	T-complex protein 1 subunit alpha, partial [Stegodyphus mimosarum]
scaffold1101	194715	195329	615	142	0.486901	0.827874	-0.340973	-1061.87	CG	evm.model.scaffold1101.1	intron	--	T-complex protein 1 subunit alpha, partial [Stegodyphus mimosarum]
scaffold1101	315152	315678	527	102	0.406929	0.833783	-0.426854	-707.736	CG	evm.model.scaffold1101.3	intron	--	Phosphatidylinositol 4-kinase beta, partial [Stegodyphus mimosarum]
scaffold1103	91237	91333	97	26	0.0326771	0.000940344	0.0317367	110.112	CHH	evm.model.scaffold1103.1	intron	--	neuronal cell adhesion molecule, putative [Ixodes scapularis]
scaffold1106	551721	551884	164	57	0.00400091	0.0386026	-0.0346017	-279.344	CHH	evm.model.scaffold1106.1_evm.model.scaffold1106.2	intron	--	PREDICTED: uncharacterized protein LOC100908993 [Metaseiulus occidentalis]
scaffold1106	991362	991813	452	97	0.589153	0.415668	0.173485	577.088	CG	evm.model.scaffold1106.5	intron	--	splicing factor 3A, putative [Ixodes scapularis]
scaffold1106	1143120	1143349	230	67	0.418626	0.680442	-0.261816	-474.799	CG	evm.model.scaffold1106.6	intron	--	hypothetical protein L798_11923, partial [Zootermopsis nevadensis]
scaffold1106	1188721	1189087	367	77	0.307174	0.552257	-0.245084	-433.236	CG	evm.model.scaffold1106.7	intron	--	PREDICTED: CAAX prenyl protease 1 homolog [Takifugu rubripes]
scaffold1106	1193187	1193810	624	91	0.458888	0.6932	-0.234312	-459.999	CG	evm.model.scaffold1106.7	intron	--	PREDICTED: CAAX prenyl protease 1 homolog [Takifugu rubripes]
scaffold1106	1196708	1197282	575	90	0.235231	0.503705	-0.268474	-633.459	CG	evm.model.scaffold1106.7	intron	--	PREDICTED: CAAX prenyl protease 1 homolog [Takifugu rubripes]
scaffold1106	1197543	1197891	349	60	0.35824	0.654559	-0.296318	-427.001	CG	evm.model.scaffold1106.7	intron	--	PREDICTED: CAAX prenyl protease 1 homolog [Takifugu rubripes]
scaffold1106	1276700	1277458	759	139	0.0369249	0.111274	-0.0743493	-737.451	CG	evm.model.scaffold1106.8	intron	--	Popeye domain-containing protein, putative [Ixodes scapularis]
scaffold1106	1473711	1474357	647	122	0.776106	0.421804	0.354301	740.638	CG	evm.model.scaffold1106.11	intron	--	nudix hydrolase, putative [Ixodes scapularis]
scaffold1108	15611	16268	658	131	0.0313171	0.123956	-0.0926393	-864.118	CG	evm.model.scaffold1108.1	intron	--	spingomyelin synthetase, putative [Ixodes scapularis]
scaffold1108	360242	360701	460	54	0.632927	0.0257854	0.607141	583.455	CG	evm.model.scaffold1108.2	intron	--	caspase-2 [Haemaphysalis longicornis]
scaffold1111	2174395	2174778	384	85	0.824433	0.509417	0.315016	694.543	CG	evm.model.scaffold1111.16	intron	--	nuclear pore complex protein nup214, putative [Ixodes scapularis]
scaffold1111	2183913	2184281	369	104	0.172446	0.335669	-0.163223	-592.832	CG	evm.model.scaffold1111.16	intron	--	nuclear pore complex protein nup214, putative [Ixodes scapularis]
scaffold1111	2189867	2189978	112	26	0.00166351	0.0672437	-0.0655802	-127.046	CHH	evm.model.scaffold1111.16	intron	--	nuclear pore complex protein nup214, putative [Ixodes scapularis]
scaffold1111	2219683	2220148	466	95	0.363609	0.192134	0.171476	515.623	CG	evm.model.scaffold1111.16	intron	--	nuclear pore complex protein nup214, putative [Ixodes scapularis]
scaffold1111	2264954	2265343	390	89	0.471064	0.251797	0.219267	423.042	CG	evm.model.scaffold1111.16	intron	--	nuclear pore complex protein nup214, putative [Ixodes scapularis]
scaffold1111	2802699	2802794	96	20	0.00574973	0.0664394	-0.0606897	-90.9006	CHH	Target=(TA)n:1-57;Class=Simple_repeat	repeat
scaffold1112	426520	426981	462	81	0.385299	0.79241	-0.40711	-517.984	CG	evm.model.scaffold1112.4_evm.model.scaffold1112.5	intron	--	PREDICTED: UHRF1-binding protein 1-like isoform X2 [Tribolium castaneum]
scaffold1112	429657	430121	465	68	0.397417	0.76899	-0.371573	-605.819	CG	Target=(GA)n:1-92;Class=Simple_repeat	repeat
scaffold1112	429657	430121	465	68	0.397417	0.76899	-0.371573	-605.819	CG	evm.model.scaffold1112.4_evm.model.scaffold1112.5	intron	--	PREDICTED: UHRF1-binding protein 1-like isoform X2 [Tribolium castaneum]
scaffold112	937296	937432	137	36	0.0316529	0.00502242	0.0266305	151.502	CHH	evm.model.scaffold112.7	intron	--	PREDICTED: nose resistant to fluoxetine protein 6-like [Metaseiulus occidentalis]
scaffold112	1870188	1870334	147	46	0.00172819	0.0383628	-0.0366346	-223.668	CHG	evm.model.scaffold112.13	exon	--	LIM/homeobox protein Lhx9, partial [Stegodyphus mimosarum]
scaffold112	2400340	2400711	372	60	0.315528	0.814233	-0.498705	-526.438	CG	evm.model.scaffold112.19	intron	--	molybdopterin cofactor sulfurase, putative [Ixodes scapularis]
scaffold1122	80857	80909	53	5	0.0289708	0.000925517	0.0280453	20.6862	CHG	evm.model.scaffold1122.1	intron	--	snRNA-activating protein complex subunit, putative [Ixodes scapularis]
scaffold1122	162131	162218	88	29	0.026624	0.00507884	0.0215452	110.47	CHH	evm.model.scaffold1122.3	intron	--	conserved hypothetical protein [Ixodes scapularis]
scaffold1122	457636	457974	339	73	0.26309	0.0909261	0.172164	448.801	CG	evm.model.scaffold1122.8	intron	--	putative elongator complex protein 2 [Zootermopsis nevadensis]
scaffold1122	486000	486200	201	81	0.114694	0.0498774	0.0648171	417.003	CG	evm.model.scaffold1122.9	exon	--	E3 ubiquitin ligase, putative [Ixodes scapularis]
scaffold1124	255642	256001	360	104	0.127257	0.0171912	0.110066	534.361	CG	Target=(GATTG)n:1-69;Class=Simple_repeat	repeat
scaffold1128	239408	239771	364	95	0.728172	0.511983	0.216189	670.005	CG	evm.model.scaffold1128.6	intron	--	PREDICTED: LOW QUALITY PROTEIN: microtubule-actin cross-linking factor 1-like [Metaseiulus occidentalis]
scaffold1128	248030	248398	369	76	0.423876	0.833757	-0.409881	-600.334	CG	evm.model.scaffold1128.6	intron	--	PREDICTED: LOW QUALITY PROTEIN: microtubule-actin cross-linking factor 1-like [Metaseiulus occidentalis]
scaffold1128	312968	313286	319	55	0.243021	0.064674	0.178347	431.2	CG	evm.model.scaffold1128.10	intron	--	PREDICTED: LOW QUALITY PROTEIN: microtubule-actin cross-linking factor 1-like [Metaseiulus occidentalis]
scaffold1128	315098	315595	498	102	0.234637	0.0903659	0.144271	728.102	CG	evm.model.scaffold1128.10	intron	--	PREDICTED: LOW QUALITY PROTEIN: microtubule-actin cross-linking factor 1-like [Metaseiulus occidentalis]
scaffold1128	447797	448269	473	85	0.0100906	0.108021	-0.0979305	-623.636	CG	evm.model.scaffold1128.12	intron	--	PREDICTED: synapsin-like [Metaseiulus occidentalis]
scaffold1128	447797	448269	473	85	0.0100906	0.108021	-0.0979305	-623.636	CG	evm.model.scaffold1128.12	exon	--	PREDICTED: synapsin-like [Metaseiulus occidentalis]
scaffold1128	448589	448994	406	82	0.206086	0.367978	-0.161892	-491.573	CG	evm.model.scaffold1128.12	intron	--	PREDICTED: synapsin-like [Metaseiulus occidentalis]
scaffold1128	448589	448994	406	82	0.206086	0.367978	-0.161892	-491.573	CG	evm.model.scaffold1128.12	exon	--	PREDICTED: synapsin-like [Metaseiulus occidentalis]
scaffold1128	993539	993917	379	90	0.584736	0.358296	0.226439	649.102	CG	evm.model.scaffold1128.29	promoter	--	PREDICTED: ABC transporter G family member 20-like [Metaseiulus occidentalis]
scaffold1129	617645	617888	244	71	0.0116273	0.0601962	-0.0485689	-371.684	CHH	evm.model.scaffold1129.2	intron	--	gamma-glutamyltranspeptidase, putative [Ixodes scapularis]
scaffold1129	1450895	1451396	502	117	0.818007	0.551159	0.266848	820.682	CG	evm.model.scaffold1129.7	intron	--	A-kinase anchor protein, putative [Ixodes scapularis]
scaffold1129	1504663	1505026	364	68	0.138711	0.349099	-0.210389	-590.408	CG	evm.model.scaffold1129.7	intron	--	A-kinase anchor protein, putative [Ixodes scapularis]
scaffold1130	379288	379932	645	106	0.634614	0.241501	0.393113	929.02	CG	evm.model.scaffold1130.4	intron	--	LIM and senescent cell antigen-like-containing domain protein 1, partial [Stegodyphus mimosarum]
scaffold1130	380255	380681	427	80	0.598062	0.24401	0.354052	669.419	CG	evm.model.scaffold1130.4	intron	--	LIM and senescent cell antigen-like-containing domain protein 1, partial [Stegodyphus mimosarum]
scaffold1131	72408	72759	352	73	0.0952676	0.0108951	0.0843725	436.155	CG	evm.model.scaffold1131.1	intron	--	salivary sulfotransferase, putative [Ixodes scapularis]
scaffold1131	805102	805158	57	29	0.0403182	0.0120611	0.0282571	101.873	CHG	Target=(TAGA)n:1-611;Class=Simple_repeat	repeat
scaffold1131	805226	805326	101	29	0.055549	0.00344967	0.0520994	158.67	CHH	Target=(TAGA)n:1-611;Class=Simple_repeat	repeat
scaffold1132	518801	518963	163	60	0.847295	0.574244	0.273051	417.466	CG	evm.model.scaffold1132.1	intron	--	PREDICTED: Fanconi anemia group I protein-like [Crassostrea gigas]
scaffold1132	530854	531015	162	49	0.787269	0.322634	0.464635	426.063	CG	evm.model.scaffold1132.1	intron	--	PREDICTED: Fanconi anemia group I protein-like [Crassostrea gigas]
scaffold1132	1348204	1348264	61	15	0.0438116	0.134155	-0.090343	-61.2967	CHH	Target=(CCTG)n:1-58;Class=Simple_repeat	repeat
scaffold1135	695176	695457	282	66	0.5459	0.0371405	0.508759	969.289	CG	evm.model.scaffold1135.4	intron	--	Protein SMG9, partial [Stegodyphus mimosarum]
scaffold1135	941884	942056	173	46	0.0784005	0.0050399	0.0733606	226.884	CHH	evm.model.scaffold1135.9.1	promoter	--	sugar transporter, putative [Ixodes scapularis]
scaffold1137	462516	462591	76	24	0.118413	0.0514243	0.066989	108.07	CHH	Target=(CTA)n:1-263;Class=Simple_repeat	repeat
scaffold1137	534063	534311	249	62	0.032495	0.141254	-0.108759	-440.728	CG	evm.model.scaffold1137.2	intron	--	antigenic peptide RU2S, putative [Ixodes scapularis]
scaffold1138	318693	322170	3478	50	0.611072	0.153957	0.457115	465.932	CG	evm.model.scaffold1138.3	intron	--	CDC42 GTPase-activating protein, putative [Ixodes scapularis]
scaffold1138	322875	324588	1714	146	0.484901	0.046341	0.43856	1840.62	CG	evm.model.scaffold1138.3	intron	--	CDC42 GTPase-activating protein, putative [Ixodes scapularis]
scaffold1138	390969	391053	85	37	0.063337	0.0257946	0.0375424	139.043	CHH	evm.model.scaffold1138.3	intron	--	CDC42 GTPase-activating protein, putative [Ixodes scapularis]
scaffold1138	529873	529929	57	33	0.037316	0.00444961	0.0328664	185.398	CHH	Target=(TC)n:1-117;Class=Simple_repeat	repeat
scaffold1138	626680	626957	278	70	0.353375	0.0885635	0.264812	817.944	CG	evm.model.scaffold1138.4	intron	--	serine/threonine protein kinase, putative [Ixodes scapularis]
scaffold1138	1108125	1108178	54	13	0.00587077	0.0638143	-0.0579435	-65.9317	CHH	evm.model.scaffold1138.8	intron	--	PREDICTED: glycerol-3-phosphate dehydrogenase, mitochondrial [Ceratitis capitata]
scaffold1138	1328541	1328958	418	80	0.669891	0.819064	-0.149174	-474.983	CG	evm.model.scaffold1138.13	intron	--	ubiquitination factor E4a, putative [Ixodes scapularis]
scaffold1138	1382207	1382530	324	86	0.131539	0.376179	-0.24464	-817.247	CG	evm.model.scaffold1138.16	intron	--	electron transfer flavoprotein, beta subunit, putative [Ixodes scapularis]
scaffold1139	1109550	1109711	162	56	0.00450051	0.038817	-0.0343164	-280.796	CHH	Target=(ATGGTG)n:1-88;Class=Simple_repeat	repeat
scaffold1140	358128	358555	428	107	0.864915	0.682007	0.182908	689.248	CG	evm.model.scaffold1140.2	intron	--	PREDICTED: dedicator of cytokinesis protein 11-like [Metaseiulus occidentalis]
scaffold1140	409616	409720	105	27	0.00802005	0.0635571	-0.055537	-147.754	CHH	evm.model.scaffold1140.2	intron	--	PREDICTED: dedicator of cytokinesis protein 11-like [Metaseiulus occidentalis]
scaffold1140	414102	415108	1007	171	0.672241	0.247949	0.424293	1683.02	CG	evm.model.scaffold1140.2	intron	--	PREDICTED: dedicator of cytokinesis protein 11-like [Metaseiulus occidentalis]
scaffold1141	183025	183205	181	52	0.0632021	0.00284131	0.0603608	298.681	CHH	Target=(CAAT)n:1-117;Class=Simple_repeat	repeat
scaffold1141	183025	183205	181	52	0.0632021	0.00284131	0.0603608	298.681	CHH	evm.model.scaffold1141.1	intron	--	nephrin, putative [Ixodes scapularis]
scaffold1141	1477006	1477583	578	114	0.0992803	0.0246185	0.0746619	637.123	CG	evm.model.scaffold1141.5.3	intron	--	myosin heavy chain B, putative [Ixodes scapularis]
scaffold1141	1477006	1477583	578	114	0.0992803	0.0246185	0.0746619	637.123	CG	evm.model.scaffold1141.5.3	exon	--	myosin heavy chain B, putative [Ixodes scapularis]
scaffold1141	1554321	1554703	383	59	0.700068	0.202076	0.497993	545.931	CG	evm.model.scaffold1141.9	intron	--	histone acetyltransferase type B catalytic subunit, putative [Ixodes scapularis]
scaffold1141	1559720	1560001	282	56	0.424089	0.780905	-0.356816	-412.171	CG	evm.model.scaffold1141.9	intron	--	histone acetyltransferase type B catalytic subunit, putative [Ixodes scapularis]
scaffold1141	1785150	1785360	211	72	0.00511744	0.0622867	-0.0571692	-429.215	CHH	evm.model.scaffold1141.12	intron	--	Cubilin [Crassostrea gigas]
scaffold1144	276641	276961	321	73	0.794113	0.61504	0.179074	415.777	CG	evm.model.scaffold1144.3	intron	--	complement component 3 [Tachypleus tridentatus]
scaffold1144	302888	303143	256	64	0.794201	0.511382	0.282819	413.921	CG	evm.model.scaffold1144.3	intron	--	complement component 3 [Tachypleus tridentatus]
scaffold1144	317289	317535	247	60	0.729537	0.47091	0.258627	446.441	CG	evm.model.scaffold1144.3	intron	--	complement component 3 [Tachypleus tridentatus]
scaffold1145	803412	803715	304	67	0.292944	0.677662	-0.384718	-425.213	CG	evm.model.scaffold1145.5	intron	--	tRNA uracil-5-methyltransferase, putative [Ixodes scapularis]
scaffold1145	2065257	2065371	115	13	0.000601911	0.0446047	-0.0440028	-52.5218	CHG	evm.model.scaffold1145.10.7	intron	--	Coiled-coil domain-containing protein, partial [Stegodyphus mimosarum]
scaffold1145	2065259	2065372	114	43	0.0085004	0.0524521	-0.0439517	-219.64	CHH	evm.model.scaffold1145.10.7	intron	--	Coiled-coil domain-containing protein, partial [Stegodyphus mimosarum]
scaffold1145	2106598	2106664	67	34	0.105761	0.0020282	0.103732	200.074	CHH	Target=(TGAG)n:1-678;Class=Simple_repeat	repeat
scaffold1147	197634	197871	238	74	0.00811287	0.0775687	-0.0694558	-407.048	CHH	evm.model.scaffold1147.3	intron	--	cysteine rich secreted protein, putative [Ixodes scapularis]
scaffold1147	197755	197817	63	7	0.00868929	0.090687	-0.0819977	-26.8569	CHG	evm.model.scaffold1147.3	intron	--	cysteine rich secreted protein, putative [Ixodes scapularis]
scaffold1147	417988	418413	426	94	0.0679579	0.153545	-0.0855871	-488.015	CG	evm.model.scaffold1147.5	intron	--	cysteine rich secreted protein, putative [Ixodes scapularis]
scaffold1149	90173	91006	834	174	0.586035	0.278755	0.30728	1688.11	CG	evm.model.scaffold1149.1	intron	--	hypothetical protein IscW_ISCW021426 [Ixodes scapularis]
scaffold1149	203105	203230	126	57	0.0393529	0.00272134	0.0366315	267.396	CHH	evm.model.scaffold1149.3	intron	--	cytochrome b5, putative [Ixodes scapularis]
scaffold1149	203105	203230	126	57	0.0393529	0.00272134	0.0366315	267.396	CHH	evm.model.scaffold1149.2	intron	--	hypothetical protein IscW_ISCW015113 [Ixodes scapularis]
scaffold1149	747914	747968	55	5	0.00116713	0.135181	-0.134014	-31.3695	CHG	Target=(CGTG)n:1-417;Class=Simple_repeat	repeat
scaffold1149	747914	747968	55	5	0.00116713	0.135181	-0.134014	-31.3695	CHG	Target=(TG)n:1-180;Class=Simple_repeat	repeat
scaffold1149	1483501	1483880	380	45	0.30244	0.794043	-0.491603	-485.698	CG	evm.model.scaffold1149.11	intron	--	carbonic anhydrase, putative [Ixodes scapularis]
scaffold115	832702	832753	52	6	0.100153	0.00699579	0.0931575	34.948	CHH	Target=(TTCGGG)n:3-115;Class=Simple_repeat	repeat
scaffold1150	233280	233454	175	45	0.0483234	0.0012305	0.0470929	179.221	CHH	evm.model.scaffold1150.3	intron	--	PREDICTED: probable peroxisomal membrane protein PEX13 isoform X2 [Crassostrea gigas]
scaffold1151	585184	585746	563	93	0.527451	0.224462	0.302989	662.14	CG	evm.model.scaffold1151.3	intron	--	PREDICTED: zinc finger protein 271-like [Acyrthosiphon pisum]
scaffold1151	594974	595037	64	8	0.0357958	0.00150089	0.0342949	32.0129	CHG	evm.model.scaffold1151.4	intron	--	hypothetical protein IscW_ISCW012505 [Ixodes scapularis]
scaffold1151	601304	601833	530	99	0.124387	0.0148037	0.109583	527.424	CG	evm.model.scaffold1151.4	intron	--	hypothetical protein IscW_ISCW012505 [Ixodes scapularis]
scaffold1152	327720	327796	77	15	0.0570471	0.00222792	0.0548192	61.1462	CHH	Target=(CAAT)n:2-158;Class=Simple_repeat	repeat
scaffold1153	124297	124730	434	96	0.521546	0.323474	0.198072	559.403	CG	evm.model.scaffold1153.3	intron	--	PREDICTED: uncharacterized protein CG43867 isoform X2 [Linepithema humile]
scaffold1153	145480	145786	307	68	0.0446749	0.499792	-0.455117	-646.929	CG	evm.model.scaffold1153.3	intron	--	PREDICTED: uncharacterized protein CG43867 isoform X2 [Linepithema humile]
scaffold1154	193514	193666	153	38	0.00777721	0.0342259	-0.0264487	-135.683	CHH	evm.model.scaffold1154.2	utr3	--	PREDICTED: zinc finger protein OZF-like [Acyrthosiphon pisum]
scaffold1154	193514	193666	153	38	0.00777721	0.0342259	-0.0264487	-135.683	CHH	evm.model.scaffold1154.2	exon	--	PREDICTED: zinc finger protein OZF-like [Acyrthosiphon pisum]
scaffold1154	194851	194998	148	15	0.130499	0.00566523	0.124834	68.3281	CHG	evm.model.scaffold1154.2	intron	--	PREDICTED: zinc finger protein OZF-like [Acyrthosiphon pisum]
scaffold1156	366292	366457	166	43	0.00464203	0.0833592	-0.0787172	-205.77	CHH	Target=(TAGG)n:1-642;Class=Simple_repeat	repeat
scaffold1156	366292	366457	166	43	0.00464203	0.0833592	-0.0787172	-205.77	CHH	Target=(CAGG)n:1-365;Class=Simple_repeat	repeat
scaffold1159	140765	141153	389	79	0.0148769	0.169536	-0.154659	-542.305	CG	evm.model.scaffold1159.2	intron	--	Ves G 1 allergen precursor, putative [Ixodes scapularis]
scaffold116	213077	213544	468	95	0.23637	0.417833	-0.181463	-508.147	CG	evm.model.scaffold116.12	promoter	--	conserved hypothetical protein [Ixodes scapularis]
scaffold116	349444	349948	505	88	0.326702	0.0314562	0.295246	681.963	CG	evm.model.scaffold116.18.1	intron	--	xpa-binding protein, putative [Ixodes scapularis]
scaffold116	365463	365551	89	21	0.00340043	0.0408876	-0.0374872	-118.538	CHH	evm.model.scaffold116.20	intron	--	hypothetical protein IscW_ISCW020177 [Ixodes scapularis]
scaffold116	372087	372366	280	40	0.536326	0.0347238	0.501602	416.175	CG	evm.model.scaffold116.20	intron	--	hypothetical protein IscW_ISCW020177 [Ixodes scapularis]
scaffold116	551491	552116	626	114	0.092028	0.0156447	0.0763833	641.044	CG	evm.model.scaffold116.29	intron	--	G-protein, putative [Ixodes scapularis]
scaffold116	551491	552116	626	114	0.092028	0.0156447	0.0763833	641.044	CG	evm.model.scaffold116.29	exon	--	G-protein, putative [Ixodes scapularis]
scaffold116	551491	552116	626	114	0.092028	0.0156447	0.0763833	641.044	CG	evm.model.scaffold116.29	TSS	--	G-protein, putative [Ixodes scapularis]
scaffold116	551491	552116	626	114	0.092028	0.0156447	0.0763833	641.044	CG	evm.model.scaffold116.29	promoter	--	G-protein, putative [Ixodes scapularis]
scaffold116	603181	603237	57	4	0.000419615	0.0231146	-0.022695	-14.5223	CHG	evm.model.scaffold116.30	intron	--	salivary protein antigen P40 [Ixodes scapularis]
scaffold1161	724348	724997	650	105	0.749091	0.524525	0.224565	644.642	CG	evm.model.scaffold1161.10	intron	--	PREDICTED: BEN domain-containing protein 5 [Callorhinchus milii]
scaffold1161	775994	776046	53	5	0.11787	0.019199	0.0986709	25.891	CHG	evm.model.scaffold1161.11	intron
scaffold1163	64812	65055	244	88	0.00408734	0.0825404	-0.078453	-523.712	CHH	Target=(TTC)n:1-303;Class=Simple_repeat	repeat
scaffold1163	550888	551158	271	58	0.140121	0.0357652	0.104355	442.297	CG	evm.model.scaffold1163.11	intron	--	hypothetical protein IscW_ISCW015776 [Ixodes scapularis]
scaffold1164	68341	69076	736	144	0.20385	0.0529733	0.150877	1049.38	CG	evm.model.scaffold1164.3	intron	--	zinc finger protein, putative [Ixodes scapularis]
scaffold1164	115968	117020	1053	124	0.198893	0.0408157	0.158078	831.859	CG	evm.model.scaffold1164.4	intron	--	zinc finger protein, putative [Ixodes scapularis]
scaffold1164	117854	118622	769	160	0.333376	0.020854	0.312522	1785.24	CG	evm.model.scaffold1164.4	exon	--	zinc finger protein, putative [Ixodes scapularis]
scaffold1164	117854	118622	769	160	0.333376	0.020854	0.312522	1785.24	CG	evm.model.scaffold1164.4	intron	--	zinc finger protein, putative [Ixodes scapularis]
scaffold1164	119007	119095	89	19	0.00226431	0.128435	-0.126171	-120.893	CHH	evm.model.scaffold1164.4	intron	--	zinc finger protein, putative [Ixodes scapularis]
scaffold1164	289796	290529	734	90	0.508154	0.159645	0.348509	632.365	CG	evm.model.scaffold1164.9.2	intron	--	hypothetical protein BRAFLDRAFT_68994 [Branchiostoma floridae]
scaffold1164	503790	504256	467	71	0.715076	0.36122	0.353856	553.905	CG	evm.model.scaffold1164.19	intron
scaffold1164	1319317	1319812	496	72	0.33921	0.0696653	0.269544	522.846	CG	evm.model.scaffold1164.34	promoter
scaffold1164	1489295	1489601	307	92	0.487124	0.660986	-0.173862	-603.137	CG	evm.model.scaffold1164.41	intron	--	hypothetical protein CAPTEDRAFT_135345 [Capitella teleta]
scaffold1164	1538477	1538940	464	71	0.719108	0.490631	0.228477	497.834	CG	evm.model.scaffold1164.45	intron	--	PREDICTED: zinc finger protein 39-like [Jaculus jaculus]
scaffold1164	2205510	2205952	443	70	0.0465108	0.452993	-0.406482	-693.527	CG	evm.model.scaffold1164.64	intron	--	hypothetical protein IscW_ISCW000953 [Ixodes scapularis]
scaffold1166	284138	284244	107	11	0.00117093	0.0409734	-0.0398024	-38.6046	CHG	evm.model.scaffold1166.2	intron	--	hypothetical protein [Haemaphysalis longicornis]
scaffold1168	185141	185571	431	80	0.80465	0.634284	0.170365	419.527	CG	evm.model.scaffold1168.4	intron	--	dosage compensation regulatory complex protein, putative [Ixodes scapularis]
scaffold1168	250731	250810	80	23	0.00129431	0.0694378	-0.0681435	-125.279	CHH	evm.model.scaffold1168.6.1	intron	--	serine/threonine protein kinase, putative [Ixodes scapularis]
scaffold1169	431784	431845	62	22	0.0270719	0.00196391	0.025108	123.57	CHH	evm.model.scaffold1169.1	intron	--	PREDICTED: uncharacterized protein LOC100898569 [Metaseiulus occidentalis]
scaffold1169	449928	450227	300	76	0.147796	0.0559745	0.0918216	414.357	CG	evm.model.scaffold1169.1	intron	--	PREDICTED: uncharacterized protein LOC100898569 [Metaseiulus occidentalis]
scaffold1169	463482	463664	183	50	0.0074353	0.0711988	-0.0637635	-234.87	CHH	evm.model.scaffold1169.1	intron	--	PREDICTED: uncharacterized protein LOC100898569 [Metaseiulus occidentalis]
scaffold1169	712628	713004	377	79	0.419219	0.578879	-0.15966	-431.988	CG	evm.model.scaffold1169.6.1	intron	--	microtubule binding protein YTM1, putative [Ixodes scapularis]
scaffold1169	716234	716734	501	97	0.121939	0.42142	-0.299481	-722.258	CG	evm.model.scaffold1169.6.1	intron	--	microtubule binding protein YTM1, putative [Ixodes scapularis]
scaffold1169	914597	915189	593	87	0.0126225	0.1008	-0.0881779	-416.021	CG	evm.model.scaffold1169.7	intron	--	hypothetical protein IscW_ISCW009247 [Ixodes scapularis]
scaffold1170	156883	157249	367	71	0.261289	0.0825027	0.178786	511.479	CG	evm.model.scaffold1170.4	intron	--	conserved hypothetical protein [Ixodes scapularis]
scaffold1170	612800	612985	186	58	0.00905613	0.0901885	-0.0811323	-346.118	CHH	Target=(TCTA)n:1-227;Class=Simple_repeat	repeat
scaffold1170	821179	821970	792	65	0.505334	0.0260402	0.479293	660.376	CG	evm.model.scaffold1170.16	intron	--	nucleoside transporter, putative [Ixodes scapularis]
scaffold1170	833199	833543	345	66	0.665875	0.0901334	0.575742	858.044	CG	evm.model.scaffold1170.16	intron	--	nucleoside transporter, putative [Ixodes scapularis]
scaffold1170	1361416	1361610	195	76	0.0032537	0.0465483	-0.0432946	-442.687	CHH	Target=(GA)n:1-90;Class=Simple_repeat	repeat
scaffold1170	1420524	1420847	324	86	0.471933	0.657449	-0.185515	-499.754	CG	evm.model.scaffold1170.32.1	intron	--	hypothetical protein IscW_ISCW009780 [Ixodes scapularis]
scaffold1173	2198266	2198378	113	16	0.0418616	0.0011543	0.0407073	61.0919	CHG	evm.model.scaffold1173.9	intron	--	hypothetical protein IscW_ISCW001187 [Ixodes scapularis]
scaffold1175	294628	294962	335	66	0.137384	0.329765	-0.192381	-404.059	CG	evm.model.scaffold1175.3	intron	--	huntingtin interacting protein, putative [Ixodes scapularis]
scaffold1175	331764	332047	284	76	0.0165981	0.155105	-0.138507	-797.822	CG	evm.model.scaffold1175.3	intron	--	huntingtin interacting protein, putative [Ixodes scapularis]
scaffold1175	332634	332935	302	75	0.214252	0.0213811	0.192871	498.431	CG	evm.model.scaffold1175.3	intron	--	huntingtin interacting protein, putative [Ixodes scapularis]
scaffold1177	1534420	1534553	134	35	0.00210631	0.0467065	-0.0446002	-172.155	CHH	evm.model.scaffold1177.19	intron	--	sulfotransferase, putative [Ixodes scapularis]
scaffold1178	318169	318590	422	69	0.0299814	0.145859	-0.115877	-401.013	CG	evm.model.scaffold1178.2	intron	--	PREDICTED: phosphopantothenate--cysteine ligase [Harpegnathos saltator]
scaffold118	1244405	1244495	91	44	0.00912962	0.0487893	-0.0396597	-223.206	CHH	Target=(CCTAA)n:1-231;Class=Simple_repeat	repeat
scaffold118	1550743	1551118	376	65	0.292764	0.54845	-0.255686	-527.585	CG	evm.model.scaffold118.18	intron	--	microcephalin, putative [Ixodes scapularis]
scaffold1180	47714	48297	584	83	0.0752873	0.0128348	0.0624526	417.228	CG	evm.model.scaffold1180.1	intron	--	cyclic-nucleotide-gated cation channel, putative [Ixodes scapularis]
scaffold1180	370874	370940	67	27	0.0423523	0.00160642	0.0407459	109.205	CHH	evm.model.scaffold1180.4	intron	--	Apical endosomal glycoprotein, partial [Stegodyphus mimosarum]
scaffold1180	509288	509556	269	66	0.440307	0.14707	0.293237	785.421	CG	evm.model.scaffold1180.5	intron	--	golgi apparatus protein, putative [Ixodes scapularis]
scaffold1180	548324	549383	1060	154	0.27935	0.0339935	0.245356	1270.69	CG	evm.model.scaffold1180.6	promoter	--	GPI ethanolamine phosphate transferase, putative [Ixodes scapularis]
scaffold1180	582780	582952	173	61	0.00847713	0.110765	-0.102288	-423.148	CHH	evm.model.scaffold1180.6	intron	--	GPI ethanolamine phosphate transferase, putative [Ixodes scapularis]
scaffold1180	640038	640103	66	17	0.0428215	0.000960618	0.0418609	122.997	CHH	Target=(GA)n:1-135;Class=Simple_repeat	repeat
scaffold1182	127084	127379	296	87	0.586507	0.308875	0.277631	548.316	CG	evm.model.scaffold1182.1	intron	--	guanine nucleotide releasing factor, putative [Ixodes scapularis]
scaffold1191	489125	489175	51	18	0.0416898	0.00409569	0.0375941	111.33	CHH	Target=(TC)n:1-114;Class=Simple_repeat	repeat
scaffold1192	806636	807451	816	123	0.720905	0.485814	0.235091	728.035	CG	evm.model.scaffold1192.6	intron	--	conserved hypothetical protein [Ixodes scapularis]
scaffold1192	957961	958212	252	58	0.833809	0.491329	0.34248	475.594	CG	evm.model.scaffold1192.12	intron	--	Signal transducing adaptor molecule [Rhipicephalus microplus]
scaffold1192	998465	998767	303	75	0.55613	0.76745	-0.21132	-436.747	CG	evm.model.scaffold1192.13	intron	--	Ran-binding protein, putative [Ixodes scapularis]
scaffold1192	1007782	1008064	283	77	0.870278	0.652722	0.217556	436.059	CG	evm.model.scaffold1192.13	intron	--	Ran-binding protein, putative [Ixodes scapularis]
scaffold1192	1376497	1376738	242	71	0.62483	0.450559	0.17427	425.4	CG	evm.model.scaffold1192.20	intron	--	hypothetical protein IscW_ISCW000551 [Ixodes scapularis]
scaffold1192	1466660	1467249	590	129	0.425015	0.270023	0.154993	653.888	CG	evm.model.scaffold1192.21	intron	--	translocation associated membrane protein, putative [Ixodes scapularis]
scaffold1192	1472248	1472303	56	10	0.00765134	0.0426296	-0.0349782	-52.3211	CHG	evm.model.scaffold1192.21	intron	--	translocation associated membrane protein, putative [Ixodes scapularis]
scaffold1192	1472248	1472303	56	10	0.00765134	0.0426296	-0.0349782	-52.3211	CHG	evm.model.scaffold1192.21	exon	--	translocation associated membrane protein, putative [Ixodes scapularis]
scaffold1193	242562	243227	666	115	0.655609	0.395943	0.259666	801.843	CG	evm.model.scaffold1193.3	intron	--	negative effector of RNA polymerase III synthesis, putative [Ixodes scapularis]
scaffold1193	387160	387402	243	34	0.625497	0.155438	0.470059	438.576	CG	evm.model.scaffold1193.9.1	promoter	--	protein kinase, putative [Ixodes scapularis]
scaffold1193	1264322	1264612	291	92	0.0175256	0.100404	-0.0828783	-513.079	CG	evm.model.scaffold1193.13_evm.model.scaffold1193.12	intron	--	PREDICTED: cardioacceleratory peptide receptor-like [Acyrthosiphon pisum]
scaffold1193	1679634	1679893	260	43	0.240707	0.640663	-0.399956	-492.908	CG	evm.model.scaffold1193.14	intron
scaffold1193	1686960	1687272	313	62	0.484677	0.858693	-0.374016	-418.628	CG	evm.model.scaffold1193.14	intron
scaffold1193	1712851	1713060	210	68	0.850324	0.687774	0.162551	470.425	CG	evm.model.scaffold1193.16	intron	--	toll, putative [Ixodes scapularis]
scaffold1193	1731406	1731682	277	66	0.696238	0.88645	-0.190212	-467.789	CG	evm.model.scaffold1193.16	intron	--	toll, putative [Ixodes scapularis]
scaffold1193	1931128	1931703	576	150	0.623554	0.137393	0.486161	2707.64	CG	evm.model.scaffold1193.19	intron	--	toll, putative [Ixodes scapularis]
scaffold1193	1933038	1935138	2101	340	0.710555	0.331644	0.37891	3646.03	CG	evm.model.scaffold1193.19	intron	--	toll, putative [Ixodes scapularis]
scaffold1193	1940442	1941597	1156	224	0.726923	0.382793	0.344131	2219.13	CG	evm.model.scaffold1193.19	intron	--	toll, putative [Ixodes scapularis]
scaffold1193	1951047	1951446	400	60	0.403061	0.794091	-0.39103	-434.722	CG	evm.model.scaffold1193.19	intron	--	toll, putative [Ixodes scapularis]
scaffold1194	806406	808010	1605	135	0.518639	0.259231	0.259408	901.527	CG	evm.model.scaffold1194.4	intron	--	DNA replication complex GINS protein SLD5 [Danio rerio]
scaffold1194	826067	826570	504	113	0.358439	0.214446	0.143992	715.626	CG	evm.model.scaffold1194.4	intron	--	DNA replication complex GINS protein SLD5 [Danio rerio]
scaffold1194	826067	826570	504	113	0.358439	0.214446	0.143992	715.626	CG	evm.model.scaffold1194.5	intron	--	vacuolar ATP synthase subunit B, putative [Pediculus humanus corporis]
scaffold1194	908749	909545	797	112	0.527125	0.106787	0.420337	1349.6	CG	evm.model.scaffold1194.7	intron	--	PREDICTED: protein RRP5 homolog isoform X1 [Python bivittatus]
scaffold1194	978755	979661	907	165	0.867644	0.533257	0.334387	1074.05	CG	evm.model.scaffold1194.10	intron	--	PREDICTED: glutaredoxin 3-like [Oreochromis niloticus]
scaffold1195	36793	37428	636	113	0.835809	0.539917	0.295892	606.88	CG	evm.model.scaffold1195.1	intron	--	PREDICTED: ankyrin repeat and KH domain-containing protein 1 [Chelonia mydas]
scaffold1195	88370	88442	73	27	0.0329487	0.00573375	0.0272149	125.939	CHH	evm.model.scaffold1195.1	intron	--	PREDICTED: ankyrin repeat and KH domain-containing protein 1 [Chelonia mydas]
scaffold1198	287855	288186	332	76	0.370974	0.617389	-0.246415	-553.112	CG	evm.model.scaffold1198.2	intron	--	conserved hypothetical protein [Ixodes scapularis]
scaffold1198	289329	289927	599	69	0.104544	0.651504	-0.546961	-800.473	CG	evm.model.scaffold1198.2	intron	--	conserved hypothetical protein [Ixodes scapularis]
scaffold1198	289991	291148	1158	109	0.0342731	0.555847	-0.521574	-1383.15	CG	evm.model.scaffold1198.2	intron	--	conserved hypothetical protein [Ixodes scapularis]
scaffold1198	292678	292943	266	53	0.403743	0.862488	-0.458746	-462.198	CG	evm.model.scaffold1198.2	intron	--	conserved hypothetical protein [Ixodes scapularis]
scaffold1198	294094	294762	669	72	0.369157	0.807459	-0.438302	-609.366	CG	evm.model.scaffold1198.2	intron	--	conserved hypothetical protein [Ixodes scapularis]
scaffold1198	294094	294762	669	72	0.369157	0.807459	-0.438302	-609.366	CG	evm.model.scaffold1198.2	exon	--	conserved hypothetical protein [Ixodes scapularis]
scaffold1198	306502	307197	696	69	0.401801	0.81244	-0.410639	-434.474	CG	evm.model.scaffold1198.2	intron	--	conserved hypothetical protein [Ixodes scapularis]
scaffold1198	322921	324235	1315	66	0.0815158	0.579962	-0.498446	-758.612	CG	evm.model.scaffold1198.3	intron	--	TNF receptor-associated factor 6 [Haliotis diversicolor]
scaffold1198	340530	341645	1116	109	0.485036	0.109774	0.375263	991.107	CG	evm.model.scaffold1198.4	intron
scaffold1198	776787	777194	408	73	0.0218051	0.112344	-0.0905391	-446.95	CG	evm.model.scaffold1198.7	intron	--	RAS-related protein, putative [Ixodes scapularis]
scaffold1198	958543	958633	91	27	0.00118329	0.0290456	-0.0278623	-134.436	CHH	evm.model.scaffold1198.14	intron	--	PREDICTED: protein MMS22-like [Chaetura pelagica]
scaffold12	195309	196036	728	102	0.00883372	0.211331	-0.202498	-879.541	CG	evm.model.scaffold12.1	promoter	--	3-hydroxyisobutyrate dehydrogenase, mitochondrial, partial [Stegodyphus mimosarum]
scaffold12	263637	265354	1718	243	0.440511	0.115855	0.324655	2918.76	CG	Target=(TA)n:1-128;Class=Simple_repeat	repeat
scaffold120	304863	305008	146	35	0.0497004	0.00103972	0.0486607	180.991	CHH	evm.model.scaffold120.2	intron	--	glass/che-1, putative [Ixodes scapularis]
scaffold120	652910	653159	250	68	0.364723	0.548744	-0.184021	-416.53	CG	evm.model.scaffold120.5	intron	--	pyst2, putative [Ixodes scapularis]
scaffold120	653211	653610	400	92	0.430428	0.601068	-0.17064	-535.935	CG	evm.model.scaffold120.5	intron	--	pyst2, putative [Ixodes scapularis]
scaffold120	958946	959509	564	103	0.622491	0.405839	0.216652	652.192	CG	evm.model.scaffold120.9	intron	--	pyst2, putative [Ixodes scapularis]
scaffold1200	297344	297917	574	65	0.0716122	0.258327	-0.186715	-464.57	CG	evm.model.scaffold1200.2	intron	--	carrier protein PET8, putative [Ixodes scapularis]
scaffold1200	298209	299137	929	62	0.168338	0.497421	-0.329082	-466.519	CG	evm.model.scaffold1200.2	intron	--	carrier protein PET8, putative [Ixodes scapularis]
scaffold1200	306553	306928	376	59	0.301797	0.610651	-0.308854	-467.94	CG	evm.model.scaffold1200.2	intron	--	carrier protein PET8, putative [Ixodes scapularis]
scaffold1200	316842	317606	765	128	0.499259	0.744138	-0.24488	-982.237	CG	evm.model.scaffold1200.2	intron	--	carrier protein PET8, putative [Ixodes scapularis]
scaffold1200	944248	944604	357	84	0.266453	0.0632135	0.203239	749.658	CG	evm.model.scaffold1200.9	intron	--	Plexin-B, partial [Stegodyphus mimosarum]
scaffold1200	1814568	1814851	284	66	0.117761	0.00806316	0.109697	464.581	CG	evm.model.scaffold1200.17	intron	--	PREDICTED: LOW QUALITY PROTEIN: kynureninase-like [Ciona intestinalis]
scaffold1200	1906430	1906588	159	58	0.38944	0.796621	-0.407182	-550.191	CG	evm.model.scaffold1200.19	intron	--	Protein SCAF8, partial [Stegodyphus mimosarum]
scaffold1200	2078700	2078951	252	121	0.00913746	0.0724946	-0.0633571	-913.368	CHH	Target=(CTCA)n:1-255;Class=Simple_repeat	repeat
scaffold1200	2310571	2310861	291	63	0.197248	0.0648087	0.132439	502.467	CG	evm.model.scaffold1200.22_evm.model.scaffold1200.23	intron	--	PREDICTED: putative uncharacterized protein DDB_G0289263 [Athalia rosae]
scaffold1200	2546346	2546575	230	88	0.0646986	0.0026842	0.0620144	564.734	CHH	Target=(TC)n:2-82;Class=Simple_repeat	repeat
scaffold1201	168446	168787	342	71	0.17249	0.0214853	0.151004	466.316	CG	evm.model.scaffold1201.1	intron	--	sulfotransferase, putative [Ixodes scapularis]
scaffold1201	2203043	2203207	165	36	0.123211	0.0106642	0.112547	213.269	CHH	Target=(CAAT)n:1-176;Class=Simple_repeat	repeat
scaffold1201	2354430	2354960	531	95	0.168375	0.0151879	0.153187	618.489	CG	evm.model.scaffold1201.8	intron	--	Peptidase M20 domain-containing protein 2, partial [Stegodyphus mimosarum]
scaffold1203	511617	511782	166	52	0.00738045	0.0888971	-0.0815166	-255.342	CHH	evm.model.scaffold1203.3	intron	--	salivary gland metalloprotease [Rhipicephalus microplus]
scaffold1203	511639	511891	253	56	0.00126897	0.0751597	-0.0738908	-248.252	CHG	evm.model.scaffold1203.3	intron	--	salivary gland metalloprotease [Rhipicephalus microplus]
scaffold1207	832624	832714	91	28	0.0391472	0.00278924	0.0363579	199.898	CHH	Target=(TTTC)n:1-193;Class=Simple_repeat	repeat
scaffold1208	249045	249261	217	72	0.0343171	0.00290523	0.0314119	329.56	CHH	evm.model.scaffold1208.2	exon	--	hypothetical protein LOTGIDRAFT_227879 [Lottia gigantea]
scaffold1208	249045	249261	217	72	0.0343171	0.00290523	0.0314119	329.56	CHH	evm.model.scaffold1208.2	intron	--	hypothetical protein LOTGIDRAFT_227879 [Lottia gigantea]
scaffold1213	12894	12975	82	18	0.076709	0.00391816	0.0727909	80.4006	CHG	evm.model.scaffold1213.1	exon	--	PREDICTED: protein NEDD1 isoform X5 [Monodelphis domestica]
scaffold1213	12894	12975	82	18	0.076709	0.00391816	0.0727909	80.4006	CHG	evm.model.scaffold1213.1	intron	--	PREDICTED: protein NEDD1 isoform X5 [Monodelphis domestica]
scaffold1213	20383	20805	423	125	0.0093392	0.144022	-0.134683	-802.817	CHH	evm.model.scaffold1213.1	intron	--	PREDICTED: protein NEDD1 isoform X5 [Monodelphis domestica]
scaffold1213	26142	26222	81	10	0.0215098	0.000676298	0.0208335	35.83	CHG	evm.model.scaffold1213.1	intron	--	PREDICTED: protein NEDD1 isoform X5 [Monodelphis domestica]
scaffold1217	226988	227354	367	75	0.214342	0.0328236	0.181519	464.221	CG	evm.model.scaffold1217.1	intron	--	whirlin, putative [Ixodes scapularis]
scaffold1217	694735	694792	58	28	0.00336393	0.0410071	-0.0376432	-113.651	CHH	evm.model.scaffold1217.2	intron	--	conserved hypothetical protein [Ixodes scapularis]
scaffold1217	982074	982383	310	71	0.248952	0.0263625	0.22259	679.288	CG	evm.model.scaffold1217.5	intron	--	PREDICTED: signal peptide peptidase-like 2B-like [Metaseiulus occidentalis]
scaffold1219	470159	470548	390	76	0.0975906	0.206607	-0.109017	-423.513	CG	evm.model.scaffold1219.6.1	intron	--	conserved hypothetical protein [Ixodes scapularis]
scaffold1219	862859	863161	303	61	0.754876	0.181113	0.573764	809.396	CG	evm.model.scaffold1219.12	intron	--	Ribosomal protein S6 kinase beta-1 [Zootermopsis nevadensis]
scaffold1220	755961	756316	356	72	0.658861	0.354994	0.303866	455.687	CG	evm.model.scaffold1220.1	intron	--	nuclear receptor coactivator, putative [Ixodes scapularis]
scaffold1223	1116917	1117195	279	46	0.444438	0.768763	-0.324325	-468.99	CG	evm.model.scaffold1223.18	intron	--	Sorting nexin-17 [Zootermopsis nevadensis]
scaffold1223	1216369	1216804	436	61	0.307794	0.744901	-0.437108	-635.819	CG	evm.model.scaffold1223.19	intron	--	hypothetical protein IscW_ISCW019360 [Ixodes scapularis]
scaffold1225	201720	202028	309	83	0.0785496	0.0105248	0.0680248	442.663	CG	evm.model.scaffold1225.1	intron	--	hypothetical protein IscW_ISCW018317 [Ixodes scapularis]
scaffold1225	856200	856356	157	53	0.0535101	0.00473733	0.0487728	232.782	CHH	evm.model.scaffold1225.4	intron	--	conserved hypothetical protein [Ixodes scapularis]
scaffold1225	1017598	1017653	56	7	0.0349193	0.0981375	-0.0632183	-29.8027	CHG	evm.model.scaffold1225.6.3	intron	--	tRNA (guanine-N(7)-)-methyltransferase, putative [Ixodes scapularis]
scaffold1225	1028829	1029286	458	89	0.573405	0.256343	0.317062	854.131	CG	evm.model.scaffold1225.6.3	intron	--	tRNA (guanine-N(7)-)-methyltransferase, putative [Ixodes scapularis]
scaffold1226	179840	180219	380	90	0.210128	0.0460897	0.164038	807.929	CG	evm.model.scaffold1226.1_evm.model.scaffold1226.2	intron	--	PREDICTED: uncharacterized protein LOC100898569 [Metaseiulus occidentalis]
scaffold1226	269507	269965	459	98	0.0145036	0.102769	-0.0882653	-568.509	CG	evm.model.scaffold1226.1_evm.model.scaffold1226.2	intron	--	PREDICTED: uncharacterized protein LOC100898569 [Metaseiulus occidentalis]
scaffold1226	453772	454169	398	67	0.0516268	0.191885	-0.140258	-439.998	CG	evm.model.scaffold1226.1_evm.model.scaffold1226.2	intron	--	PREDICTED: uncharacterized protein LOC100898569 [Metaseiulus occidentalis]
scaffold1230	467275	467376	102	19	0.0536392	0.00109823	0.052541	63.0217	CHG	evm.model.scaffold1230.1	intron
scaffold1231	204417	204503	87	43	0.00297749	0.0319346	-0.0289571	-214.44	CHH	Target=(GA)n:1-196;Class=Simple_repeat	repeat
scaffold1231	400925	401259	335	75	0.519986	0.339214	0.180772	445.531	CG	evm.model.scaffold1231.1.2	intron	--	hypothetical protein IscW_ISCW001630 [Ixodes scapularis]
scaffold1231	438830	439176	347	73	0.331106	0.511068	-0.179962	-417.48	CG	evm.model.scaffold1231.4	intron	--	Brefeldin A-inhibited guanine nucleotide-exchange protein 3, partial [Zootermopsis nevadensis]
scaffold1231	485222	485529	308	75	0.326411	0.650286	-0.323875	-499.893	CG	evm.model.scaffold1231.4	intron	--	Brefeldin A-inhibited guanine nucleotide-exchange protein 3, partial [Zootermopsis nevadensis]
scaffold1231	533145	533517	373	69	0.408574	0.108593	0.299981	534.292	CG	evm.model.scaffold1231.5	intron	--	hypothetical protein IscW_ISCW004492 [Ixodes scapularis]
scaffold1231	534485	535053	569	139	0.572117	0.185716	0.386401	2160.36	CG	evm.model.scaffold1231.5	intron	--	hypothetical protein IscW_ISCW004492 [Ixodes scapularis]
scaffold1231	534485	535053	569	139	0.572117	0.185716	0.386401	2160.36	CG	evm.model.scaffold1231.5	exon	--	hypothetical protein IscW_ISCW004492 [Ixodes scapularis]
scaffold1231	573522	573707	186	51	0.00941203	0.157085	-0.147673	-301.569	CHH	evm.model.scaffold1231.6.1	intron	--	PREDICTED: uncharacterized protein LOC100904029 [Metaseiulus occidentalis]
scaffold1232	157271	157724	454	70	0.0389566	0.640897	-0.60194	-910.857	CG	evm.model.scaffold1232.2	intron	--	hypothetical protein IscW_ISCW009774 [Ixodes scapularis]
scaffold1232	157794	158189	396	59	0.0566916	0.544859	-0.488168	-617.038	CG	evm.model.scaffold1232.2	intron	--	hypothetical protein IscW_ISCW009774 [Ixodes scapularis]
scaffold1232	163122	164081	960	114	0.0589821	0.433491	-0.374508	-988.482	CG	evm.model.scaffold1232.2	intron	--	hypothetical protein IscW_ISCW009774 [Ixodes scapularis]
scaffold1232	276127	276209	83	30	0.0309445	0.00101292	0.0299316	120.972	CHH	evm.model.scaffold1232.5	intron	--	PREDICTED: LOW QUALITY PROTEIN: serine/threonine-protein kinase/endoribonuclease IRE1-like [Saccoglossus kowalevskii]
scaffold1240	235598	235935	338	67	0.174188	0.0219029	0.152285	509.102	CG	evm.model.scaffold1240.1	intron	--	hypothetical protein X975_06228, partial [Stegodyphus mimosarum]
scaffold1240	918770	919077	308	91	0.586024	0.444628	0.141396	499.512	CG	evm.model.scaffold1240.7	intron
scaffold1240	937272	937565	294	69	0.224074	0.433906	-0.209832	-457.765	CG	evm.model.scaffold1240.7	intron
scaffold1240	1275256	1275350	95	15	0.0312004	0.00149765	0.0297028	55.1695	CHG	evm.model.scaffold1240.10	intron	--	sodium/solute symporter, putative [Ixodes scapularis]
scaffold1242	199106	199852	747	84	0.258409	0.586094	-0.327685	-500.595	CG	evm.model.scaffold1242.2	intron	--	PREDICTED: poly(A)-specific ribonuclease PARN-like isoform X2 [Crassostrea gigas]
scaffold1242	201878	202626	749	168	0.134961	0.390416	-0.255455	-1147.56	CG	evm.model.scaffold1242.2	intron	--	PREDICTED: poly(A)-specific ribonuclease PARN-like isoform X2 [Crassostrea gigas]
scaffold1242	215941	216162	222	64	0.0949852	0.291502	-0.196517	-404.045	CG	evm.model.scaffold1242.2	intron	--	PREDICTED: poly(A)-specific ribonuclease PARN-like isoform X2 [Crassostrea gigas]
scaffold1242	871949	872400	452	72	0.0405317	0.140874	-0.100343	-457.897	CG	evm.model.scaffold1242.6	promoter	--	PREDICTED: histidine protein methyltransferase 1 homolog [Saccoglossus kowalevskii]
scaffold1243	699471	699595	125	49	0.0139673	0.165712	-0.151744	-298.677	CHH	Target=(TC)n:2-144;Class=Simple_repeat	repeat
scaffold1244	38836	39219	384	81	0.0962889	0.350088	-0.2538	-655.477	CG	evm.model.scaffold1244.2	intron	--	oxidative stress-induced growth inhibitor, putative [Ixodes scapularis]
scaffold1244	383508	383595	88	25	0.0531576	0.00154559	0.051612	104.794	CHH	evm.model.scaffold1244.11	promoter	--	PREDICTED: TPPP family protein CG4893-like [Metaseiulus occidentalis]
scaffold1245	999288	999673	386	76	0.011834	0.217579	-0.205745	-826.039	CG	evm.model.scaffold1245.3	intron	--	glucuronyltransferase-S, putative [Ixodes scapularis]
scaffold1247	1453029	1453087	59	9	0.00203946	0.0478745	-0.045835	-34.7692	CHG	evm.model.scaffold1247.4	intron	--	conserved hypothetical protein [Ixodes scapularis]
scaffold1247	1575928	1576000	73	12	0.00316297	0.0608482	-0.0576852	-54.1049	CHH	evm.model.scaffold1247.6	promoter	--	putative nucleoprotein [Bole Tick Virus 3]
scaffold1247	1575928	1576000	73	12	0.00316297	0.0608482	-0.0576852	-54.1049	CHH	evm.model.scaffold1247.5	exon	--	putative nucleoprotein [Bole Tick Virus 3]
scaffold1248	28367	28768	402	81	0.024687	0.0767953	-0.0521083	-401.013	CG	evm.model.scaffold1248.2	intron	--	5' nucleotidase, putative [Ixodes scapularis]
scaffold1248	536938	537188	251	80	0.0765088	0.00835892	0.0681499	478.411	CG	Target=(CAATC)n:1-109;Class=Simple_repeat	repeat
scaffold1256	519316	519790	475	70	0.725705	0.468212	0.257493	499.919	CG	evm.model.scaffold1256.2	intron	--	kelch domain-containing protein, putative [Ixodes scapularis]
scaffold1256	572746	573105	360	72	0.553325	0.329877	0.223448	485.06	CG	evm.model.scaffold1256.3	intron	--	fumarase, putative [Ixodes scapularis]
scaffold1256	614291	614491	201	71	0.787477	0.670298	0.117178	430.157	CG	evm.model.scaffold1256.5.4	intron	--	poly(A) polymerase, putative [Ixodes scapularis]
scaffold1261	633697	633873	177	84	0.067713	0.00412553	0.0635875	392.776	CHH	Target=(TGAG)n:1-170;Class=Simple_repeat	repeat
scaffold1261	633697	633873	177	84	0.067713	0.00412553	0.0635875	392.776	CHH	evm.model.scaffold1261.1	intron	--	Nephrin, partial [Stegodyphus mimosarum]
scaffold1261	869222	869422	201	76	0.00841376	0.0727301	-0.0643163	-427.429	CHH	evm.model.scaffold1261.2	intron	--	sidestep protein, putative [Ixodes scapularis]
scaffold1261	926437	926761	325	65	0.186065	0.0678596	0.118205	415.775	CG	evm.model.scaffold1261.2	intron	--	sidestep protein, putative [Ixodes scapularis]
scaffold1261	1274436	1275098	663	126	0.674653	0.441869	0.232784	958.635	CG	evm.model.scaffold1261.8	intron	--	PREDICTED: tyrosine-protein phosphatase non-receptor type 1 isoform X1 [Microplitis demolitor]
scaffold1261	1882893	1883314	422	95	0.314382	0.623625	-0.309243	-744.1	CG	evm.model.scaffold1261.14.1	intron	--	glutamate carboxypeptidase, putative [Ixodes scapularis]
scaffold1261	2140296	2140436	141	41	0.00526754	0.0494855	-0.044218	-206.072	CHH	evm.model.scaffold1261.17	intron	--	conserved hypothetical protein [Ixodes scapularis]
scaffold1261	2230775	2230880	106	30	0.00346325	0.0788981	-0.0754348	-123.232	CHH	evm.model.scaffold1261.20.1	intron	--	beta 1 syntrophin, putative [Ixodes scapularis]
scaffold1263	322455	322643	189	53	0.0438579	0.0120915	0.0317665	226.851	CHH	evm.model.scaffold1263.3	intron	--	PREDICTED: sodium/hydrogen exchanger 2-like [Metaseiulus occidentalis]
scaffold1263	567007	567430	424	66	0.792126	0.302099	0.490027	472.203	CG	evm.model.scaffold1263.5	intron	--	PREDICTED: pescadillo homolog [Crassostrea gigas]
scaffold1264	112398	112452	55	19	0.00561975	0.0516153	-0.0459955	-112.343	CHH	evm.model.scaffold1264.6	intron	--	ribophorin II, putative [Ixodes scapularis]
scaffold1264	141817	141894	78	14	0.00203602	0.0897248	-0.0876888	-80.0501	CHG	evm.model.scaffold1264.6	intron	--	ribophorin II, putative [Ixodes scapularis]
scaffold1264	307792	308048	257	70	0.696452	0.855612	-0.15916	-498.096	CG	evm.model.scaffold1264.11	intron	--	Microtubule-associated tumor suppressor candidate 2-like protein, partial [Stegodyphus mimosarum]
scaffold1267	78341	78486	146	33	0.0110817	0.0507595	-0.0396779	-185.235	CHH	Target=(TATG)n:3-132;Class=Simple_repeat	repeat
scaffold127	650607	650661	55	5	0.0299454	0.000527145	0.0294183	24.8496	CHG	evm.model.scaffold127.8	intron	--	40S ribosomal protein S27 [Ixodes scapularis]
scaffold1270	162003	162296	294	75	0.753701	0.477872	0.275828	477.783	CG	evm.model.scaffold1270.4.1	intron	--	PREDICTED: putative RNA-binding protein EEED8.10-like [Metaseiulus occidentalis]
scaffold1270	198970	199533	564	85	0.283457	0.51741	-0.233953	-574.632	CG	evm.model.scaffold1270.5	intron	--	PREDICTED: putative RNA-binding protein EEED8.10-like [Metaseiulus occidentalis]
scaffold1270	210390	210443	54	5	0.00212689	0.124986	-0.12286	-30.3811	CHG	evm.model.scaffold1270.5	intron	--	PREDICTED: putative RNA-binding protein EEED8.10-like [Metaseiulus occidentalis]
scaffold1270	347878	348153	276	76	0.625927	0.352494	0.273433	633.98	CG	evm.model.scaffold1270.8	intron	--	Citron Rho-interacting kinase, partial [Stegodyphus mimosarum]
scaffold1270	348248	348694	447	89	0.705385	0.310651	0.394734	1008.33	CG	evm.model.scaffold1270.8	intron	--	Citron Rho-interacting kinase, partial [Stegodyphus mimosarum]
scaffold1270	444257	445026	770	150	0.381501	0.730593	-0.349092	-1158.99	CG	evm.model.scaffold1270.9	intron	--	Citron Rho-interacting kinase [Zootermopsis nevadensis]
scaffold1271	671191	671623	433	75	0.336836	0.113513	0.223323	572.412	CG	evm.model.scaffold1271.6	intron	--	notch-like protein [Rhipicephalus microplus]
scaffold1271	674290	674602	313	79	0.0908375	0.0247381	0.0660994	422.764	CG	evm.model.scaffold1271.6	exon	--	notch-like protein [Rhipicephalus microplus]
scaffold1272	621613	622686	1074	149	0.0257892	0.272197	-0.246408	-1215.91	CG	evm.model.scaffold1272.6	intron	--	PREDICTED: tubulin beta-4B chain isoform X5 [Echinops telfairi]
scaffold1273	473355	473830	476	79	0.202151	0.0134934	0.188657	531.247	CG	evm.model.scaffold1273.3	intron	--	neuralized, putative [Ixodes scapularis]
scaffold1273	491670	492132	463	79	0.404724	0.149081	0.255643	490.989	CG	evm.model.scaffold1273.3	intron	--	neuralized, putative [Ixodes scapularis]
scaffold1273	493318	493920	603	135	0.466798	0.150463	0.316335	1419.23	CG	evm.model.scaffold1273.3	intron	--	neuralized, putative [Ixodes scapularis]
scaffold1273	509978	510416	439	104	0.689207	0.446314	0.242892	862.784	CG	evm.model.scaffold1273.4	intron	--	Hypothetical protein SRAE_2000368600 [Strongyloides ratti]
scaffold1275	404493	404936	444	93	0.0881102	0.0159776	0.0721326	519.404	CG	evm.model.scaffold1275.3	intron	--	PREDICTED: uncharacterized protein ZK1073.1-like [Metaseiulus occidentalis]
scaffold1279	410587	410662	76	34	0.00519856	0.0414037	-0.0362051	-190.36	CHH	Target=(TG)n:2-179;Class=Simple_repeat	repeat
scaffold1279	785188	785252	65	10	0.0388748	0.00297582	0.035899	45.4579	CHG	evm.model.scaffold1279.8	intron	--	Eukaryotic translation initiation factor 3 subunit C, partial [Stegodyphus mimosarum]
scaffold1279	785215	785995	781	113	0.496328	0.737483	-0.241155	-732.955	CG	evm.model.scaffold1279.8	intron	--	Eukaryotic translation initiation factor 3 subunit C, partial [Stegodyphus mimosarum]
scaffold1282	20197	20439	243	60	0.641925	0.375177	0.266747	468.453	CG	evm.model.scaffold1282.1	intron	--	run and tbc1 domain-containing protein, putative [Pediculus humanus corporis]
scaffold1282	31298	31793	496	110	0.683572	0.491677	0.191896	633.807	CG	evm.model.scaffold1282.1	intron	--	run and tbc1 domain-containing protein, putative [Pediculus humanus corporis]
scaffold1284	545945	546057	113	34	0.00897486	0.0594494	-0.0504746	-152.1	CHH	evm.model.scaffold1284.6.1	intron	--	PREDICTED: sodium/calcium exchanger 1-like [Metaseiulus occidentalis]
scaffold1284	713545	713902	358	84	0.143465	0.271785	-0.12832	-547.949	CG	evm.model.scaffold1284.9	intron	--	protein disulfide isomerase, putative [Ixodes scapularis]
scaffold1284	714009	714358	350	82	0.244866	0.413086	-0.16822	-501.396	CG	evm.model.scaffold1284.9	intron	--	protein disulfide isomerase, putative [Ixodes scapularis]
scaffold1285	224773	225215	443	78	0.0343651	0.20165	-0.167284	-494.454	CG	evm.model.scaffold1285.3	promoter	--	Tumor necrosis factor receptor-associated factor-like protein [Rhipicephalus microplus]
scaffold1285	316141	316409	269	75	0.0894403	0.0237795	0.0656608	424.177	CG	evm.model.scaffold1285.8	intron	--	Serine-threonine kinase receptor-associated protein, partial [Stegodyphus mimosarum]
scaffold1285	352151	352650	500	69	0.0427804	0.245871	-0.203091	-461.082	CG	evm.model.scaffold1285.9	intron	--	NADH-ubiquinone oxidoreductase ashi subunit, putative [Ixodes scapularis]
scaffold1285	372928	373497	570	116	0.450215	0.778696	-0.328481	-634.962	CG	evm.model.scaffold1285.10	exon	--	PREDICTED: cold shock domain-containing protein E1-like [Crassostrea gigas]
scaffold1285	372928	373497	570	116	0.450215	0.778696	-0.328481	-634.962	CG	evm.model.scaffold1285.10	intron	--	PREDICTED: cold shock domain-containing protein E1-like [Crassostrea gigas]
scaffold1286	107450	108121	672	87	0.119384	0.416421	-0.297037	-601.108	CG	evm.model.scaffold1286.3	intron	--	unnamed protein product, partial [Tetraodon nigroviridis]
scaffold1286	194480	194932	453	108	0.735992	0.455589	0.280402	678.204	CG	evm.model.scaffold1286.6	intron	--	unnamed protein product, partial [Tetraodon nigroviridis]
scaffold1286	218565	218933	369	55	0.353168	0.0942725	0.258895	460.814	CG	evm.model.scaffold1286.7	intron	--	NADH:ubiquinone oxidoreductase, NDUFV1/51kDa subunit, putative [Ixodes scapularis]
scaffold1286	219337	219591	255	45	0.662991	0.179778	0.483213	549.344	CG	evm.model.scaffold1286.7	intron	--	NADH:ubiquinone oxidoreductase, NDUFV1/51kDa subunit, putative [Ixodes scapularis]
scaffold1286	271310	271584	275	68	0.19263	0.00960155	0.183029	587.534	CG	evm.model.scaffold1286.7	intron	--	NADH:ubiquinone oxidoreductase, NDUFV1/51kDa subunit, putative [Ixodes scapularis]
scaffold1286	588643	589143	501	94	0.241062	0.01285	0.228212	925.488	CG	evm.model.scaffold1286.11	intron	--	unnamed protein product, partial [Tetraodon nigroviridis]
scaffold1286	594637	594918	282	43	0.0173597	0.254826	-0.237466	-406.229	CG	evm.model.scaffold1286.11	intron	--	unnamed protein product, partial [Tetraodon nigroviridis]
scaffold1286	857621	858031	411	95	0.0524575	0.348137	-0.29568	-800.228	CG	evm.model.scaffold1286.15	intron
scaffold1286	858642	859030	389	92	0.0210805	0.234409	-0.213328	-699.118	CG	evm.model.scaffold1286.15	intron
scaffold129	442583	442985	403	110	0.213254	0.0707384	0.142515	752.923	CG	Target=(CAATC)n:1-64;Class=Simple_repeat	repeat
scaffold129	442583	442985	403	110	0.213254	0.0707384	0.142515	752.923	CG	evm.model.scaffold129.2_evm.model.scaffold129.1	intron	--	protein spitz, putative [Ixodes scapularis]
scaffold129	605374	605949	576	87	0.0167299	0.199916	-0.183186	-562.548	CG	evm.model.scaffold129.5	intron	--	Core histone macro-H2A.1 [Zootermopsis nevadensis]
scaffold129	605374	605949	576	87	0.0167299	0.199916	-0.183186	-562.548	CG	evm.model.scaffold129.5	exon	--	Core histone macro-H2A.1 [Zootermopsis nevadensis]
scaffold129	619317	619732	416	84	0.481366	0.266147	0.215218	474.388	CG	evm.model.scaffold129.5	intron	--	Core histone macro-H2A.1 [Zootermopsis nevadensis]
scaffold129	690277	691289	1013	198	0.524264	0.216579	0.307685	1783.46	CG	evm.model.scaffold129.7	intron	--	hypothetical protein IscW_ISCW014569 [Ixodes scapularis]
scaffold129	884069	884640	572	109	0.671109	0.389308	0.281801	802.898	CG	evm.model.scaffold129.13	intron	--	conserved hypothetical protein [Ixodes scapularis]
scaffold1294	23450	23536	87	22	0.100895	0.0420953	0.0587994	100.832	CHH	evm.model.scaffold1294.1	promoter	--	mbip protein, putative [Ixodes scapularis]
scaffold1294	70736	71497	762	77	0.514091	0.873485	-0.359394	-462.083	CG	evm.model.scaffold1294.2	exon	--	HEAT repeat-containing protein 5B, putative [Ixodes scapularis]
scaffold1294	70736	71497	762	77	0.514091	0.873485	-0.359394	-462.083	CG	evm.model.scaffold1294.2	intron	--	HEAT repeat-containing protein 5B, putative [Ixodes scapularis]
scaffold1294	142998	143923	926	184	0.424784	0.145555	0.279229	1624.38	CG	evm.model.scaffold1294.3	intron	--	RNA-binding protein 25, partial [Stegodyphus mimosarum]
scaffold1294	408451	408559	109	15	0.0270546	0.000469097	0.0265855	56.3485	CHG	evm.model.scaffold1294.7	intron	--	hypothetical protein IscW_ISCW020481 [Ixodes scapularis]
scaffold1294	478068	478437	370	79	0.19943	0.364497	-0.165067	-523.15	CG	evm.model.scaffold1294.9	intron
scaffold1294	485540	485860	321	68	0.0668998	0.404283	-0.337383	-650.894	CG	evm.model.scaffold1294.9	intron
scaffold1294	693766	694096	331	70	0.0148814	0.147603	-0.132721	-571.405	CG	evm.model.scaffold1294.13	intron	--	bone morphogenetic protein, putative [Ixodes scapularis]
scaffold1294	837439	837838	400	86	0.609202	0.356537	0.252665	644.691	CG	evm.model.scaffold1294.15	intron	--	hypoxia-associated factor, putative [Ixodes scapularis]
scaffold1294	837439	837838	400	86	0.609202	0.356537	0.252665	644.691	CG	evm.model.scaffold1294.15	exon	--	hypoxia-associated factor, putative [Ixodes scapularis]
scaffold1294	857202	863953	6752	144	0.253451	0.666413	-0.412962	-1464.53	CG	evm.model.scaffold1294.15	intron	--	hypoxia-associated factor, putative [Ixodes scapularis]
scaffold1294	870621	871016	396	83	0.199943	0.451229	-0.251286	-708.261	CG	evm.model.scaffold1294.15	intron	--	hypoxia-associated factor, putative [Ixodes scapularis]
scaffold1294	946907	947095	189	36	0.129249	0.00834793	0.120901	212.911	CHH	evm.model.scaffold1294.20	intron	--	CAAX prenyl protease 2 [Zootermopsis nevadensis]
scaffold1294	951589	951976	388	68	0.205949	0.539557	-0.333607	-552.643	CG	evm.model.scaffold1294.20	intron	--	CAAX prenyl protease 2 [Zootermopsis nevadensis]
scaffold1294	952464	952912	449	73	0.263723	0.563653	-0.29993	-416.606	CG	evm.model.scaffold1294.20	intron	--	CAAX prenyl protease 2 [Zootermopsis nevadensis]
scaffold1296	80953	81435	483	110	0.506801	0.324445	0.182356	526.95	CG	evm.model.scaffold1296.1	intron
scaffold1296	85527	85985	459	87	0.41741	0.19821	0.219199	569.728	CG	evm.model.scaffold1296.1	intron
scaffold1300	45567	45629	63	25	0.00378458	0.120946	-0.117161	-139.16	CHH	Target=(TC)n:1-87;Class=Simple_repeat	repeat
scaffold1301	541975	542181	207	61	0.0139177	0.188183	-0.174266	-552.485	CG	evm.model.scaffold1301.4	TSS	--	acetyl-coenzyme A transporter, putative [Ixodes scapularis]
scaffold1301	541975	542181	207	61	0.0139177	0.188183	-0.174266	-552.485	CG	evm.model.scaffold1301.4	exon	--	acetyl-coenzyme A transporter, putative [Ixodes scapularis]
scaffold1301	541975	542181	207	61	0.0139177	0.188183	-0.174266	-552.485	CG	evm.model.scaffold1301.4	utr5	--	acetyl-coenzyme A transporter, putative [Ixodes scapularis]
scaffold1301	541975	542181	207	61	0.0139177	0.188183	-0.174266	-552.485	CG	evm.model.scaffold1301.4	promoter	--	acetyl-coenzyme A transporter, putative [Ixodes scapularis]
scaffold1301	658512	659112	601	141	0.510735	0.811529	-0.300794	-1207.56	CG	evm.model.scaffold1301.7	intron	--	grunge, putative [Ixodes scapularis]
scaffold1301	659558	660028	471	76	0.296123	0.521828	-0.225706	-540.975	CG	evm.model.scaffold1301.7	intron	--	grunge, putative [Ixodes scapularis]
scaffold1301	679087	679432	346	94	0.362553	0.577109	-0.214556	-671.95	CG	evm.model.scaffold1301.8	intron	--	grunge, putative [Ixodes scapularis]
scaffold1301	740040	740165	126	43	0.000831026	0.0239416	-0.0231106	-178.92	CHH	evm.model.scaffold1301.12	intron	--	putative cation-transporting ATPase 13A3 [Zootermopsis nevadensis]
scaffold1301	744322	744866	545	101	0.795754	0.56369	0.232064	757.73	CG	evm.model.scaffold1301.12	intron	--	putative cation-transporting ATPase 13A3 [Zootermopsis nevadensis]
scaffold1301	750230	750668	439	70	0.153291	0.457765	-0.304474	-531.071	CG	evm.model.scaffold1301.12	intron	--	putative cation-transporting ATPase 13A3 [Zootermopsis nevadensis]
scaffold1303	389890	390221	332	106	0.00878655	0.0591702	-0.0503836	-540.628	CG	Target=(CAATC)n:1-69;Class=Simple_repeat	repeat
scaffold1304	80993	81261	269	63	0.245941	0.608694	-0.362753	-474.341	CG	evm.model.scaffold1304.2	intron	--	conserved hypothetical protein [Ixodes scapularis]
scaffold1304	93754	94272	519	75	0.211233	0.492405	-0.281171	-420.516	CG	evm.model.scaffold1304.2	intron	--	conserved hypothetical protein [Ixodes scapularis]
scaffold1304	95638	95800	163	45	0.0112835	0.054393	-0.0431095	-193.135	CHG	evm.model.scaffold1304.2	exon	--	conserved hypothetical protein [Ixodes scapularis]
scaffold1304	95638	95800	163	45	0.0112835	0.054393	-0.0431095	-193.135	CHG	evm.model.scaffold1304.2	intron	--	conserved hypothetical protein [Ixodes scapularis]
scaffold1305	341543	341985	443	91	0.773338	0.6092	0.164138	489.692	CG	evm.model.scaffold1305.3	intron	--	Polyribonucleotide nucleotidyltransferase 1, mitochondrial [Zootermopsis nevadensis]
scaffold1305	365342	365620	279	59	0.511358	0.766359	-0.255	-462.675	CG	evm.model.scaffold1305.4	intron	--	conserved hypothetical protein [Ixodes scapularis]
scaffold1306	395456	395991	536	76	0.389559	0.164686	0.224874	489.707	CG	evm.model.scaffold1306.1	intron	--	hypothetical protein DAPPUDRAFT_217307 [Daphnia pulex]
scaffold1306	447542	448159	618	111	0.199612	0.461463	-0.261851	-750.333	CG	evm.model.scaffold1306.1	intron	--	hypothetical protein DAPPUDRAFT_217307 [Daphnia pulex]
scaffold1306	485842	486215	374	85	0.442046	0.196572	0.245474	677.105	CG	evm.model.scaffold1306.1	intron	--	hypothetical protein DAPPUDRAFT_217307 [Daphnia pulex]
scaffold1306	817012	817722	711	130	0.377489	0.567111	-0.189622	-704.327	CG	evm.model.scaffold1306.2	intron	--	G/T-mismatch binding protein [Mus musculus]
scaffold1306	823192	823506	315	80	0.712805	0.52487	0.187935	540.797	CG	evm.model.scaffold1306.2	intron	--	G/T-mismatch binding protein [Mus musculus]
scaffold1306	891857	892037	181	43	0.665167	0.149067	0.5161	430.77	CG	evm.model.scaffold1306.2	intron	--	G/T-mismatch binding protein [Mus musculus]
scaffold1306	895738	895814	77	7	0.0037135	0.145347	-0.141634	-32.8856	CHG	evm.model.scaffold1306.2	intron	--	G/T-mismatch binding protein [Mus musculus]
scaffold1306	897816	897891	76	22	0.0670767	0.00154493	0.0655318	91.9323	CHH	evm.model.scaffold1306.2	intron	--	G/T-mismatch binding protein [Mus musculus]
scaffold1307	872249	873490	1242	181	0.790273	0.448134	0.342139	1751.89	CG	evm.model.scaffold1307.16	intron	--	WD-repeat protein, putative [Ixodes scapularis]
scaffold1307	873570	874336	767	86	0.647214	0.332878	0.314336	717.297	CG	evm.model.scaffold1307.16	intron	--	WD-repeat protein, putative [Ixodes scapularis]
scaffold1307	874757	875076	320	60	0.741372	0.494225	0.247147	476.673	CG	evm.model.scaffold1307.16	intron	--	WD-repeat protein, putative [Ixodes scapularis]
scaffold1307	1038600	1039195	596	125	0.86291	0.726879	0.136031	669.9	CG	evm.model.scaffold1307.19	intron	--	apoptosis inhibitor, putative [Ixodes scapularis]
scaffold1307	1050511	1051090	580	110	0.831513	0.602134	0.229379	834.419	CG	evm.model.scaffold1307.19	intron	--	apoptosis inhibitor, putative [Ixodes scapularis]
scaffold1307	1382970	1383039	70	35	0.0448806	0.00453225	0.0403484	156.133	CHH	evm.model.scaffold1307.21	intron	--	sodium/phosphate cotransporter, putative [Ixodes scapularis]
scaffold1307	1382970	1383039	70	35	0.0448806	0.00453225	0.0403484	156.133	CHH	evm.model.scaffold1307.21	exon	--	sodium/phosphate cotransporter, putative [Ixodes scapularis]
scaffold1311	1434761	1435381	621	83	0.097186	0.0116582	0.0855278	540.532	CG	evm.model.scaffold1311.13	exon	--	Exportin-6, putative [Ixodes scapularis]
scaffold1311	1434761	1435381	621	83	0.097186	0.0116582	0.0855278	540.532	CG	evm.model.scaffold1311.13	utr5	--	Exportin-6, putative [Ixodes scapularis]
scaffold1311	1434761	1435381	621	83	0.097186	0.0116582	0.0855278	540.532	CG	evm.model.scaffold1311.13	intron	--	Exportin-6, putative [Ixodes scapularis]
scaffold1311	1434761	1435381	621	83	0.097186	0.0116582	0.0855278	540.532	CG	evm.model.scaffold1311.13	TSS	--	Exportin-6, putative [Ixodes scapularis]
scaffold1311	1434761	1435381	621	83	0.097186	0.0116582	0.0855278	540.532	CG	evm.model.scaffold1311.13	promoter	--	Exportin-6, putative [Ixodes scapularis]
scaffold1318	22314	22785	472	115	0.398621	0.178139	0.220482	920.21	CG	evm.model.scaffold1318.1	intron	--	voltage-gated ion channel, putative [Ixodes scapularis]
scaffold1318	23699	24060	362	71	0.403459	0.188542	0.214917	438.36	CG	evm.model.scaffold1318.1	intron	--	voltage-gated ion channel, putative [Ixodes scapularis]
scaffold1318	24323	24532	210	53	0.780573	0.331773	0.4488	511.148	CG	evm.model.scaffold1318.1	intron	--	voltage-gated ion channel, putative [Ixodes scapularis]
scaffold1324	130499	130991	493	99	0.67688	0.255621	0.42126	783.586	CG	evm.model.scaffold1324.2.1	intron	--	PREDICTED: general transcription factor IIF subunit 1-like [Metaseiulus occidentalis]
scaffold1324	213503	213922	420	79	0.768413	0.566681	0.201732	506.15	CG	evm.model.scaffold1324.3	intron	--	hypothetical protein IscW_ISCW003413 [Ixodes scapularis]
scaffold1324	267514	267669	156	53	0.00305559	0.0412439	-0.0381883	-252.409	CHH	evm.model.scaffold1324.4	intron	--	conserved hypothetical protein [Ixodes scapularis]
scaffold1324	304689	305184	496	74	0.477189	0.230147	0.247042	588.847	CG	evm.model.scaffold1324.5	intron	--	conserved hypothetical protein [Ixodes scapularis]
scaffold1324	307991	308803	813	86	0.628166	0.375806	0.252359	584.323	CG	evm.model.scaffold1324.5	intron	--	conserved hypothetical protein [Ixodes scapularis]
scaffold1324	307991	308803	813	86	0.628166	0.375806	0.252359	584.323	CG	evm.model.scaffold1324.5	exon	--	conserved hypothetical protein [Ixodes scapularis]
scaffold1324	307991	308803	813	86	0.628166	0.375806	0.252359	584.323	CG	evm.model.scaffold1324.5	utr3	--	conserved hypothetical protein [Ixodes scapularis]
scaffold1324	2095079	2095444	366	85	0.216849	0.0816292	0.135219	471.432	CG	evm.model.scaffold1324.13	intron	--	putative secreted protein [Ixodes scapularis]
scaffold1324	2476716	2476973	258	58	0.384836	0.146317	0.238519	412.484	CG	evm.model.scaffold1324.15	intron	--	SMDR1, putative [Ixodes scapularis]
scaffold1326	1195928	1196087	160	65	0.0364158	0.00171089	0.0347049	333.553	CHH	Target=(TC)n:2-146;Class=Simple_repeat	repeat
scaffold1326	1215119	1215601	483	71	0.134361	0.0230044	0.111357	464.521	CG	evm.model.scaffold1326.17	intron	--	hypothetical protein IscW_ISCW006857 [Ixodes scapularis]
scaffold1332	391271	391443	173	74	0.0048923	0.0327682	-0.0278759	-365.491	CHH	Target=(TC)n:2-136;Class=Simple_repeat	repeat
scaffold1332	593055	593440	386	80	0.143893	0.0134995	0.130393	504.912	CG	evm.model.scaffold1332.1	intron	--	BMP and activin membrane-bound inhibitor homolog precursor [Danio rerio]
scaffold1332	613120	613450	331	67	0.222496	0.021057	0.201439	410.303	CG	evm.model.scaffold1332.1	intron	--	BMP and activin membrane-bound inhibitor homolog precursor [Danio rerio]
scaffold1332	718187	719192	1006	172	0.759951	0.55061	0.209342	1167	CG	evm.model.scaffold1332.3	intron	--	secreted salivary gland peptide, putative [Ixodes scapularis]
scaffold1332	762180	762480	301	71	0.840419	0.589989	0.25043	504.886	CG	evm.model.scaffold1332.5.2	intron	--	PREDICTED: serine/threonine-protein kinase mig-15 isoform X12 [Bombus terrestris]
scaffold1332	805631	805943	313	54	0.468252	0.169524	0.298728	408.103	CG	evm.model.scaffold1332.7.1	intron	--	PREDICTED: lysosomal acid phosphatase-like [Metaseiulus occidentalis]
scaffold1332	811130	811743	614	128	0.27178	0.120431	0.151349	697.299	CG	evm.model.scaffold1332.7.1	intron	--	PREDICTED: lysosomal acid phosphatase-like [Metaseiulus occidentalis]
scaffold1332	1047048	1047099	52	22	0.0358298	0.00637027	0.0294595	117.342	CHH	evm.model.scaffold1332.8	intron	--	AamEcRA1 [Amblyomma americanum]
scaffold1334	499609	499994	386	69	0.0836045	0.516051	-0.432446	-559.501	CG	evm.model.scaffold1334.7.3	intron	--	Glycerol-3-phosphate acyltransferase 1, mitochondrial, partial [Stegodyphus mimosarum]
scaffold1334	796892	797160	269	81	0.050708	0.00950579	0.0412023	408.857	CG	Target=(CAATC)n:1-89;Class=Simple_repeat	repeat
scaffold1335	77958	78081	124	31	0.00726724	0.0487777	-0.0415104	-158.003	CHH	Target=(CAAT)n:3-83;Class=Simple_repeat	repeat
scaffold1338	51536	52082	547	109	0.66971	0.829091	-0.15938	-597.878	CG	evm.model.scaffold1338.1	intron	--	caspase, apoptotic cysteine protease, putative [Ixodes scapularis]
scaffold1340	2903483	2904326	844	87	0.174575	0.538447	-0.363871	-682.926	CG	evm.model.scaffold1340.6	intron	--	nuclear pore complex protein nup214, putative [Ixodes scapularis]
scaffold1340	3312304	3312465	162	48	0.00225253	0.0293456	-0.027093	-211.216	CHH	evm.model.scaffold1340.11	intron	--	zinc finger protein, putative [Ixodes scapularis]
scaffold1340	3692381	3692480	100	32	0.0342688	0.00709397	0.0271748	137.411	CHH	evm.model.scaffold1340.13	intron	--	NAD-dependent deacetylase sirtuin-1, partial [Stegodyphus mimosarum]
scaffold1340	3945675	3945909	235	92	0.838389	0.727916	0.110474	470.417	CG	evm.model.scaffold1340.16	intron	--	PREDICTED: multiple epidermal growth factor-like domains protein 8-like [Metaseiulus occidentalis]
scaffold1340	3969474	3969760	287	70	0.857044	0.615824	0.24122	636.967	CG	evm.model.scaffold1340.16	intron	--	PREDICTED: multiple epidermal growth factor-like domains protein 8-like [Metaseiulus occidentalis]
scaffold1340	3981949	3982471	523	46	0.0772674	0.50344	-0.426173	-436.964	CG	evm.model.scaffold1340.16	intron	--	PREDICTED: multiple epidermal growth factor-like domains protein 8-like [Metaseiulus occidentalis]
scaffold1342	83097	83162	66	4	0.0222106	0.00174921	0.0204614	15.1364	CHG	evm.model.scaffold1342.3	intron	--	nuclear pore complex protein nup98, putative [Ixodes scapularis]
scaffold1342	108706	109122	417	67	0.246225	0.0807581	0.165467	427.829	CG	evm.model.scaffold1342.3	intron	--	nuclear pore complex protein nup98, putative [Ixodes scapularis]
scaffold1342	293071	293452	382	97	0.132368	0.0109841	0.121384	759.325	CG	evm.model.scaffold1342.4	exon	--	sodium/calcium exchanger, putative [Ixodes scapularis]
scaffold1342	293071	293452	382	97	0.132368	0.0109841	0.121384	759.325	CG	evm.model.scaffold1342.4	intron	--	sodium/calcium exchanger, putative [Ixodes scapularis]
scaffold1342	655105	655190	86	6	0.000750961	0.056814	-0.056063	-21.2143	CHG	evm.model.scaffold1342.6	intron	--	Allene oxide synthase-lipoxygenase protein, partial [Stegodyphus mimosarum]
scaffold1343	897369	897677	309	71	0.723754	0.352104	0.37165	619.898	CG	evm.model.scaffold1343.8	intron	--	insulin receptor, putative [Ixodes scapularis]
scaffold1343	1623007	1623408	402	100	0.849358	0.598946	0.250412	607.777	CG	evm.model.scaffold1343.11	intron	--	zinc finger protein, putative [Ixodes scapularis]
scaffold1345	331970	332336	367	81	0.139649	0.370517	-0.230868	-494.5	CG	evm.model.scaffold1345.3	promoter	--	cytochrome P450, putative [Ixodes scapularis]
scaffold135	43118	43593	476	78	0.111022	0.349655	-0.238633	-513.716	CG	evm.model.scaffold135.2	intron
scaffold1350	331409	331783	375	66	0.0235392	0.225692	-0.202153	-441.424	CG	evm.model.scaffold1350.4	intron	--	PREDICTED: solute carrier family 23 member 2-like [Metaseiulus occidentalis]
scaffold1352	100721	102270	1550	145	0.162438	0.394459	-0.232021	-1133.08	CG	evm.model.scaffold1352.2	intron	--	GABA transporter, putative [Ixodes scapularis]
scaffold1352	100721	102270	1550	145	0.162438	0.394459	-0.232021	-1133.08	CG	Target=(CGA)n:2-73;Class=Simple_repeat	repeat
scaffold1352	100721	102270	1550	145	0.162438	0.394459	-0.232021	-1133.08	CG	evm.model.scaffold1352.2	exon	--	GABA transporter, putative [Ixodes scapularis]
scaffold1352	103752	104548	797	90	0.200217	0.406679	-0.206462	-604.776	CG	evm.model.scaffold1352.2	intron	--	GABA transporter, putative [Ixodes scapularis]
scaffold1352	103752	104548	797	90	0.200217	0.406679	-0.206462	-604.776	CG	evm.model.scaffold1352.2	exon	--	GABA transporter, putative [Ixodes scapularis]
scaffold1352	127939	128281	343	62	0.256362	0.111034	0.145328	405.905	CG	evm.model.scaffold1352.2	intron	--	GABA transporter, putative [Ixodes scapularis]
scaffold1354	350278	350558	281	81	0.224073	0.124444	0.0996285	404.307	CG	evm.model.scaffold1354.1	intron	--	Bromodomain-containing protein 4, partial [Stegodyphus mimosarum]
scaffold1354	364041	364196	156	40	0.719787	0.140588	0.579199	561.726	CG	evm.model.scaffold1354.1	intron	--	Bromodomain-containing protein 4, partial [Stegodyphus mimosarum]
scaffold1354	570198	570297	100	27	0.0563718	0.00143774	0.0549341	122.47	CHH	evm.model.scaffold1354.5	intron	--	hypothetical protein LOTGIDRAFT_225644 [Lottia gigantea]
scaffold1354	620635	620841	207	59	0.688879	0.454085	0.234794	440.457	CG	evm.model.scaffold1354.5	intron	--	hypothetical protein LOTGIDRAFT_225644 [Lottia gigantea]
scaffold1360	425290	425485	196	37	0.0359777	0.245522	-0.209544	-413.414	CG	evm.model.scaffold1360.6	intron
scaffold1360	493679	493797	119	23	0.157657	0.00270404	0.154953	131.921	CHG	evm.model.scaffold1360.6	intron
scaffold1360	503511	504006	496	82	0.105021	0.379655	-0.274634	-730.891	CG	evm.model.scaffold1360.6	intron
scaffold1361	15722	15775	54	7	0.0747449	0.00231781	0.0724271	26.3676	CHG	evm.model.scaffold1361.1	intron	--	PREDICTED: histone H3.3-like [Amphimedon queenslandica]
scaffold1362	151375	151638	264	68	0.0148143	0.146257	-0.131443	-479.178	CG	evm.model.scaffold1362.2	intron	--	hypothetical protein IscW_ISCW019637 [Ixodes scapularis]
scaffold1362	617460	617912	453	95	0.396982	0.704616	-0.307635	-604.315	CG	evm.model.scaffold1362.8	intron	--	hypothetical protein IscW_ISCW019642 [Ixodes scapularis]
scaffold1364	1426348	1426416	69	9	0.00104536	0.061444	-0.0603987	-33.5804	CHG	evm.model.scaffold1364.1	intron	--	neurogenic locus notch, putative [Ixodes scapularis]
scaffold1365	567595	567755	161	69	0.00426541	0.116811	-0.112545	-357.744	CHH	Target=(TC)n:2-133;Class=Simple_repeat	repeat
scaffold1367	36179	36536	358	73	0.827258	0.639815	0.187444	458.918	CG	evm.model.scaffold1367.1.1	intron	--	Upstream transcription factor 2/L-myc-2 protein, putative [Ixodes scapularis]
scaffold1368	722946	723497	552	118	0.396992	0.625764	-0.228772	-823.062	CG	evm.model.scaffold1368.7	intron	--	AP-3 complex subunit mu-1 [Zootermopsis nevadensis]
scaffold1368	3358280	3358713	434	71	0.120284	0.0191937	0.10109	460.059	CG	evm.model.scaffold1368.25	intron
scaffold1368	3366127	3366179	53	11	0.0560462	0.00110342	0.0549428	66.9496	CHH	evm.model.scaffold1368.25	intron
scaffold1368	3532008	3532302	295	50	0.278093	0.681578	-0.403485	-408.05	CG	evm.model.scaffold1368.27	intron
scaffold1370	969139	969248	110	39	0.0392911	0.00619061	0.0331005	158.608	CHH	evm.model.scaffold1370.1	intron	--	PREDICTED: oocyte zinc finger protein XlCOF22-like [Lepisosteus oculatus]
scaffold1374	210186	210253	68	6	0.0309629	0.000836147	0.0301267	31.6058	CHG	evm.model.scaffold1374.6	intron	--	innexin, putative [Ixodes scapularis]
scaffold1374	765407	765805	399	55	0.0771726	0.41012	-0.332947	-517.136	CG	evm.model.scaffold1374.10.1	intron	--	hypothetical protein X975_00501, partial [Stegodyphus mimosarum]
scaffold1375	768239	768627	389	92	0.277487	0.15377	0.123718	505.485	CG	evm.model.scaffold1375.7	intron	--	WD domain and G-beta repeat containing protein, putative [Ixodes scapularis]
scaffold1375	770176	770443	268	60	0.741891	0.46686	0.275031	454.372	CG	evm.model.scaffold1375.7	intron	--	WD domain and G-beta repeat containing protein, putative [Ixodes scapularis]
scaffold1376	75159	75384	226	80	0.0479768	0.00992959	0.0380472	382.905	CHH	evm.model.scaffold1376.1	intron	--	multiple pdz domain protein, putative [Ixodes scapularis]
scaffold1376	105668	106081	414	106	0.229819	0.0483959	0.181423	905.41	CG	evm.model.scaffold1376.1	intron	--	multiple pdz domain protein, putative [Ixodes scapularis]
scaffold1376	106345	106825	481	95	0.0793993	0.0102519	0.0691475	598.982	CG	evm.model.scaffold1376.1	intron	--	multiple pdz domain protein, putative [Ixodes scapularis]
scaffold1376	269211	269426	216	43	0.0521738	0.443712	-0.391538	-408.544	CG	evm.model.scaffold1376.5	intron	--	hypothetical protein SINV_05864, partial [Solenopsis invicta]
scaffold1376	316621	317066	446	64	0.724564	0.427496	0.297067	414.339	CG	evm.model.scaffold1376.6	intron	--	hypothetical protein IscW_ISCW019646 [Ixodes scapularis]
scaffold1376	337229	338051	823	163	0.277861	0.120087	0.157773	967.838	CG	evm.model.scaffold1376.6	intron	--	hypothetical protein IscW_ISCW019646 [Ixodes scapularis]
scaffold1376	359831	361219	1389	161	0.316955	0.0344725	0.282483	1314.35	CG	evm.model.scaffold1376.6	intron	--	hypothetical protein IscW_ISCW019646 [Ixodes scapularis]
scaffold1376	362372	362755	384	80	0.369057	0.0637376	0.305319	871.178	CG	evm.model.scaffold1376.6	intron	--	hypothetical protein IscW_ISCW019646 [Ixodes scapularis]
scaffold1376	364422	364933	512	73	0.356242	0.689094	-0.332852	-655.897	CG	evm.model.scaffold1376.6	intron	--	hypothetical protein IscW_ISCW019646 [Ixodes scapularis]
scaffold1377	1780590	1781405	816	112	0.15729	0.46503	-0.307741	-878.374	CG	evm.model.scaffold1377.3	intron	--	PREDICTED: ARF GTPase-activating protein GIT2 isoform X5 [Octodon degus]
scaffold1378	139859	140094	236	37	0.525209	0.0487436	0.476465	468.672	CG	evm.model.scaffold1378.2	intron	--	PREDICTED: transcription factor Adf-1-like isoform X1 [Bactrocera dorsalis]
scaffold1378	179158	179541	384	90	0.428379	0.215545	0.212834	692.558	CG	evm.model.scaffold1378.3	intron	--	tRNA synthetases class II, putative [Ixodes scapularis]
scaffold1378	216449	217732	1284	172	0.0549527	0.199591	-0.144638	-1100.8	CG	evm.model.scaffold1378.4	intron	--	cysteine-rich motor neuron, putative [Ixodes scapularis]
scaffold1378	216449	217732	1284	172	0.0549527	0.199591	-0.144638	-1100.8	CG	evm.model.scaffold1378.4	exon	--	cysteine-rich motor neuron, putative [Ixodes scapularis]
scaffold1379	149764	150055	292	77	0.0689139	0.171979	-0.103065	-452.992	CG	evm.model.scaffold1379.4	promoter	--	conserved hypothetical protein [Ixodes scapularis]
scaffold1379	149764	150055	292	77	0.0689139	0.171979	-0.103065	-452.992	CG	evm.model.scaffold1379.5	exon	--	PREDICTED: LOW QUALITY PROTEIN: heat shock 70 kDa protein 1-like [Myotis davidii]
scaffold1379	177961	179000	1040	136	0.845	0.607309	0.237691	1062.93	CG	evm.model.scaffold1379.9	intron
scaffold1380	1116996	1117288	293	76	0.0893724	0.00145696	0.0879154	459.609	CHH	Target=(CAAT)n:1-200;Class=Simple_repeat	repeat
scaffold1381	1034397	1034758	362	87	0.130725	0.0155168	0.115209	437.572	CG	evm.model.scaffold1381.6	intron
scaffold1384	469994	470373	380	69	0.0202916	0.165611	-0.14532	-432.355	CG	evm.model.scaffold1384.2	intron
scaffold1384	639426	639484	59	25	0.0372553	0.00290514	0.0343502	102.417	CHH	evm.model.scaffold1384.4.2	exon	--	protein CLEC16A, putative [Ixodes scapularis]
scaffold1384	861149	861553	405	77	0.273432	0.100052	0.173381	413.327	CG	evm.model.scaffold1384.7	intron	--	PREDICTED: UNC93-like protein MFSD11-like [Metaseiulus occidentalis]
scaffold1384	1147132	1147203	72	25	0.0415406	0.00412742	0.0374132	109.352	CHH	evm.model.scaffold1384.16	intron	--	rhomboid, putative [Ixodes scapularis]
scaffold1385	433788	434410	623	93	0.0899719	0.21677	-0.126798	-574.181	CG	evm.model.scaffold1385.1	intron	--	SWI/SNF-related matrix-associated actin-dependent regulator of chromatin subfamily B member 1, partial [Stegodyphus mimosarum]
scaffold1385	446658	447060	403	69	0.258993	0.829911	-0.570918	-792.123	CG	evm.model.scaffold1385.1	intron	--	SWI/SNF-related matrix-associated actin-dependent regulator of chromatin subfamily B member 1, partial [Stegodyphus mimosarum]
scaffold1390	15743	16216	474	92	0.183045	0.0422194	0.140825	530.569	CG	evm.model.scaffold1390.1	intron	--	hypothetical protein IscW_ISCW000551 [Ixodes scapularis]
scaffold1390	65787	65984	198	36	0.00228517	0.143347	-0.141062	-192.269	CHH	evm.model.scaffold1390.3	intron	--	serine/threonine protein kinase rio3, putative [Ixodes scapularis]
scaffold1390	68373	69026	654	123	0.410672	0.0802055	0.330467	1058.89	CG	evm.model.scaffold1390.3	intron	--	serine/threonine protein kinase rio3, putative [Ixodes scapularis]
scaffold1390	76182	76429	248	73	0.0488297	0.211927	-0.163098	-566.495	CG	evm.model.scaffold1390.3	intron	--	serine/threonine protein kinase rio3, putative [Ixodes scapularis]
scaffold1390	107100	107403	304	62	0.0835115	0.270841	-0.187329	-420.411	CG	evm.model.scaffold1390.5	intron	--	succinate dehydrogenase, putative [Ixodes scapularis]
scaffold1390	110098	110180	83	7	0.0328354	0.002779	0.0300564	27.5633	CHG	evm.model.scaffold1390.5	intron	--	succinate dehydrogenase, putative [Ixodes scapularis]
scaffold1390	132264	132596	333	44	0.631222	0.148673	0.482549	443.414	CG	evm.model.scaffold1390.6	intron	--	ribosomal processing protein, putative [Ixodes scapularis]
scaffold1390	136676	136959	284	63	0.469102	0.176351	0.292751	492.693	CG	evm.model.scaffold1390.6	intron	--	ribosomal processing protein, putative [Ixodes scapularis]
scaffold1390	147650	147992	343	70	0.791552	0.328833	0.46272	494.973	CG	evm.model.scaffold1390.6	intron	--	ribosomal processing protein, putative [Ixodes scapularis]
scaffold1390	148044	148543	500	84	0.778949	0.435767	0.343182	493.198	CG	evm.model.scaffold1390.6	intron	--	ribosomal processing protein, putative [Ixodes scapularis]
scaffold1391	216631	217145	515	110	0.637371	0.343424	0.293946	720.633	CG	evm.model.scaffold1391.3	intron	--	clathrin coat assembly protein, putative [Ixodes scapularis]
scaffold1391	419102	419348	247	84	0.85626	0.728934	0.127326	425.69	CG	evm.model.scaffold1391.6	intron	--	PREDICTED: ankyrin repeat and SOCS box protein 3-like isoform X1 [Crassostrea gigas]
scaffold1391	426312	426852	541	78	0.842683	0.570219	0.272463	522.443	CG	evm.model.scaffold1391.7	promoter	--	conserved hypothetical protein [Ixodes scapularis]
scaffold1391	434698	434789	92	21	0.00211566	0.0418143	-0.0396986	-123.082	CHH	evm.model.scaffold1391.7	intron	--	conserved hypothetical protein [Ixodes scapularis]
scaffold1391	563324	563894	571	103	0.110899	0.0264667	0.0844326	535.59	CG	evm.model.scaffold1391.9	intron	--	Protein numb, partial [Stegodyphus mimosarum]
scaffold1391	586016	586093	78	31	0.0100212	0.042956	-0.0329348	-130.267	CHH	evm.model.scaffold1391.9	intron	--	Protein numb, partial [Stegodyphus mimosarum]
scaffold1395	316129	316682	554	63	0.230501	0.0410168	0.189485	444.025	CG	evm.model.scaffold1395.7	intron	--	oligopeptidase, putative [Ixodes scapularis]
scaffold1395	318855	319295	441	76	0.0627007	0.237065	-0.174364	-429.564	CG	evm.model.scaffold1395.7	intron	--	oligopeptidase, putative [Ixodes scapularis]
scaffold1395	354973	355387	415	74	0.686421	0.390866	0.295554	463.29	CG	evm.model.scaffold1395.7	intron	--	oligopeptidase, putative [Ixodes scapularis]
scaffold14	359270	359509	240	77	0.058815	0.00958169	0.0492333	420.053	CG	evm.model.scaffold14.5	exon	--	PREDICTED: ADAMTS-like protein 4 [Oryzias latipes]
scaffold14	459273	459350	78	24	0.00170757	0.0524368	-0.0507293	-139.639	CHH	Target=(TCTA)n:1-205;Class=Simple_repeat	repeat
scaffold14	459273	459350	78	24	0.00170757	0.0524368	-0.0507293	-139.639	CHH	Target=(TC)n:1-66;Class=Simple_repeat	repeat
scaffold14	636698	637419	722	107	0.219948	0.572833	-0.352885	-936.815	CG	evm.model.scaffold14.9	intron	--	PREDICTED: serine/threonine-protein kinase RIO2-like [Metaseiulus occidentalis]
scaffold14	752798	753178	381	66	0.0323185	0.153483	-0.121164	-496.063	CG	evm.model.scaffold14.13	exon	--	Chondroitin sulfate synthase 1, partial [Stegodyphus mimosarum]
scaffold14	752798	753178	381	66	0.0323185	0.153483	-0.121164	-496.063	CG	evm.model.scaffold14.13	utr3	--	Chondroitin sulfate synthase 1, partial [Stegodyphus mimosarum]
scaffold1401	257724	259261	1538	190	0.420958	0.126294	0.294664	1789.74	CG	evm.model.scaffold1401.3	intron	--	hypothetical protein LOTGIDRAFT_121447 [Lottia gigantea]
scaffold1401	265436	265797	362	87	0.62846	0.473124	0.155336	424.246	CG	evm.model.scaffold1401.3	intron	--	hypothetical protein LOTGIDRAFT_121447 [Lottia gigantea]
scaffold1403	67842	68267	426	60	0.0315762	0.278841	-0.247265	-421.573	CG	evm.model.scaffold1403.1	intron
scaffold1405	75597	75978	382	81	0.179572	0.0562511	0.123321	648.818	CG	evm.model.scaffold1405.1	intron	--	PREDICTED: suppressor of lurcher protein 1 [Tribolium castaneum]
scaffold1405	1147964	1148996	1033	136	0.187822	0.46282	-0.274998	-980.51	CG	evm.model.scaffold1405.15	intron	--	Arf-GAP with SH3 domain, ANK repeat and PH domain-containing protein 1 [Zootermopsis nevadensis]
scaffold1407	3050	3155	106	34	0.00566815	0.107741	-0.102073	-159.311	CHH	evm.model.scaffold1407.1	promoter	--	hypothetical protein IscW_ISCW022914 [Ixodes scapularis]
scaffold1407	469156	469745	590	104	0.212515	0.550759	-0.338244	-878.743	CG	evm.model.scaffold1407.10	intron	--	Protein mab-21, partial [Stegodyphus mimosarum]
scaffold1407	483958	485294	1337	274	0.799255	0.506484	0.29277	2544.69	CG	evm.model.scaffold1407.10	intron	--	Protein mab-21, partial [Stegodyphus mimosarum]
scaffold141	537652	538055	404	83	0.0129226	0.117419	-0.104497	-408.3	CG	evm.model.scaffold141.10_evm.model.scaffold141.9	intron	--	hypothetical protein DAPPUDRAFT_192104, partial [Daphnia pulex]
scaffold1413	72265	72519	255	68	0.474475	0.717077	-0.242602	-515.394	CG	evm.model.scaffold1413.1	intron	--	Phosphatase and actin regulator 2, partial [Stegodyphus mimosarum]
scaffold1414	214715	215187	473	67	0.267397	0.128263	0.139134	409.768	CG	evm.model.scaffold1414.1	intron	--	PREDICTED: pseudouridine-5'-monophosphatase [Canis lupus familiaris]
scaffold1414	224931	225339	409	86	0.669938	0.399759	0.270179	676.601	CG	evm.model.scaffold1414.1	intron	--	PREDICTED: pseudouridine-5'-monophosphatase [Canis lupus familiaris]
scaffold1414	229761	230090	330	65	0.704901	0.475985	0.228916	481.814	CG	evm.model.scaffold1414.1	intron	--	PREDICTED: pseudouridine-5'-monophosphatase [Canis lupus familiaris]
scaffold1414	236057	236561	505	57	0.574644	0.300504	0.274141	401.728	CG	evm.model.scaffold1414.1	intron	--	PREDICTED: pseudouridine-5'-monophosphatase [Canis lupus familiaris]
scaffold1414	236800	237209	410	61	0.645121	0.393673	0.251448	497.804	CG	evm.model.scaffold1414.1	intron	--	PREDICTED: pseudouridine-5'-monophosphatase [Canis lupus familiaris]
scaffold1414	237462	237993	532	76	0.646109	0.410812	0.235298	500.036	CG	evm.model.scaffold1414.1	intron	--	PREDICTED: pseudouridine-5'-monophosphatase [Canis lupus familiaris]
scaffold1414	239526	239944	419	96	0.714654	0.418725	0.295929	803.759	CG	evm.model.scaffold1414.1	intron	--	PREDICTED: pseudouridine-5'-monophosphatase [Canis lupus familiaris]
scaffold1414	241433	241727	295	80	0.100514	0.208118	-0.107605	-473.138	CG	evm.model.scaffold1414.1	intron	--	PREDICTED: pseudouridine-5'-monophosphatase [Canis lupus familiaris]
scaffold1414	416470	416751	282	75	0.0258871	0.0973785	-0.0714914	-441.583	CG	evm.model.scaffold1414.2	intron	--	RecName: Full=Sphingomyelin phosphodiesterase D; Short=SMD; Short=SMase D; Short=Sphingomyelinase D; Flags: Precursor [Ixodes scapularis]
scaffold142	21362	21727	366	69	0.31988	0.639138	-0.319259	-561.39	CG	evm.model.scaffold142.1.1	intron	--	NF-kappaB inhibitor IkappaB, putative [Ixodes scapularis]
scaffold142	22712	22838	127	34	0.0652828	0.00493811	0.0603447	138.049	CHH	evm.model.scaffold142.1.1	intron	--	NF-kappaB inhibitor IkappaB, putative [Ixodes scapularis]
scaffold1423	946222	946733	512	81	0.188846	0.036017	0.152829	417.813	CG	evm.model.scaffold1423.5	intron	--	PREDICTED: putative glucose-6-phosphate 1-epimerase [Strongylocentrotus purpuratus]
scaffold1423	965514	965914	401	72	0.0216257	0.179897	-0.158271	-462.615	CG	evm.model.scaffold1423.5	intron	--	PREDICTED: putative glucose-6-phosphate 1-epimerase [Strongylocentrotus purpuratus]
scaffold1423	1048784	1049221	438	78	0.327711	0.62094	-0.293229	-619.677	CG	evm.model.scaffold1423.6	intron	--	EF hand domain-containing protein, putative [Ixodes scapularis]
scaffold1425	379651	380111	461	82	0.771342	0.246639	0.524704	907.481	CG	evm.model.scaffold1425.6	intron	--	conserved hypothetical protein [Ixodes scapularis]
scaffold143	684509	684663	155	37	0.0177854	0.0782631	-0.0604778	-172.843	CHH	Target=(CA)n:2-168;Class=Simple_repeat	repeat
scaffold143	1239875	1240247	373	92	0.639782	0.346471	0.293311	562.284	CG	evm.model.scaffold143.16	intron	--	nucleoporin P54, putative [Ixodes scapularis]
scaffold143	1243810	1244221	412	94	0.786465	0.555362	0.231103	590.793	CG	evm.model.scaffold143.16	intron	--	nucleoporin P54, putative [Ixodes scapularis]
scaffold143	1443677	1444063	387	49	0.198404	0.706468	-0.508064	-426.207	CG	evm.model.scaffold143.21	intron	--	conserved hypothetical protein [Ixodes scapularis]
scaffold143	1449543	1449983	441	48	0.0919033	0.448389	-0.356486	-401.244	CG	evm.model.scaffold143.21	intron	--	conserved hypothetical protein [Ixodes scapularis]
scaffold143	1450398	1451180	783	112	0.164835	0.397868	-0.233032	-726.451	CG	evm.model.scaffold143.21	intron	--	conserved hypothetical protein [Ixodes scapularis]
scaffold143	1452017	1452751	735	128	0.343502	0.829866	-0.486364	-1225.74	CG	evm.model.scaffold143.21	intron	--	conserved hypothetical protein [Ixodes scapularis]
scaffold143	1452017	1452751	735	128	0.343502	0.829866	-0.486364	-1225.74	CG	evm.model.scaffold143.21	exon	--	conserved hypothetical protein [Ixodes scapularis]
scaffold143	1452017	1452751	735	128	0.343502	0.829866	-0.486364	-1225.74	CG	evm.model.scaffold143.21	TSS	--	conserved hypothetical protein [Ixodes scapularis]
scaffold143	1452017	1452751	735	128	0.343502	0.829866	-0.486364	-1225.74	CG	evm.model.scaffold143.21	promoter	--	conserved hypothetical protein [Ixodes scapularis]
scaffold1430	271519	271954	436	90	0.485944	0.746868	-0.260924	-669.117	CG	evm.model.scaffold1430.2	intron	--	PREDICTED: T-complex protein 1 subunit beta-like [Metaseiulus occidentalis]
scaffold1430	275506	275931	426	65	0.382456	0.822729	-0.440273	-405.641	CG	evm.model.scaffold1430.2	intron	--	PREDICTED: T-complex protein 1 subunit beta-like [Metaseiulus occidentalis]
scaffold1430	275506	275931	426	65	0.382456	0.822729	-0.440273	-405.641	CG	evm.model.scaffold1430.2	exon	--	PREDICTED: T-complex protein 1 subunit beta-like [Metaseiulus occidentalis]
scaffold1430	630977	631599	623	109	0.457175	0.26982	0.187355	568.621	CG	evm.model.scaffold1430.4	intron	--	PREDICTED: T-complex protein 1 subunit beta-like [Metaseiulus occidentalis]
scaffold1430	652157	652238	82	24	0.00708565	0.0752049	-0.0681193	-112.125	CHH	evm.model.scaffold1430.4	intron	--	PREDICTED: T-complex protein 1 subunit beta-like [Metaseiulus occidentalis]
scaffold1430	652316	652569	254	68	0.00509456	0.110413	-0.105319	-374.278	CHH	evm.model.scaffold1430.4	intron	--	PREDICTED: T-complex protein 1 subunit beta-like [Metaseiulus occidentalis]
scaffold1430	652612	652972	361	79	0.58044	0.818963	-0.238522	-429.177	CG	evm.model.scaffold1430.4	intron	--	PREDICTED: T-complex protein 1 subunit beta-like [Metaseiulus occidentalis]
scaffold1430	1260417	1260996	580	68	0.103887	0.00968139	0.094206	405.201	CG	evm.model.scaffold1430.7	exon
scaffold1430	1282278	1282357	80	27	0.00167616	0.0239278	-0.0222517	-123.128	CHH	evm.model.scaffold1430.8	intron	--	Ral GTPase-activating protein subunit beta, partial [Stegodyphus mimosarum]
scaffold1430	1334923	1335342	420	67	0.475956	0.221278	0.254678	453.688	CG	evm.model.scaffold1430.8	intron	--	Ral GTPase-activating protein subunit beta, partial [Stegodyphus mimosarum]
scaffold1431	104226	104600	375	62	0.236549	0.0106472	0.225901	468.246	CG	evm.model.scaffold1431.2	intron
scaffold1431	109265	109497	233	61	0.229512	0.0448133	0.184699	403.588	CG	evm.model.scaffold1431.2	intron
scaffold1432	334669	334756	88	25	0.00810499	0.0506186	-0.0425136	-112.36	CHH	evm.model.scaffold1432.7	intron	--	conserved hypothetical protein [Ixodes scapularis]
scaffold1432	383992	384064	73	10	0.0950696	0.000992037	0.0940775	48.9303	CHG	evm.model.scaffold1432.9	intron	--	acyl-CoA thioesterase, putative [Ixodes scapularis]
scaffold1435	477733	477788	56	24	0.0224239	0.00089915	0.0215248	113.721	CHH	evm.model.scaffold1435.6	exon	--	chaperone protein DNAj, putative [Ixodes scapularis]
scaffold1437	37948	38004	57	22	0.0249749	0.00184072	0.0231342	101.111	CHH	evm.model.scaffold1437.1	intron	--	prospero protein, putative [Ixodes scapularis]
scaffold1437	99094	99723	630	121	0.202369	0.0268479	0.175521	1094.27	CG	evm.model.scaffold1437.1	intron	--	prospero protein, putative [Ixodes scapularis]
scaffold1437	161742	163604	1863	85	0.328797	0.695835	-0.367038	-518.465	CG	evm.model.scaffold1437.2	intron	--	Steryl-sulfatase, partial [Stegodyphus mimosarum]
scaffold1437	306145	306690	546	84	0.0623483	0.266729	-0.204381	-493.266	CG	evm.model.scaffold1437.3	intron	--	translin associated factor X, putative [Ixodes scapularis]
scaffold1437	313607	314109	503	75	0.049964	0.29804	-0.248076	-683.244	CG	evm.model.scaffold1437.3	intron	--	translin associated factor X, putative [Ixodes scapularis]
scaffold1437	387739	388262	524	68	0.149925	0.359073	-0.209148	-430.343	CG	evm.model.scaffold1437.4	intron	--	glucosidase II, putative [Ixodes scapularis]
scaffold1437	516978	517476	499	99	0.303978	0.510102	-0.206123	-530.471	CG	evm.model.scaffold1437.5	intron	--	PREDICTED: calpain-A-like [Metaseiulus occidentalis]
scaffold1439	115632	116223	592	121	0.126201	0.00897117	0.11723	697.622	CG	evm.model.scaffold1439.1	intron	--	cell adhesion molecule, putative [Ixodes scapularis]
scaffold1440	648443	648928	486	63	0.380039	0.784305	-0.404266	-410.929	CG	evm.model.scaffold1440.2	intron	--	PREDICTED: denticleless protein homolog [Latimeria chalumnae]
scaffold1440	648443	648928	486	63	0.380039	0.784305	-0.404266	-410.929	CG	evm.model.scaffold1440.2	exon	--	PREDICTED: denticleless protein homolog [Latimeria chalumnae]
scaffold1440	659834	660038	205	72	0.415483	0.68713	-0.271647	-402.756	CG	evm.model.scaffold1440.2	intron	--	PREDICTED: denticleless protein homolog [Latimeria chalumnae]
scaffold1440	661145	661572	428	66	0.0687475	0.457657	-0.388909	-519.63	CG	evm.model.scaffold1440.2	intron	--	PREDICTED: denticleless protein homolog [Latimeria chalumnae]
scaffold1440	661974	662525	552	134	0.234842	0.584826	-0.349984	-1169.45	CG	evm.model.scaffold1440.2	intron	--	PREDICTED: denticleless protein homolog [Latimeria chalumnae]
scaffold1441	600206	600599	394	84	0.0202942	0.137014	-0.11672	-427.147	CG	evm.model.scaffold1441.9	intron	--	hypothetical protein X975_07425, partial [Stegodyphus mimosarum]
scaffold1441	606185	606508	324	64	0.0164509	0.115934	-0.0994827	-525.575	CG	evm.model.scaffold1441.9	intron	--	hypothetical protein X975_07425, partial [Stegodyphus mimosarum]
scaffold1441	793081	793454	374	86	0.272595	0.0909169	0.181678	768.743	CG	evm.model.scaffold1441.11	intron	--	26S protease regulatory subunit 8, partial [Stegodyphus mimosarum]
scaffold1441	859380	859451	72	21	0.00250514	0.0553868	-0.0528816	-95.8025	CHH	evm.model.scaffold1441.11	intron	--	26S protease regulatory subunit 8, partial [Stegodyphus mimosarum]
scaffold1441	932086	932276	191	59	0.224995	0.0899232	0.135072	400.826	CG	evm.model.scaffold1441.13	intron	--	PREDICTED: blastula protease 10-like [Metaseiulus occidentalis]
scaffold1441	1824358	1824599	242	65	0.357682	0.539883	-0.182201	-415.62	CG	evm.model.scaffold1441.22	intron	--	PREDICTED: neuroblastoma-amplified sequence isoform X2 [Chrysemys picta bellii]
scaffold1443	21839	21913	75	19	0.00173703	0.036963	-0.035226	-88.0319	CHG	Target=(CGGA)n:1-284;Class=Simple_repeat	repeat
scaffold1443	170336	170580	245	75	0.749911	0.401244	0.348666	553.256	CG	evm.model.scaffold1443.4	intron	--	conserved hypothetical protein [Ixodes scapularis]
scaffold1443	369947	370396	450	75	0.241554	0.0481457	0.193409	482.473	CG	evm.model.scaffold1443.5	intron	--	CUB and sushi multiple domains (CSMD) protein, putative [Ixodes scapularis]
scaffold1444	520425	520783	359	83	0.38861	0.252489	0.13612	402.551	CG	evm.model.scaffold1444.2	intron	--	hypothetical protein IscW_ISCW015148 [Ixodes scapularis]
scaffold1444	521069	521266	198	52	0.683735	0.443705	0.24003	418.278	CG	evm.model.scaffold1444.2	intron	--	hypothetical protein IscW_ISCW015148 [Ixodes scapularis]
scaffold1444	524356	525144	789	179	0.620798	0.470593	0.150205	961.812	CG	evm.model.scaffold1444.2	intron	--	hypothetical protein IscW_ISCW015148 [Ixodes scapularis]
scaffold1444	625380	625485	106	30	0.00445596	0.0339778	-0.0295219	-141.493	CHH	evm.model.scaffold1444.3	intron	--	hypothetical protein IscW_ISCW017430 [Ixodes scapularis]
scaffold1451	119194	119427	234	80	0.00968392	0.0722635	-0.0625796	-491.191	CG	Target=(CAATC)n:1-69;Class=Simple_repeat	repeat
scaffold1453	173043	173131	89	23	0.00261358	0.0289698	-0.0263562	-118.304	CHH	evm.model.scaffold1453.4.1	intron	--	conserved hypothetical protein [Ixodes scapularis]
scaffold1453	259547	259634	88	16	0.0456039	0.00144279	0.0441611	67.1708	CHG	evm.model.scaffold1453.5.1	exon	--	PREDICTED: paired amphipathic helix protein Sin3a isoform X2 [Stegastes partitus]
scaffold1453	260529	261011	483	93	0.636697	0.795351	-0.158654	-505.157	CG	evm.model.scaffold1453.5.1	intron	--	PREDICTED: paired amphipathic helix protein Sin3a isoform X2 [Stegastes partitus]
scaffold1453	1344372	1344771	400	90	0.0791082	0.0103934	0.0687148	514.077	CG	evm.model.scaffold1453.21.1	intron	--	Csa-Guanyl Cyclase 6, partial [Cupiennius salei]
scaffold1453	1688286	1688463	178	58	0.0356787	0.00580679	0.0298719	304.996	CHH	evm.model.scaffold1453.21.1	intron	--	Csa-Guanyl Cyclase 6, partial [Cupiennius salei]
scaffold1453	1823765	1823892	128	35	0.00497047	0.0618709	-0.0569004	-178.572	CHH	evm.model.scaffold1453.21.1	intron	--	Csa-Guanyl Cyclase 6, partial [Cupiennius salei]
scaffold1455	16913	17152	240	55	0.757807	0.36955	0.388257	438.768	CG	evm.model.scaffold1455.1.1	intron	--	hypothetical protein X975_03670, partial [Stegodyphus mimosarum]
scaffold1455	18727	19339	613	124	0.854763	0.605823	0.24894	688.245	CG	evm.model.scaffold1455.1.1	intron	--	hypothetical protein X975_03670, partial [Stegodyphus mimosarum]
scaffold1455	60668	61152	485	70	0.037512	0.348471	-0.310959	-611.949	CG	evm.model.scaffold1455.1.1	intron	--	hypothetical protein X975_03670, partial [Stegodyphus mimosarum]
scaffold1455	858256	858338	83	27	0.00808615	0.0461893	-0.0381032	-128.284	CHH	evm.model.scaffold1455.17	intron	--	E3 ubiquitin ligase, putative [Ixodes scapularis]
scaffold1455	972553	972774	222	46	0.24406	0.684609	-0.440549	-406.542	CG	evm.model.scaffold1455.22	intron	--	neuralized, putative [Ixodes scapularis]
scaffold1455	981821	981880	60	7	0.102481	0.0010152	0.101466	32.824	CHH	evm.model.scaffold1455.22	intron	--	neuralized, putative [Ixodes scapularis]
scaffold1455	991763	992204	442	76	0.132354	0.530517	-0.398163	-785.38	CG	evm.model.scaffold1455.22	intron	--	neuralized, putative [Ixodes scapularis]
scaffold1457	225623	225839	217	82	0.0131849	0.0912036	-0.0780187	-477.84	CHH	Target=(TC)n:1-115;Class=Simple_repeat	repeat
scaffold146	73450	73954	505	135	0.776458	0.500272	0.276186	855.144	CG	evm.model.scaffold146.1	intron	--	cation-transporting ATPase 13a1, putative [Ixodes scapularis]
scaffold146	100193	100748	556	88	0.614467	0.35779	0.256677	545.477	CG	evm.model.scaffold146.1	intron	--	cation-transporting ATPase 13a1, putative [Ixodes scapularis]
scaffold146	111863	112264	402	113	0.785995	0.652992	0.133003	579.994	CG	evm.model.scaffold146.1	intron	--	cation-transporting ATPase 13a1, putative [Ixodes scapularis]
scaffold146	113693	114109	417	87	0.680746	0.39049	0.290256	606.696	CG	evm.model.scaffold146.1	intron	--	cation-transporting ATPase 13a1, putative [Ixodes scapularis]
scaffold1460	71373	71871	499	64	0.236268	0.0328156	0.203452	532.824	CG	evm.model.scaffold1460.1	intron	--	disintegrin-metalloprotease, putative [Ixodes scapularis]
scaffold1460	71994	72707	714	78	0.180515	0.0332356	0.147279	503.343	CG	evm.model.scaffold1460.1	intron	--	disintegrin-metalloprotease, putative [Ixodes scapularis]
scaffold1462	389396	389687	292	65	0.632598	0.403058	0.229541	463.694	CG	evm.model.scaffold1462.6	intron	--	transcription elongation factor SPT5, putative [Ixodes scapularis]
scaffold1462	402997	403298	302	70	0.56086	0.101717	0.459142	683.929	CG	evm.model.scaffold1462.6	intron	--	transcription elongation factor SPT5, putative [Ixodes scapularis]
scaffold1462	527232	527584	353	85	0.218621	0.0662446	0.152376	593.444	CG	evm.model.scaffold1462.8	intron	--	Rho GTPase-activating protein 100F, partial [Stegodyphus mimosarum]
scaffold1462	527896	528074	179	52	0.211663	0.0555698	0.156093	420.056	CG	evm.model.scaffold1462.8	exon	--	Rho GTPase-activating protein 100F, partial [Stegodyphus mimosarum]
scaffold1462	530410	530819	410	118	0.303627	0.182199	0.121428	735.819	CG	evm.model.scaffold1462.8	intron	--	Rho GTPase-activating protein 100F, partial [Stegodyphus mimosarum]
scaffold1462	1404128	1404715	588	111	0.433575	0.190839	0.242735	855.606	CG	evm.model.scaffold1462.22	promoter	--	Deubiquitinating protein VCIP135, putative [Ixodes scapularis]
scaffold1462	1412469	1412876	408	75	0.206063	0.0519981	0.154065	545.889	CG	evm.model.scaffold1462.23	intron	--	Deubiquitinating protein VCIP135, putative [Ixodes scapularis]
scaffold1462	1421622	1422036	415	82	0.83766	0.676704	0.160956	450.138	CG	evm.model.scaffold1462.24	intron	--	hypothetical protein IscW_ISCW020338 [Ixodes scapularis]
scaffold1462	1607629	1608507	879	110	0.356272	0.0835439	0.272728	836.123	CG	evm.model.scaffold1462.29	intron	--	Catenin delta-2, partial [Stegodyphus mimosarum]
scaffold1462	1732328	1732618	291	38	0.618865	0.036211	0.582654	445.451	CG	evm.model.scaffold1462.31	intron	--	PREDICTED: transportin-1-like isoform X2 [Apis mellifera]
scaffold1466	193031	193100	70	4	0.000729875	0.022566	-0.0218361	-16.0688	CHG	evm.model.scaffold1466.1_evm.model.scaffold1466.2	intron	--	adenylate and guanylate cyclase, putative [Ixodes scapularis]
scaffold1466	378892	379020	129	61	0.033521	0.0022638	0.0312572	288.308	CHH	Target=(TAA)n:1-187;Class=Simple_repeat	repeat
scaffold1466	378892	379020	129	61	0.033521	0.0022638	0.0312572	288.308	CHH	evm.model.scaffold1466.3	intron	--	PREDICTED: WD repeat-containing protein 17 isoform X2 [Columba livia]
scaffold1466	425762	426288	527	99	0.71052	0.490107	0.220413	617.416	CG	evm.model.scaffold1466.5	intron	--	4'-phosphopantetheinyl transferase SFP, putative [Ixodes scapularis]
scaffold1467	25916	25992	77	25	0.0298377	0.00295083	0.0268869	114.982	CHH	evm.model.scaffold1467.1	intron	--	TFII-F-interacting CTD phosphatase, including NLI-interacting factor, putative [Ixodes scapularis]
scaffold1467	59909	60496	588	126	0.0124491	0.0786149	-0.0661658	-601.269	CG	evm.model.scaffold1467.2	intron	--	PREDICTED: troponin C-like isoform 1 [Metaseiulus occidentalis]
scaffold1467	65500	65801	302	61	0.346829	0.0747969	0.272032	652.942	CG	evm.model.scaffold1467.2	promoter	--	PREDICTED: troponin C-like isoform 1 [Metaseiulus occidentalis]
scaffold1467	144727	145145	419	86	0.777453	0.904071	-0.126619	-457.706	CG	evm.model.scaffold1467.6_evm.model.scaffold1467.5	TES	--	eukaryotic translation initiation factor 4 gamma, putative [Ixodes scapularis]
scaffold1467	144727	145145	419	86	0.777453	0.904071	-0.126619	-457.706	CG	evm.model.scaffold1467.6_evm.model.scaffold1467.5	utr3	--	eukaryotic translation initiation factor 4 gamma, putative [Ixodes scapularis]
scaffold1467	144727	145145	419	86	0.777453	0.904071	-0.126619	-457.706	CG	evm.model.scaffold1467.6_evm.model.scaffold1467.5	exon	--	eukaryotic translation initiation factor 4 gamma, putative [Ixodes scapularis]
scaffold1467	181578	182061	484	81	0.120093	0.288735	-0.168642	-511.442	CG	evm.model.scaffold1467.6_evm.model.scaffold1467.5	intron	--	eukaryotic translation initiation factor 4 gamma, putative [Ixodes scapularis]
scaffold1467	182468	183183	716	104	0.145313	0.360888	-0.215575	-676.562	CG	evm.model.scaffold1467.6_evm.model.scaffold1467.5	intron	--	eukaryotic translation initiation factor 4 gamma, putative [Ixodes scapularis]
scaffold1467	183321	183783	463	107	0.247646	0.462194	-0.214548	-804.584	CG	evm.model.scaffold1467.6_evm.model.scaffold1467.5	intron	--	eukaryotic translation initiation factor 4 gamma, putative [Ixodes scapularis]
scaffold1467	386290	386848	559	92	0.189344	0.0563425	0.133002	612.992	CG	evm.model.scaffold1467.8	intron	--	PREDICTED: peroxisome biogenesis factor 2-like isoform X1 [Crassostrea gigas]
scaffold1467	389259	389779	521	48	0.398298	0.0183665	0.379931	431.097	CG	evm.model.scaffold1467.8	intron	--	PREDICTED: peroxisome biogenesis factor 2-like isoform X1 [Crassostrea gigas]
scaffold1467	395953	396363	411	77	0.308787	0.0393087	0.269478	517.313	CG	evm.model.scaffold1467.8	intron	--	PREDICTED: peroxisome biogenesis factor 2-like isoform X1 [Crassostrea gigas]
scaffold1468	226268	226769	502	90	0.289299	0.0908685	0.19843	847.17	CG	evm.model.scaffold1468.10	intron	--	DNA repair endonuclease xp-f / mei-9 / rad1, putative [Ixodes scapularis]
scaffold1468	227592	228067	476	81	0.505777	0.164777	0.341001	673.592	CG	evm.model.scaffold1468.10	intron	--	DNA repair endonuclease xp-f / mei-9 / rad1, putative [Ixodes scapularis]
scaffold1468	281725	281908	184	72	0.00615219	0.0527863	-0.0466341	-349.058	CHH	evm.model.scaffold1468.11	intron	--	hypothetical protein LOTGIDRAFT_104289 [Lottia gigantea]
scaffold1468	808011	808252	242	75	0.0885345	0.0112558	0.0772787	403.406	CG	evm.model.scaffold1468.14	intron	--	Eka-INAD2 protein [Euperipatoides kanangrensis]
scaffold1468	1392847	1393087	241	54	0.390928	0.609988	-0.21906	-422.728	CG	evm.model.scaffold1468.16.2	intron	--	zinc finger transcription factor KRAB-HLTR3 [synthetic construct]
scaffold1468	1468524	1468806	283	78	0.373715	0.116098	0.257618	638.514	CG	evm.model.scaffold1468.19	intron	--	PREDICTED: protein zwilch homolog [Metaseiulus occidentalis]
scaffold1469	283732	284231	500	95	0.0228745	0.152448	-0.129573	-620.693	CG	evm.model.scaffold1469.8.5	intron	--	granulin, putative [Ixodes scapularis]
scaffold1469	303875	304408	534	93	0.00982418	0.163526	-0.153702	-604.822	CG	evm.model.scaffold1469.8.5	intron	--	granulin, putative [Ixodes scapularis]
scaffold1469	303875	304408	534	93	0.00982418	0.163526	-0.153702	-604.822	CG	evm.model.scaffold1469.8.5	exon	--	granulin, putative [Ixodes scapularis]
scaffold1471	41006	41285	280	80	0.305631	0.17003	0.135601	515.658	CG	evm.model.scaffold1471.2	intron	--	nuclear pore complex protein Nup205, putative [Ixodes scapularis]
scaffold1471	353139	353581	443	72	0.0532725	0.330504	-0.277232	-612.306	CG	evm.model.scaffold1471.9	intron	--	PREDICTED: serine proteinase stubble-like [Metaseiulus occidentalis]
scaffold1472	52603	53015	413	71	0.337519	0.151929	0.18559	581.581	CG	evm.model.scaffold1472.1	intron	--	transforming acidic coiled-coil containing protein, putative [Ixodes scapularis]
scaffold1472	54083	54610	528	91	0.643211	0.378813	0.264398	705.628	CG	evm.model.scaffold1472.1	intron	--	transforming acidic coiled-coil containing protein, putative [Ixodes scapularis]
scaffold1472	54714	55077	364	53	0.888943	0.610532	0.278411	407.342	CG	evm.model.scaffold1472.1	intron	--	transforming acidic coiled-coil containing protein, putative [Ixodes scapularis]
scaffold1472	78755	79552	798	177	0.681091	0.431869	0.249222	1422.34	CG	evm.model.scaffold1472.1	intron	--	transforming acidic coiled-coil containing protein, putative [Ixodes scapularis]
scaffold1472	138149	138467	319	72	0.453821	0.283529	0.170292	443.352	CG	evm.model.scaffold1472.4	intron	--	PREDICTED: valacyclovir hydrolase-like [Strongylocentrotus purpuratus]
scaffold1472	510045	510408	364	87	0.0105664	0.0592878	-0.0487214	-445.966	CG	evm.model.scaffold1472.14	intron	--	PREDICTED: RING finger protein C14orf164-like [Saccoglossus kowalevskii]
scaffold1472	577029	578020	992	116	0.441351	0.227512	0.213839	783.129	CG	Target=(CATA)n:4-130;Class=Simple_repeat	repeat
scaffold1476	497537	497858	322	80	0.353221	0.613672	-0.26045	-662.16	CG	evm.model.scaffold1476.7.5	intron	--	Phosphatase and actin regulator 2, partial [Stegodyphus mimosarum]
scaffold1476	518640	519166	527	94	0.189459	0.0810971	0.108362	529.566	CG	evm.model.scaffold1476.7.5	intron	--	Phosphatase and actin regulator 2, partial [Stegodyphus mimosarum]
scaffold1476	684829	684892	64	9	0.00272407	0.0790836	-0.0763595	-50.984	CHG	Target=(CA)n:1-223;Class=Simple_repeat	repeat
scaffold1478	596977	597282	306	104	0.562092	0.440859	0.121234	504.195	CG	evm.model.scaffold1478.7	intron	--	Protein transport protein Sec16A, partial [Stegodyphus mimosarum]
scaffold1478	597741	597977	237	76	0.238291	0.0890789	0.149212	430.26	CG	evm.model.scaffold1478.7	intron	--	Protein transport protein Sec16A, partial [Stegodyphus mimosarum]
scaffold1478	598836	599149	314	72	0.33107	0.148633	0.182437	471.363	CG	evm.model.scaffold1478.7	intron	--	Protein transport protein Sec16A, partial [Stegodyphus mimosarum]
scaffold1478	626406	626701	296	69	0.170501	0.413421	-0.24292	-615.784	CG	evm.model.scaffold1478.7	intron	--	Protein transport protein Sec16A, partial [Stegodyphus mimosarum]
scaffold1478	778105	778874	770	140	0.0392542	0.437092	-0.397837	-1734.29	CG	evm.model.scaffold1478.10	intron	--	PREDICTED: THAP domain-containing protein 5-like [Vollenhovia emeryi]
scaffold1478	784139	784492	354	43	0.103575	0.633431	-0.529856	-426.774	CG	evm.model.scaffold1478.10	intron	--	PREDICTED: THAP domain-containing protein 5-like [Vollenhovia emeryi]
scaffold1478	788919	789198	280	59	0.304496	0.740589	-0.436093	-511.877	CG	evm.model.scaffold1478.10	intron	--	PREDICTED: THAP domain-containing protein 5-like [Vollenhovia emeryi]
scaffold1478	1144259	1144661	403	94	0.478108	0.179362	0.298746	631.805	CG	evm.model.scaffold1478.14	intron	--	hypothetical protein IscW_ISCW008021 [Ixodes scapularis]
scaffold148	775900	775958	59	30	0.00762091	0.0375329	-0.029912	-142.447	CHH	Target=(TC)n:1-108;Class=Simple_repeat	repeat
scaffold1481	707860	707999	140	71	0.00243706	0.0964397	-0.0940027	-377.269	CHH	Target=(GA)n:1-176;Class=Simple_repeat	repeat
scaffold1483	475760	475916	157	26	0.00228879	0.107556	-0.105267	-173.763	CHH	evm.model.scaffold1483.4	intron	--	hypothetical protein IscW_ISCW010020 [Ixodes scapularis]
scaffold1483	650406	651004	599	114	0.492971	0.224373	0.268597	1000.63	CG	evm.model.scaffold1483.6	intron	--	hypothetical protein IscW_ISCW010020 [Ixodes scapularis]
scaffold1483	750970	751114	145	74	0.0688968	0.000692844	0.0682039	396.877	CHH	Target=(GGAA)n:1-1025;Class=Simple_repeat	repeat
scaffold1483	750970	751114	145	74	0.0688968	0.000692844	0.0682039	396.877	CHH	evm.model.scaffold1483.7	intron
scaffold1483	751285	751959	675	327	0.0766577	0.0021421	0.0745156	2324.43	CHH	Target=(GGAA)n:1-1025;Class=Simple_repeat	repeat
scaffold1483	751285	751959	675	327	0.0766577	0.0021421	0.0745156	2324.43	CHH	evm.model.scaffold1483.7	intron
scaffold1483	838251	838537	287	67	0.373925	0.0670406	0.306884	578.994	CG	evm.model.scaffold1483.9	intron	--	cell adhesion molecule, putative [Ixodes scapularis]
scaffold1483	2310501	2310840	340	55	0.703811	0.174556	0.529255	708.327	CG	evm.model.scaffold1483.23	intron	--	PREDICTED: phospholipase D3 isoform X4 [Tribolium castaneum]
scaffold1484	929990	930114	125	53	0.00617363	0.0374063	-0.0312327	-252.206	CHH	evm.model.scaffold1484.5	intron	--	guanylate cyclase beta 1 subunit, putative [Ixodes scapularis]
scaffold1489	55433	55759	327	82	0.836475	0.48806	0.348414	551.196	CG	evm.model.scaffold1489.1	intron	--	putative RNA-binding protein 19 [Zootermopsis nevadensis]
scaffold1489	56676	57143	468	75	0.370021	0.0897645	0.280257	710.181	CG	evm.model.scaffold1489.1	intron	--	putative RNA-binding protein 19 [Zootermopsis nevadensis]
scaffold1489	85131	85539	409	85	0.513213	0.318193	0.19502	530.454	CG	evm.model.scaffold1489.1	intron	--	putative RNA-binding protein 19 [Zootermopsis nevadensis]
scaffold1489	111133	111469	337	66	0.515961	0.277226	0.238735	587.699	CG	evm.model.scaffold1489.1	intron	--	putative RNA-binding protein 19 [Zootermopsis nevadensis]
scaffold1489	126750	127751	1002	216	0.313177	0.106716	0.206461	1666.46	CG	evm.model.scaffold1489.1	intron	--	putative RNA-binding protein 19 [Zootermopsis nevadensis]
scaffold1489	137940	138287	348	77	0.488344	0.732226	-0.243882	-531.926	CG	evm.model.scaffold1489.1	intron	--	putative RNA-binding protein 19 [Zootermopsis nevadensis]
scaffold1489	138720	139001	282	85	0.313653	0.596697	-0.283044	-686.602	CG	evm.model.scaffold1489.1	intron	--	putative RNA-binding protein 19 [Zootermopsis nevadensis]
scaffold1489	147404	147859	456	85	0.746332	0.307892	0.438439	693.186	CG	evm.model.scaffold1489.1	intron	--	putative RNA-binding protein 19 [Zootermopsis nevadensis]
scaffold149	1062580	1062701	122	24	0.0712057	0.0103403	0.0608654	105.472	CHH	Target=(CAAT)n:3-127;Class=Simple_repeat	repeat
scaffold149	1102469	1102878	410	92	0.0173137	0.165535	-0.148222	-592.086	CG	evm.model.scaffold149.12	intron	--	Embryonic protein DC-8, putative [Ixodes scapularis]
scaffold149	1557272	1557720	449	80	0.105506	0.283355	-0.177849	-604.552	CG	evm.model.scaffold149.20	TES	--	PREDICTED: haloacid dehalogenase-like hydrolase domain-containing protein 2-like [Lepisosteus oculatus]
scaffold149	1557272	1557720	449	80	0.105506	0.283355	-0.177849	-604.552	CG	evm.model.scaffold149.20	utr3	--	PREDICTED: haloacid dehalogenase-like hydrolase domain-containing protein 2-like [Lepisosteus oculatus]
scaffold149	1557272	1557720	449	80	0.105506	0.283355	-0.177849	-604.552	CG	evm.model.scaffold149.20	exon	--	PREDICTED: haloacid dehalogenase-like hydrolase domain-containing protein 2-like [Lepisosteus oculatus]
scaffold149	1717662	1718154	493	103	0.202696	0.0297251	0.172971	767.953	CG	evm.model.scaffold149.25	intron	--	brain-specific homeobox protein, putative [Ixodes scapularis]
scaffold149	1732954	1733121	168	56	0.00170233	0.0282716	-0.0265693	-266.158	CHH	evm.model.scaffold149.25	intron	--	brain-specific homeobox protein, putative [Ixodes scapularis]
scaffold149	1861213	1861419	207	58	0.305097	0.548447	-0.24335	-412.553	CG	evm.model.scaffold149.30	intron	--	hypothetical protein IscW_ISCW013670 [Ixodes scapularis]
scaffold149	2053218	2053715	498	82	0.0617055	0.182737	-0.121031	-505.421	CG	evm.model.scaffold149.32	intron	--	conserved hypothetical protein [Ixodes scapularis]
scaffold1490	293428	293480	53	6	0.0289563	0.0005663	0.02839	27.6088	CHG	evm.model.scaffold1490.1	intron	--	Ca2+ sensor, putative [Ixodes scapularis]
scaffold1490	2497048	2497299	252	65	0.348037	0.715153	-0.367116	-715.355	CG	evm.model.scaffold1490.4	intron	--	KH domain RNA binding protein, putative [Ixodes scapularis]
scaffold1490	2520691	2520974	284	50	0.0329223	0.831268	-0.798346	-1133.47	CG	evm.model.scaffold1490.4	intron	--	KH domain RNA binding protein, putative [Ixodes scapularis]
scaffold1492	666200	666537	338	77	0.813548	0.635312	0.178236	532.1	CG	evm.model.scaffold1492.10	intron	--	secreted protein, putative [Ixodes scapularis]
scaffold1492	666200	666537	338	77	0.813548	0.635312	0.178236	532.1	CG	evm.model.scaffold1492.10	exon	--	secreted protein, putative [Ixodes scapularis]
scaffold1492	670973	671369	397	100	0.0706506	0.367154	-0.296504	-994.11	CG	evm.model.scaffold1492.10	intron	--	secreted protein, putative [Ixodes scapularis]
scaffold1492	696609	697611	1003	69	0.0337255	0.371914	-0.338188	-592.908	CG	evm.model.scaffold1492.11	intron	--	WD-repeat protein, putative [Ixodes scapularis]
scaffold1492	710501	710874	374	56	0.0263505	0.643941	-0.61759	-748.964	CG	evm.model.scaffold1492.11	intron	--	WD-repeat protein, putative [Ixodes scapularis]
scaffold1492	876927	877857	931	165	0.150828	0.486677	-0.335848	-1453.92	CG	evm.model.scaffold1492.14	intron	--	Serine/threonine-protein kinase 3, partial [Stegodyphus mimosarum]
scaffold1492	959927	960593	667	93	0.166135	0.00984238	0.156293	683.069	CG	evm.model.scaffold1492.16	promoter	--	hypothetical protein BRAFLDRAFT_125596 [Branchiostoma floridae]
scaffold1492	972158	972508	351	76	0.154205	0.0384838	0.115721	448.841	CG	evm.model.scaffold1492.17	intron	--	hypothetical protein IscW_ISCW019291 [Ixodes scapularis]
scaffold1492	981310	981563	254	47	0.53403	0.827089	-0.29306	-437.984	CG	evm.model.scaffold1492.17	intron	--	hypothetical protein IscW_ISCW019291 [Ixodes scapularis]
scaffold1492	981897	982271	375	65	0.512996	0.800733	-0.287737	-491.718	CG	evm.model.scaffold1492.17	intron	--	hypothetical protein IscW_ISCW019291 [Ixodes scapularis]
scaffold1492	1008033	1008733	701	113	0.0817514	0.618258	-0.536507	-1287.89	CG	evm.model.scaffold1492.18	intron	--	GTPase-activating protein, putative [Ixodes scapularis]
scaffold1492	1055151	1055472	322	91	0.140504	0.031783	0.108721	605.061	CG	evm.model.scaffold1492.19	intron	--	Exostosin-1, partial [Zootermopsis nevadensis]
scaffold1493	251157	251371	215	70	0.586009	0.318892	0.267116	591.746	CG	evm.model.scaffold1493.3.1	intron	--	ethanolamine kinase, putative [Ixodes scapularis]
scaffold1493	281414	281539	126	47	0.0245762	0.00198172	0.0225945	218.41	CHH	evm.model.scaffold1493.6_evm.model.scaffold1493.5	intron	--	transcription intermediary factor 1-alpha, putative [Ixodes scapularis]
scaffold1493	322938	323497	560	86	0.145281	0.0129755	0.132305	717.972	CG	evm.model.scaffold1493.6_evm.model.scaffold1493.5	intron	--	transcription intermediary factor 1-alpha, putative [Ixodes scapularis]
scaffold1493	544301	544621	321	89	0.226781	0.540034	-0.313253	-862.754	CG	evm.model.scaffold1493.8	intron	--	conserved hypothetical protein [Ixodes scapularis]
scaffold1493	557158	557643	486	76	0.44534	0.787981	-0.342641	-556.061	CG	evm.model.scaffold1493.8	intron	--	conserved hypothetical protein [Ixodes scapularis]
scaffold1493	2236064	2236315	252	104	0.00695295	0.0624774	-0.0555245	-614.842	CHH	evm.model.scaffold1493.14	intron	--	sidestep protein, putative [Ixodes scapularis]
scaffold1493	2236064	2236315	252	104	0.00695295	0.0624774	-0.0555245	-614.842	CHH	Target=(CTCA)n:1-439;Class=Simple_repeat	repeat
scaffold1496	1104419	1104749	331	76	0.850032	0.582987	0.267046	440.01	CG	evm.model.scaffold1496.4	intron	--	pellino [Litopenaeus vannamei]
scaffold1496	2425948	2426205	258	71	0.557147	0.734459	-0.177312	-421.261	CG	evm.model.scaffold1496.8	intron	--	PREDICTED: E3 ubiquitin-protein ligase HECTD1 isoform X1 [Xenopus (Silurana) tropicalis]
scaffold1496	2944600	2944947	348	78	0.656223	0.860452	-0.20423	-535.472	CG	evm.model.scaffold1496.14	exon	--	hypothetical protein IscW_ISCW001175 [Ixodes scapularis]
scaffold1496	2944600	2944947	348	78	0.656223	0.860452	-0.20423	-535.472	CG	evm.model.scaffold1496.14	intron	--	hypothetical protein IscW_ISCW001175 [Ixodes scapularis]
scaffold1496	2946971	2947030	60	5	0.0259186	0.000470295	0.0254483	24.0675	CHG	evm.model.scaffold1496.14	intron	--	hypothetical protein IscW_ISCW001175 [Ixodes scapularis]
scaffold1496	2953376	2954237	862	121	0.619438	0.844276	-0.224839	-821.973	CG	evm.model.scaffold1496.14	intron	--	hypothetical protein IscW_ISCW001175 [Ixodes scapularis]
scaffold1496	2954726	2955087	362	104	0.671938	0.805379	-0.133442	-556.873	CG	evm.model.scaffold1496.14	intron	--	hypothetical protein IscW_ISCW001175 [Ixodes scapularis]
scaffold1496	2996703	2997022	320	70	0.331518	0.594171	-0.262654	-412.34	CG	evm.model.scaffold1496.15	intron	--	PREDICTED: protein NRDE2 homolog [Strongylocentrotus purpuratus]
scaffold1496	3001795	3003087	1293	149	0.314408	0.733875	-0.419467	-1261.76	CG	evm.model.scaffold1496.15	intron	--	PREDICTED: protein NRDE2 homolog [Strongylocentrotus purpuratus]
scaffold1496	3135794	3136170	377	70	0.170641	0.374355	-0.203714	-407.273	CG	evm.model.scaffold1496.18	intron	--	carboxylase:pyruvate/acetyl-coa/propionyl-CoA [Daphnia pulex]
scaffold1496	3175062	3175149	88	30	0.088889	0.0138685	0.0750205	132.277	CHH	evm.model.scaffold1496.20	intron	--	glycogenin, putative [Ixodes scapularis]
scaffold1496	3179534	3179895	362	61	0.26772	0.024463	0.243257	467.102	CG	evm.model.scaffold1496.20	intron	--	glycogenin, putative [Ixodes scapularis]
scaffold1499	141325	141572	248	58	0.197452	0.040289	0.157163	410.239	CG	evm.model.scaffold1499.3	intron	--	PREDICTED: double C2-like domain-containing protein beta isoform X1 [Crassostrea gigas]
scaffold1499	259715	260309	595	99	0.635475	0.827438	-0.191963	-678.008	CG	Target=(GATTG)n:1-69;Class=Simple_repeat	repeat
scaffold1499	556537	556811	275	61	0.268079	0.627731	-0.359652	-694.628	CG	evm.model.scaffold1499.9	intron	--	zinc finger protein, putative [Ixodes scapularis]
scaffold1499	627843	628478	636	75	0.322562	0.743542	-0.42098	-623.779	CG	evm.model.scaffold1499.12	intron	--	Protein yippee-like protein [Cerapachys biroi]
scaffold1499	632299	632400	102	33	0.0996566	0.00575267	0.0939039	145.282	CHH	evm.model.scaffold1499.12	intron	--	Protein yippee-like protein [Cerapachys biroi]
scaffold1500	24826	24933	108	18	0.0969654	0.00370162	0.0932638	85.2353	CHG	evm.model.scaffold1500.1	intron	--	conserved hypothetical protein [Ixodes scapularis]
scaffold1500	41347	41399	53	11	0.159364	0.024587	0.134777	53.3756	CHG	evm.model.scaffold1500.1	intron	--	conserved hypothetical protein [Ixodes scapularis]
scaffold1500	86160	86622	463	77	0.0873892	0.313652	-0.226263	-548.876	CG	evm.model.scaffold1500.3	intron	--	conserved hypothetical protein [Ixodes scapularis]
scaffold1500	105165	105377	213	51	0.0539962	0.395055	-0.341058	-523.702	CG	evm.model.scaffold1500.3	intron	--	conserved hypothetical protein [Ixodes scapularis]
scaffold1500	739377	739772	396	93	0.407802	0.741495	-0.333693	-632.128	CG	evm.model.scaffold1500.8	intron	--	Rab GDP dissociation inhibitor beta, partial [Stegodyphus mimosarum]
scaffold1500	912382	912852	471	93	0.141998	0.299462	-0.157463	-521.461	CG	evm.model.scaffold1500.9	intron	--	PREDICTED: glucose dehydrogenase [acceptor]-like [Metaseiulus occidentalis]
scaffold1500	954192	954568	377	65	0.0541565	0.421848	-0.367692	-535.7	CG	evm.model.scaffold1500.9	intron	--	PREDICTED: glucose dehydrogenase [acceptor]-like [Metaseiulus occidentalis]
scaffold1500	996188	996464	277	65	0.332262	0.621405	-0.289143	-525.52	CG	evm.model.scaffold1500.11	intron	--	PREDICTED: zinc finger protein 431-like [Octodon degus]
scaffold1500	1198009	1198251	243	47	0.0569652	0.548254	-0.491289	-528.491	CG	evm.model.scaffold1500.13	intron	--	conserved hypothetical protein [Ixodes scapularis]
scaffold1500	1237749	1238186	438	84	0.503361	0.184161	0.3192	678.893	CG	evm.model.scaffold1500.13	promoter	--	conserved hypothetical protein [Ixodes scapularis]
scaffold1503	216946	217623	678	106	0.266704	0.507714	-0.24101	-694.098	CG	evm.model.scaffold1503.5	intron	--	protein Dom3Z, putative [Ixodes scapularis]
scaffold1503	222634	223338	705	144	0.6448	0.845212	-0.200412	-676.39	CG	evm.model.scaffold1503.5	intron	--	protein Dom3Z, putative [Ixodes scapularis]
scaffold1503	256447	256959	513	126	0.181158	0.0146021	0.166556	1014.4	CG	Target=(CAATC)n:1-74;Class=Simple_repeat	repeat
scaffold1503	317720	318116	397	71	0.0104718	0.0922697	-0.0817979	-428.136	CG	evm.model.scaffold1503.7	intron	--	protein Dom3Z, putative [Ixodes scapularis]
scaffold1504	19941	20322	382	65	0.490027	0.0827789	0.407248	691.118	CG	evm.model.scaffold1504.1	intron	--	PREDICTED: DNA (cytosine-5)-methyltransferase 1-like [Orussus abietinus]
scaffold1504	72711	73114	404	74	0.811066	0.471563	0.339502	608.482	CG	evm.model.scaffold1504.1	intron	--	PREDICTED: DNA (cytosine-5)-methyltransferase 1-like [Orussus abietinus]
scaffold1504	77027	77389	363	95	0.68048	0.49413	0.18635	564.659	CG	evm.model.scaffold1504.1	intron	--	PREDICTED: DNA (cytosine-5)-methyltransferase 1-like [Orussus abietinus]
scaffold1508	824637	824955	319	89	0.110817	0.0205891	0.0902281	617.944	CG	evm.model.scaffold1508.8	intron	--	hypothetical protein IscW_ISCW019625 [Ixodes scapularis]
scaffold1508	901729	901941	213	76	0.263369	0.542464	-0.279095	-590.837	CG	evm.model.scaffold1508.10	intron
scaffold1508	945912	946515	604	120	0.328007	0.0881753	0.239832	1110.29	CG	evm.model.scaffold1508.12	intron	--	Cniwi protein, putative [Ixodes scapularis]
scaffold1512	766014	766359	346	62	0.793695	0.536191	0.257504	436.54	CG	evm.model.scaffold1512.2	intron	--	PREDICTED: zinc finger protein 271-like, partial [Acyrthosiphon pisum]
scaffold1512	966004	966258	255	57	0.142382	0.399601	-0.257219	-452.275	CG	evm.model.scaffold1512.8	intron	--	gamma-tubulin complex component, putative [Ixodes scapularis]
scaffold1512	967492	967969	478	91	0.14485	0.295831	-0.150981	-559.527	CG	evm.model.scaffold1512.8	intron	--	gamma-tubulin complex component, putative [Ixodes scapularis]
scaffold1512	972225	972622	398	65	0.295621	0.658542	-0.362921	-581.352	CG	evm.model.scaffold1512.8	intron	--	gamma-tubulin complex component, putative [Ixodes scapularis]
scaffold1512	1196008	1196389	382	62	0.398275	0.139714	0.258562	400.27	CG	evm.model.scaffold1512.11	intron
scaffold1512	1269700	1270321	622	78	0.285227	0.51704	-0.231813	-491.492	CG	evm.model.scaffold1512.13	intron	--	hypothetical protein IscW_ISCW019530 [Ixodes scapularis]
scaffold1512	1286933	1287213	281	71	0.689125	0.435573	0.253552	520.923	CG	evm.model.scaffold1512.13	intron	--	hypothetical protein IscW_ISCW019530 [Ixodes scapularis]
scaffold1512	1602233	1602472	240	52	0.470939	0.798914	-0.327974	-458.148	CG	evm.model.scaffold1512.19	intron	--	conserved hypothetical protein [Ixodes scapularis]
scaffold1512	2374611	2374711	101	31	0.00381209	0.0371075	-0.0332954	-154.281	CHH	evm.model.scaffold1512.28	intron	--	midgut cysteine proteinase 4 [Rhipicephalus appendiculatus]
scaffold1513	154283	154608	326	61	0.563031	0.19935	0.363681	472.835	CG	evm.model.scaffold1513.1	intron	--	dihydrolipoamide transacylase, putative [Ixodes scapularis]
scaffold1513	224152	224400	249	61	0.311581	0.0485698	0.263011	543.626	CG	evm.model.scaffold1513.3	intron	--	glycine-rich protein, putative [Ixodes scapularis]
scaffold1513	828476	829405	930	113	0.0103553	0.126536	-0.116181	-693.789	CG	evm.model.scaffold1513.9	exon	--	ptpla domain protein, putative [Ixodes scapularis]
scaffold1513	828476	829405	930	113	0.0103553	0.126536	-0.116181	-693.789	CG	evm.model.scaffold1513.9	TSS	--	ptpla domain protein, putative [Ixodes scapularis]
scaffold1513	828476	829405	930	113	0.0103553	0.126536	-0.116181	-693.789	CG	evm.model.scaffold1513.9	promoter	--	ptpla domain protein, putative [Ixodes scapularis]
scaffold1513	839449	839694	246	52	0.328265	0.132336	0.195929	408.028	CG	evm.model.scaffold1513.10	intron	--	unnamed protein product [Mus musculus]
scaffold1513	848428	849038	611	101	0.575557	0.224553	0.351004	1151.65	CG	evm.model.scaffold1513.10	intron	--	unnamed protein product [Mus musculus]
scaffold1513	849364	849816	453	82	0.378455	0.225907	0.152547	450.198	CG	evm.model.scaffold1513.10	intron	--	unnamed protein product [Mus musculus]
scaffold1514	267082	267447	366	56	0.191788	0.58604	-0.394252	-607.523	CG	evm.model.scaffold1514.2	promoter	--	hypothetical protein IscW_ISCW011197 [Ixodes scapularis]
scaffold1516	1529333	1529723	391	61	0.812078	0.472649	0.339429	564.204	CG	evm.model.scaffold1516.5	intron	--	Monocarboxylate transporter 9, partial [Stegodyphus mimosarum]
scaffold1516	1529333	1529723	391	61	0.812078	0.472649	0.339429	564.204	CG	evm.model.scaffold1516.5	exon	--	Monocarboxylate transporter 9, partial [Stegodyphus mimosarum]
scaffold1516	1605415	1605614	200	62	0.126788	0.328804	-0.202016	-466.504	CG	evm.model.scaffold1516.8	intron	--	hypothetical protein IscW_ISCW009505 [Ixodes scapularis]
scaffold1516	1828688	1829151	464	72	0.140907	0.0205865	0.120321	559.599	CG	evm.model.scaffold1516.9	exon	--	hypothetical protein IscW_ISCW023844 [Ixodes scapularis]
scaffold1516	1828688	1829151	464	72	0.140907	0.0205865	0.120321	559.599	CG	evm.model.scaffold1516.9	intron	--	hypothetical protein IscW_ISCW023844 [Ixodes scapularis]
scaffold1516	1828688	1829151	464	72	0.140907	0.0205865	0.120321	559.599	CG	evm.model.scaffold1516.9	TSS	--	hypothetical protein IscW_ISCW023844 [Ixodes scapularis]
scaffold1516	1828688	1829151	464	72	0.140907	0.0205865	0.120321	559.599	CG	evm.model.scaffold1516.9	promoter	--	hypothetical protein IscW_ISCW023844 [Ixodes scapularis]
scaffold1517	2377575	2378100	526	83	0.0116317	0.108681	-0.0970494	-452.765	CG	evm.model.scaffold1517.10	intron	--	ribosomal protein L22, putative [Ixodes scapularis]
scaffold1517	2378494	2379150	657	93	0.0131981	0.154943	-0.141745	-615.891	CG	evm.model.scaffold1517.10	intron	--	ribosomal protein L22, putative [Ixodes scapularis]
scaffold1517	3129007	3131033	2027	232	0.0224032	0.207297	-0.184894	-1939.97	CG	evm.model.scaffold1517.17	intron	--	PREDICTED: protein AMN1 homolog isoform X1 [Callorhinchus milii]
scaffold1517	3129007	3131033	2027	232	0.0224032	0.207297	-0.184894	-1939.97	CG	Target=(GA)n:1-156;Class=Simple_repeat	repeat
scaffold1517	3129007	3131033	2027	232	0.0224032	0.207297	-0.184894	-1939.97	CG	evm.model.scaffold1517.17	exon	--	PREDICTED: protein AMN1 homolog isoform X1 [Callorhinchus milii]
scaffold1517	3129007	3131033	2027	232	0.0224032	0.207297	-0.184894	-1939.97	CG	evm.model.scaffold1517.17	utr5	--	PREDICTED: protein AMN1 homolog isoform X1 [Callorhinchus milii]
scaffold1517	3129007	3131033	2027	232	0.0224032	0.207297	-0.184894	-1939.97	CG	evm.model.scaffold1517.17	TSS	--	PREDICTED: protein AMN1 homolog isoform X1 [Callorhinchus milii]
scaffold1517	3129007	3131033	2027	232	0.0224032	0.207297	-0.184894	-1939.97	CG	evm.model.scaffold1517.17	promoter	--	PREDICTED: protein AMN1 homolog isoform X1 [Callorhinchus milii]
scaffold1517	3129007	3131033	2027	232	0.0224032	0.207297	-0.184894	-1939.97	CG	evm.model.scaffold1517.18.1	TSS	--	predicted protein [Nematostella vectensis]
scaffold1517	3129007	3131033	2027	232	0.0224032	0.207297	-0.184894	-1939.97	CG	evm.model.scaffold1517.18.1	utr5	--	predicted protein [Nematostella vectensis]
scaffold1517	3129007	3131033	2027	232	0.0224032	0.207297	-0.184894	-1939.97	CG	evm.model.scaffold1517.18.1	exon	--	predicted protein [Nematostella vectensis]
scaffold1517	3129007	3131033	2027	232	0.0224032	0.207297	-0.184894	-1939.97	CG	evm.model.scaffold1517.18.1	intron	--	predicted protein [Nematostella vectensis]
scaffold1517	3129007	3131033	2027	232	0.0224032	0.207297	-0.184894	-1939.97	CG	evm.model.scaffold1517.18.1	utr3	--	predicted protein [Nematostella vectensis]
scaffold1517	3129007	3131033	2027	232	0.0224032	0.207297	-0.184894	-1939.97	CG	evm.model.scaffold1517.18.1	promoter	--	predicted protein [Nematostella vectensis]
scaffold1517	3171293	3171529	237	64	0.849538	0.714309	0.135229	402.275	CG	evm.model.scaffold1517.20	intron	--	PREDICTED: protein CIP2A homolog [Ficedula albicollis]
scaffold152	352698	353181	484	64	0.0782323	0.364236	-0.286003	-518.617	CG	evm.model.scaffold152.7	intron	--	conserved hypothetical protein [Pediculus humanus corporis]
scaffold152	353575	354395	821	88	0.182764	0.552594	-0.36983	-665.508	CG	evm.model.scaffold152.7	intron	--	conserved hypothetical protein [Pediculus humanus corporis]
scaffold1520	232047	232163	117	44	0.00676185	0.0562005	-0.0494386	-293.79	CHH	evm.model.scaffold1520.1	intron	--	organic cation/carnitine transporter, putative [Ixodes scapularis]
scaffold1520	1619662	1619720	59	15	0.0410885	0.000816526	0.040272	75.5066	CHG	evm.model.scaffold1520.8	intron	--	hypothetical protein IscW_ISCW010667 [Ixodes scapularis]
scaffold1520	1661502	1661967	466	102	0.347001	0.766338	-0.419338	-778.35	CG	evm.model.scaffold1520.9	intron	--	endosomal membrane protein EMP70, putative [Ixodes scapularis]
scaffold1520	1685879	1686133	255	61	0.873762	0.725248	0.148514	422.772	CG	evm.model.scaffold1520.9	intron	--	endosomal membrane protein EMP70, putative [Ixodes scapularis]
scaffold1520	1863328	1863399	72	14	0.0539196	0.00115575	0.0527639	58.2375	CHG	evm.model.scaffold1520.10	intron	--	hypothetical protein IscW_ISCW001635 [Ixodes scapularis]
scaffold1521	276490	277037	548	101	0.401196	0.64361	-0.242414	-717.82	CG	evm.model.scaffold1521.3	intron	--	Integrator complex subunit 8 [Zootermopsis nevadensis]
scaffold1521	307556	307652	97	36	0.0439936	0.00794644	0.0360471	135.428	CHH	evm.model.scaffold1521.3	intron	--	Integrator complex subunit 8 [Zootermopsis nevadensis]
scaffold1525	232291	232618	328	89	0.658191	0.78677	-0.128579	-436.318	CG	evm.model.scaffold1525.5	intron	--	TPA_inf: vesicle coat complex COPII subunit SEC13 [Amblyomma variegatum]
scaffold1525	1247651	1248364	714	79	0.0941961	0.407967	-0.313771	-440.997	CG	evm.model.scaffold1525.16	intron	--	ubiquitin-associated domain-containing protein, putative [Ixodes scapularis]
scaffold1525	1248452	1248797	346	72	0.0918585	0.387487	-0.295628	-566.091	CG	evm.model.scaffold1525.16	intron	--	ubiquitin-associated domain-containing protein, putative [Ixodes scapularis]
scaffold1526	228128	228865	738	108	0.363957	0.156048	0.207908	769.45	CG	evm.model.scaffold1526.8	intron	--	PREDICTED: ATP-binding cassette sub-family D member 1 [Metaseiulus occidentalis]
scaffold1526	345400	345655	256	62	0.020787	0.190977	-0.17019	-509.204	CG	evm.model.scaffold1526.13	intron	--	hypothetical protein IscW_ISCW018307 [Ixodes scapularis]
scaffold1526	372776	373179	404	91	0.405087	0.260736	0.144351	514.216	CG	evm.model.scaffold1526.13	intron	--	hypothetical protein IscW_ISCW018307 [Ixodes scapularis]
scaffold1527	3469	3880	412	90	0.863742	0.668218	0.195524	582.753	CG	evm.model.scaffold1527.1	intron
scaffold1527	138612	138831	220	79	0.525795	0.32801	0.197785	501.84	CG	evm.model.scaffold1527.2	intron	--	GTPase activating protein [Haemaphysalis qinghaiensis]
scaffold1528	867829	867997	169	57	0.00256	0.0464944	-0.0439344	-263.341	CHH	evm.model.scaffold1528.14	intron	--	G-protein coupled receptor, putative [Ixodes scapularis]
scaffold1528	3070351	3070551	201	63	0.00526231	0.0928273	-0.087565	-396.562	CHH	Target=(TC)n:1-261;Class=Simple_repeat	repeat
scaffold1528	4018111	4018227	117	35	0.0240285	0.00093607	0.0230924	139.229	CHH	evm.model.scaffold1528.21	intron	--	PREDICTED: neuroligin-2-like [Metaseiulus occidentalis]
scaffold1528	4089778	4089929	152	50	0.00392625	0.0536194	-0.0496932	-243.274	CHH	Target=(CAATC)n:1-99;Class=Simple_repeat	repeat
scaffold1529	88542	88648	107	29	0.0563773	0.153237	-0.0968595	-143.046	CHH	evm.model.scaffold1529.1	intron	--	cytochrome P450, putative [Ixodes scapularis]
scaffold1529	88542	88648	107	29	0.0563773	0.153237	-0.0968595	-143.046	CHH	Target=(CCTAA)n:3-63;Class=Simple_repeat	repeat
scaffold1532	929077	929487	411	78	0.781532	0.628119	0.153413	419.673	CG	evm.model.scaffold1532.11.1	intron	--	putative methyltransferase-like protein 15, partial [Stegodyphus mimosarum]
scaffold1532	998075	998382	308	52	0.149607	0.613269	-0.463662	-490.279	CG	evm.model.scaffold1532.11.1	intron	--	putative methyltransferase-like protein 15, partial [Stegodyphus mimosarum]
scaffold1532	1032220	1032698	479	103	0.649261	0.853973	-0.204712	-536.454	CG	evm.model.scaffold1532.11.1	intron	--	putative methyltransferase-like protein 15, partial [Stegodyphus mimosarum]
scaffold1532	1038658	1038747	90	19	0.0242247	0.000938894	0.0232858	64.9223	CHG	Target=(TCG)n:2-136;Class=Simple_repeat	repeat
scaffold1532	1038658	1038747	90	19	0.0242247	0.000938894	0.0232858	64.9223	CHG	evm.model.scaffold1532.11.1	intron	--	putative methyltransferase-like protein 15, partial [Stegodyphus mimosarum]
scaffold1532	1087321	1087666	346	66	0.0350373	0.428942	-0.393905	-678.58	CG	evm.model.scaffold1532.11.1	exon	--	putative methyltransferase-like protein 15, partial [Stegodyphus mimosarum]
scaffold1532	1087321	1087666	346	66	0.0350373	0.428942	-0.393905	-678.58	CG	evm.model.scaffold1532.11.1	utr3	--	putative methyltransferase-like protein 15, partial [Stegodyphus mimosarum]
scaffold1532	1087321	1087666	346	66	0.0350373	0.428942	-0.393905	-678.58	CG	evm.model.scaffold1532.11.1	intron	--	putative methyltransferase-like protein 15, partial [Stegodyphus mimosarum]
scaffold1535	279193	280155	963	93	0.738197	0.480132	0.258065	657.485	CG	evm.model.scaffold1535.10	intron	--	Zinc transporter ZIP14, partial [Stegodyphus mimosarum]
scaffold1535	462847	463269	423	101	0.478649	0.781709	-0.303061	-723.191	CG	evm.model.scaffold1535.13	intron	--	60S ribosomal protein L32 [Triatoma infestans]
scaffold1535	475407	476001	595	77	0.377849	0.681968	-0.304118	-491.371	CG	evm.model.scaffold1535.15_evm.model.scaffold1535.14	intron	--	lumican, putative [Ixodes scapularis]
scaffold1535	802392	802754	363	71	0.515544	0.191144	0.3244	588.554	CG	evm.model.scaffold1535.19	intron	--	RNA-dependent RNA polymerase 1, partial [Stegodyphus mimosarum]
scaffold1535	823932	824627	696	121	0.473611	0.0814594	0.392151	1246.62	CG	evm.model.scaffold1535.19	intron	--	RNA-dependent RNA polymerase 1, partial [Stegodyphus mimosarum]
scaffold1535	890292	890465	174	50	0.0589382	0.00376675	0.0551715	264.176	CHH	evm.model.scaffold1535.22	intron	--	PREDICTED: asparagine synthetase domain-containing protein 1 [Poecilia reticulata]
scaffold1535	945389	945472	84	28	0.00518378	0.0331493	-0.0279655	-126.142	CHH	evm.model.scaffold1535.25	intron
scaffold1537	529577	530182	606	86	0.151685	0.0111024	0.140583	573.372	CG	evm.model.scaffold1537.4.1	intron	--	PREDICTED: protein lin-28 homolog isoform X2 [Tribolium castaneum]
scaffold1537	1141421	1141479	59	34	0.0796282	0.0234099	0.0562183	223.516	CHH	Target=(TC)n:1-97;Class=Simple_repeat	repeat
scaffold1538	25667	26184	518	90	0.211598	0.0567337	0.154864	512.032	CG	evm.model.scaffold1538.2	intron	--	monocarboxylate transporter, putative [Ixodes scapularis]
scaffold1541	804055	804351	297	77	0.297956	0.097078	0.200878	566.931	CG	evm.model.scaffold1541.4	intron	--	nucleolar protein c7c, putative [Ixodes scapularis]
scaffold1541	804424	804663	240	72	0.159532	0.0150589	0.144473	640.338	CG	evm.model.scaffold1541.4	intron	--	nucleolar protein c7c, putative [Ixodes scapularis]
scaffold1541	1308849	1309314	466	114	0.733497	0.475833	0.257665	878.584	CG	evm.model.scaffold1541.11	intron	--	DNA repair protein xp-E, putative [Ixodes scapularis]
scaffold1542	353288	353518	231	68	0.0318108	0.119235	-0.0874239	-493.433	CG	evm.model.scaffold1542.2	intron	--	hypothetical protein IscW_ISCW020667 [Ixodes scapularis]
scaffold1547	569293	569820	528	77	0.191605	0.064268	0.127337	432.952	CG	evm.model.scaffold1547.5	intron
scaffold1547	753476	753530	55	13	0.0258862	0.000565171	0.025321	47.4819	CHG	evm.model.scaffold1547.9	intron	--	PREDICTED: TNF receptor-associated factor 2-like isoform X1 [Poecilia reticulata]
scaffold1547	1185521	1185744	224	66	0.00650776	0.061779	-0.0552712	-367.146	CHH	evm.model.scaffold1547.14	intron	--	hypothetical protein IscW_ISCW016237 [Ixodes scapularis]
scaffold1547	1185521	1185744	224	66	0.00650776	0.061779	-0.0552712	-367.146	CHH	evm.model.scaffold1547.14	utr5	--	hypothetical protein IscW_ISCW016237 [Ixodes scapularis]
scaffold1547	1429230	1429557	328	63	0.72936	0.0517038	0.677656	1052.19	CG	evm.model.scaffold1547.17	intron	--	PREDICTED: protein NEDD1 isoform X2 [Sarcophilus harrisii]
scaffold1547	1431712	1432008	297	64	0.717819	0.334454	0.383366	427.114	CG	evm.model.scaffold1547.17	intron	--	PREDICTED: protein NEDD1 isoform X2 [Sarcophilus harrisii]
scaffold1548	535027	535089	63	24	0.0511673	0.0118695	0.0392978	121.772	CHH	Target=(TC)n:1-91;Class=Simple_repeat	repeat
scaffold1548	535027	535089	63	24	0.0511673	0.0118695	0.0392978	121.772	CHH	Target=(CA)n:1-74;Class=Simple_repeat	repeat
scaffold1548	535027	535089	63	24	0.0511673	0.0118695	0.0392978	121.772	CHH	evm.model.scaffold1548.4.1	intron	--	hypothetical protein IscW_ISCW010781 [Ixodes scapularis]
scaffold1548	536966	537445	480	75	0.110245	0.0412233	0.069022	412.964	CG	evm.model.scaffold1548.4.1	intron	--	hypothetical protein IscW_ISCW010781 [Ixodes scapularis]
scaffold1548	810847	811585	739	103	0.407485	0.172563	0.234922	632.614	CG	evm.model.scaffold1548.9	intron	--	PREDICTED: vacuolar protein sorting-associated protein 11 homolog [Saccoglossus kowalevskii]
scaffold1550	159407	159529	123	13	0.00435928	0.0628549	-0.0584957	-47.0089	CHG	evm.model.scaffold1550.3	intron	--	multidrug resistance protein, putative [Ixodes scapularis]
scaffold1552	514821	514961	141	65	0.0376821	0.00230925	0.0353729	294.861	CHH	Target=(TC)n:1-126;Class=Simple_repeat	repeat
scaffold1553	883468	884454	987	152	0.315308	0.130082	0.185226	1035.44	CG	evm.model.scaffold1553.4	intron	--	hypothetical protein IscW_ISCW017920 [Ixodes scapularis]
scaffold1553	888091	888810	720	102	0.304998	0.0771733	0.227825	738.333	CG	evm.model.scaffold1553.4	intron	--	hypothetical protein IscW_ISCW017920 [Ixodes scapularis]
scaffold1553	1375466	1375842	377	61	0.368566	0.0756804	0.292886	497.369	CG	evm.model.scaffold1553.9	intron	--	conserved hypothetical protein [Ixodes scapularis]
scaffold1553	1543953	1544292	340	71	0.688316	0.254251	0.434065	787.033	CG	evm.model.scaffold1553.12	intron	--	hypothetical protein IscW_ISCW011244 [Ixodes scapularis]
scaffold1553	1763942	1764365	424	82	0.547637	0.189127	0.358509	798.171	CG	evm.model.scaffold1553.18	intron	--	hypothetical protein X975_14590, partial [Stegodyphus mimosarum]
scaffold1553	1766861	1767026	166	48	0.00226653	0.0390151	-0.0367485	-258.383	CHH	evm.model.scaffold1553.18	intron	--	hypothetical protein X975_14590, partial [Stegodyphus mimosarum]
scaffold1553	1819868	1820137	270	70	0.703086	0.457708	0.245377	572.851	CG	evm.model.scaffold1553.19	intron	--	hypothetical protein L798_14338 [Zootermopsis nevadensis]
scaffold1558	171285	172971	1687	247	0.119727	0.00968433	0.110043	1711.6	CG	Target=(TGAA)n:1-55;Class=Simple_repeat	repeat
scaffold156	42091	42178	88	32	0.00232724	0.0424551	-0.0401279	-189.975	CHH	Target=(GA)n:2-69;Class=Simple_repeat	repeat
scaffold1560	53898	54175	278	63	0.213271	0.0154553	0.197816	458.499	CG	evm.model.scaffold1560.1	intron	--	CUB domain low-density lipoprotein receptor domain class A, putative [Ixodes scapularis]
scaffold1561	352904	353502	599	74	0.448689	0.155473	0.293216	586.309	CG	evm.model.scaffold1561.5	intron	--	hypothetical protein IscW_ISCW016259 [Ixodes scapularis]
scaffold1561	359963	360765	803	90	0.648477	0.220924	0.427552	995.863	CG	evm.model.scaffold1561.5	intron	--	hypothetical protein IscW_ISCW016259 [Ixodes scapularis]
scaffold1561	364574	365252	679	64	0.600943	0.118886	0.482057	689.866	CG	evm.model.scaffold1561.5	intron	--	hypothetical protein IscW_ISCW016259 [Ixodes scapularis]
scaffold1561	404273	404676	404	69	0.129915	0.397333	-0.267418	-525.592	CG	evm.model.scaffold1561.6	intron	--	conserved hypothetical protein [Ixodes scapularis]
scaffold1561	404273	404676	404	69	0.129915	0.397333	-0.267418	-525.592	CG	evm.model.scaffold1561.6	exon	--	conserved hypothetical protein [Ixodes scapularis]
scaffold1561	404273	404676	404	69	0.129915	0.397333	-0.267418	-525.592	CG	evm.model.scaffold1561.6	utr5	--	conserved hypothetical protein [Ixodes scapularis]
scaffold1561	839778	839838	61	31	0.0807222	0.00518828	0.0755339	269.212	CHH	Target=(CTCA)n:1-282;Class=Simple_repeat	repeat
scaffold1561	1077313	1077605	293	87	0.0628407	0.188307	-0.125466	-582.945	CG	evm.model.scaffold1561.30	intron	--	flavin-containing monooxygenase, putative [Ixodes scapularis]
scaffold1561	1079270	1080088	819	124	0.0789786	0.00819421	0.0707844	708.578	CG	evm.model.scaffold1561.30	intron	--	flavin-containing monooxygenase, putative [Ixodes scapularis]
scaffold1561	1090048	1090461	414	77	0.029251	0.105334	-0.0760825	-423.147	CG	evm.model.scaffold1561.30	exon	--	flavin-containing monooxygenase, putative [Ixodes scapularis]
scaffold1561	1090048	1090461	414	77	0.029251	0.105334	-0.0760825	-423.147	CG	evm.model.scaffold1561.30	intron	--	flavin-containing monooxygenase, putative [Ixodes scapularis]
scaffold1561	2657640	2657717	78	30	0.00136096	0.0334891	-0.0321281	-123.552	CHH	evm.model.scaffold1561.52	intron	--	ion channel nompc, putative [Ixodes scapularis]
scaffold1561	2706135	2706575	441	68	0.237736	0.569605	-0.331869	-436.623	CG	evm.model.scaffold1561.52	intron	--	ion channel nompc, putative [Ixodes scapularis]
scaffold1565	57621	58074	454	95	0.28802	0.165228	0.122792	499.327	CG	evm.model.scaffold1565.2	intron	--	Ras-related protein Rab-10, partial [Stegodyphus mimosarum]
scaffold1565	373820	374189	370	45	0.307731	0.865015	-0.557284	-508.892	CG	evm.model.scaffold1565.10	intron	--	signal peptide peptidase, putative [Ixodes scapularis]
scaffold1565	383743	384370	628	97	0.508521	0.863364	-0.354844	-576.814	CG	evm.model.scaffold1565.10	intron	--	signal peptide peptidase, putative [Ixodes scapularis]
scaffold1565	406237	406613	377	83	0.0265682	0.292594	-0.266026	-901.765	CG	evm.model.scaffold1565.11.1	intron	--	PREDICTED: mannose-1-phosphate guanyltransferase beta-like [Crassostrea gigas]
scaffold1565	414058	414601	544	76	0.573617	0.869654	-0.296036	-419.506	CG	evm.model.scaffold1565.11.1	intron	--	PREDICTED: mannose-1-phosphate guanyltransferase beta-like [Crassostrea gigas]
scaffold1566	397326	397929	604	89	0.596347	0.383947	0.2124	481.515	CG	evm.model.scaffold1566.3	intron	--	extended synaptotagmin-2, putative [Ixodes scapularis]
scaffold1566	569592	570420	829	106	0.542588	0.721629	-0.17904	-544.808	CG	evm.model.scaffold1566.5	promoter	--	TPA_exp: metallopeptidase [Amblyomma variegatum]
scaffold1567	343831	343937	107	20	0.0666294	0.00279927	0.0638301	79.0866	CHH	evm.model.scaffold1567.2	intron
scaffold1570	168682	168927	246	125	0.00200185	0.065084	-0.0630822	-741.195	CHH	Target=(TC)n:1-305;Class=Simple_repeat	repeat
scaffold1570	168682	168927	246	125	0.00200185	0.065084	-0.0630822	-741.195	CHH	evm.model.scaffold1570.4	intron	--	protein-tyrosine sulphotransferase, putative [Ixodes scapularis]
scaffold1573	1051755	1052208	454	96	0.00960683	0.131791	-0.122184	-782.861	CG	evm.model.scaffold1573.2	exon	--	PREDICTED: P2X purinoceptor 7-like [Crassostrea gigas]
scaffold1573	1051755	1052208	454	96	0.00960683	0.131791	-0.122184	-782.861	CG	evm.model.scaffold1573.2	intron	--	PREDICTED: P2X purinoceptor 7-like [Crassostrea gigas]
scaffold1573	1052344	1052791	448	72	0.00896219	0.237747	-0.228784	-589.886	CG	evm.model.scaffold1573.2	exon	--	PREDICTED: P2X purinoceptor 7-like [Crassostrea gigas]
scaffold1573	1052344	1052791	448	72	0.00896219	0.237747	-0.228784	-589.886	CG	evm.model.scaffold1573.2	utr5	--	PREDICTED: P2X purinoceptor 7-like [Crassostrea gigas]
scaffold1573	1052344	1052791	448	72	0.00896219	0.237747	-0.228784	-589.886	CG	evm.model.scaffold1573.2	TSS	--	PREDICTED: P2X purinoceptor 7-like [Crassostrea gigas]
scaffold1573	1052344	1052791	448	72	0.00896219	0.237747	-0.228784	-589.886	CG	evm.model.scaffold1573.2	promoter	--	PREDICTED: P2X purinoceptor 7-like [Crassostrea gigas]
scaffold1575	2258135	2258363	229	58	0.612103	0.320227	0.291876	452.284	CG	evm.model.scaffold1575.11	intron	--	clathrin-adaptor protein [Dermacentor variabilis]
scaffold1575	2311000	2311472	473	82	0.0652001	0.452341	-0.387141	-918.72	CG	evm.model.scaffold1575.12	intron	--	PREDICTED: inactive peptidyl-prolyl cis-trans isomerase FKBP6-like [Hydra vulgaris]
scaffold1575	2312768	2313455	688	68	0.0355501	0.53722	-0.50167	-610.462	CG	evm.model.scaffold1575.12	intron	--	PREDICTED: inactive peptidyl-prolyl cis-trans isomerase FKBP6-like [Hydra vulgaris]
scaffold1575	4196092	4196663	572	91	0.477681	0.222354	0.255326	629.677	CG	evm.model.scaffold1575.20	intron	--	Tubulin--tyrosine ligase-like protein 12 [Zootermopsis nevadensis]
scaffold1575	4215961	4216301	341	73	0.475325	0.111795	0.36353	739.677	CG	evm.model.scaffold1575.20	intron	--	Tubulin--tyrosine ligase-like protein 12 [Zootermopsis nevadensis]
scaffold1575	4235882	4236253	372	86	0.837441	0.505803	0.331638	551.688	CG	evm.model.scaffold1575.20	intron	--	Tubulin--tyrosine ligase-like protein 12 [Zootermopsis nevadensis]
scaffold1575	4237603	4238381	779	152	0.300519	0.572737	-0.272218	-1301.2	CG	evm.model.scaffold1575.20	intron	--	Tubulin--tyrosine ligase-like protein 12 [Zootermopsis nevadensis]
scaffold1576	176446	176797	352	103	0.428602	0.265137	0.163465	607.921	CG	evm.model.scaffold1576.3	intron	--	pyruvate dehydrogenase, putative [Ixodes scapularis]
scaffold1576	929663	930405	743	130	0.682938	0.470831	0.212107	921.242	CG	evm.model.scaffold1576.15	intron	--	crooked neck protein, putative [Ixodes scapularis]
scaffold1577	485407	486100	694	130	0.558795	0.771156	-0.212361	-742.568	CG	evm.model.scaffold1577.4	intron	--	PREDICTED: mediator of RNA polymerase II transcription subunit 17-like [Metaseiulus occidentalis]
scaffold1577	511784	512440	657	98	0.500352	0.758031	-0.257679	-567.688	CG	evm.model.scaffold1577.4	intron	--	PREDICTED: mediator of RNA polymerase II transcription subunit 17-like [Metaseiulus occidentalis]
scaffold1577	542626	543167	542	80	0.422055	0.708616	-0.286561	-536.616	CG	evm.model.scaffold1577.5	intron	--	TPA_inf: DNA-binding protein C1D [Amblyomma variegatum]
scaffold1577	1537047	1538239	1193	167	0.213001	0.0438938	0.169108	1182.22	CG	Target=(CA)n:1-434;Class=Simple_repeat	repeat
scaffold1577	2549108	2549184	77	20	0.126783	0.0560514	0.0707315	100.515	CHH	evm.model.scaffold1577.18	intron
scaffold1577	2717118	2717317	200	66	0.00658118	0.0809748	-0.0743936	-422.914	CHH	Target=(GACTG)n:5-165;Class=Simple_repeat	repeat
scaffold1579	39563	39964	402	67	0.0724144	0.352785	-0.28037	-749.372	CG	evm.model.scaffold1579.2	intron	--	PREDICTED: mutS protein homolog 5-like isoform X1 [Crassostrea gigas]
scaffold1579	61246	61696	451	90	0.528902	0.666855	-0.137954	-400.242	CG	evm.model.scaffold1579.2	intron	--	PREDICTED: mutS protein homolog 5-like isoform X1 [Crassostrea gigas]
scaffold1579	627926	627998	73	31	0.00734749	0.0419508	-0.0346033	-160.994	CHH	Target=(GA)n:2-80;Class=Simple_repeat	repeat
scaffold1579	627926	627998	73	31	0.00734749	0.0419508	-0.0346033	-160.994	CHH	evm.model.scaffold1579.7.1	exon	--	lysophosphatidic acid acyltransferase LPAAT, putative [Ixodes scapularis]
scaffold1579	627926	627998	73	31	0.00734749	0.0419508	-0.0346033	-160.994	CHH	evm.model.scaffold1579.7.1	intron	--	lysophosphatidic acid acyltransferase LPAAT, putative [Ixodes scapularis]
scaffold1579	631739	632361	623	122	0.288222	0.0246592	0.263563	1219.24	CG	evm.model.scaffold1579.7.1	intron	--	lysophosphatidic acid acyltransferase LPAAT, putative [Ixodes scapularis]
scaffold1579	634326	634877	552	102	0.13341	0.00710037	0.12631	572.974	CG	evm.model.scaffold1579.7.1	intron	--	lysophosphatidic acid acyltransferase LPAAT, putative [Ixodes scapularis]
scaffold1579	671560	672159	600	107	0.0791113	0.00845199	0.0706594	655.321	CG	evm.model.scaffold1579.7.1	intron	--	lysophosphatidic acid acyltransferase LPAAT, putative [Ixodes scapularis]
scaffold1579	691022	691138	117	36	0.0382319	0.00574109	0.0324908	131.904	CHH	evm.model.scaffold1579.7.1	intron	--	lysophosphatidic acid acyltransferase LPAAT, putative [Ixodes scapularis]
scaffold158	392230	392315	86	8	0.00156314	0.625993	-0.62443	-106.948	CHG	Target=(CGTG)n:4-147;Class=Simple_repeat	repeat
scaffold158	392230	392315	86	8	0.00156314	0.625993	-0.62443	-106.948	CHG	evm.model.scaffold158.3.3	intron	--	pou2, putative [Ixodes scapularis]
scaffold158	392246	392327	82	30	0.00182823	0.141684	-0.139856	-139.423	CHH	Target=(CGTG)n:4-147;Class=Simple_repeat	repeat
scaffold158	392246	392327	82	30	0.00182823	0.141684	-0.139856	-139.423	CHH	evm.model.scaffold158.3.3	intron	--	pou2, putative [Ixodes scapularis]
scaffold158	626368	626572	205	51	0.150947	0.451438	-0.300491	-492.212	CG	evm.model.scaffold158.4	intron	--	hypothetical protein IscW_ISCW022241 [Ixodes scapularis]
scaffold158	627047	627555	509	82	0.426606	0.756821	-0.330215	-674.573	CG	evm.model.scaffold158.4	intron	--	hypothetical protein IscW_ISCW022241 [Ixodes scapularis]
scaffold158	629363	629631	269	66	0.490052	0.784198	-0.294145	-531.316	CG	evm.model.scaffold158.4	intron	--	hypothetical protein IscW_ISCW022241 [Ixodes scapularis]
scaffold159	205004	205354	351	61	0.703271	0.467894	0.235377	422.356	CG	evm.model.scaffold159.4	intron	--	hypothetical protein HELRODRAFT_193411 [Helobdella robusta]
scaffold159	212533	213062	530	118	0.766338	0.538734	0.227604	964.463	CG	evm.model.scaffold159.4	intron	--	hypothetical protein HELRODRAFT_193411 [Helobdella robusta]
scaffold159	277991	278437	447	85	0.682152	0.392567	0.289584	654.715	CG	evm.model.scaffold159.7	intron	--	WD-repeat protein, putative [Ixodes scapularis]
scaffold159	372976	373655	680	65	0.693398	0.188561	0.504837	707.096	CG	evm.model.scaffold159.11	intron	--	GH22975 [Drosophila grimshawi]
scaffold1590	402359	402571	213	61	0.028686	0.290075	-0.261389	-488.274	CG	evm.model.scaffold1590.4	intron	--	acyl-CoA synthetase, putative [Ixodes scapularis]
scaffold1591	244533	244661	129	39	0.0295116	0.00381836	0.0256932	145.889	CHH	evm.model.scaffold1591.1	intron	--	PREDICTED: carbonic anhydrase-related protein 10-like [Metaseiulus occidentalis]
scaffold1591	509551	509663	113	53	0.00294176	0.0348395	-0.0318977	-301.552	CHH	Target=(GA)n:2-155;Class=Simple_repeat	repeat
scaffold1591	509551	509663	113	53	0.00294176	0.0348395	-0.0318977	-301.552	CHH	evm.model.scaffold1591.3	intron	--	hypothetical protein Phum_PHUM087100 [Pediculus humanus corporis]
scaffold1591	629763	630075	313	71	0.245297	0.456181	-0.210884	-512.721	CG	evm.model.scaffold1591.6	intron	--	Ran GTPase-activating protein, putative [Ixodes scapularis]
scaffold1591	841039	841439	401	60	0.055467	0.308472	-0.253005	-412.467	CG	evm.model.scaffold1591.10	intron	--	hypothetical protein X975_20400, partial [Stegodyphus mimosarum]
scaffold1592	999438	999633	196	56	0.0754419	0.443268	-0.367826	-537.63	CG	evm.model.scaffold1592.1	intron	--	WD-repeat protein, putative [Ixodes scapularis]
scaffold1592	1209103	1209634	532	79	0.726881	0.24794	0.478941	549.607	CG	evm.model.scaffold1592.7	intron	--	PREDICTED: fat-like cadherin-related tumor suppressor homolog [Tribolium castaneum]
scaffold1592	1436780	1437056	277	68	0.579181	0.849736	-0.270555	-482.877	CG	evm.model.scaffold1592.10_evm.model.scaffold1592.11	intron	--	La-related protein 1, partial [Ophiophagus hannah]
scaffold1592	2523255	2523382	128	53	0.00293465	0.0261867	-0.0232521	-238.429	CHH	evm.model.scaffold1592.19	intron	--	leucine-rich transmembrane protein, putative [Ixodes scapularis]
scaffold1592	2837817	2838290	474	123	0.183525	0.332293	-0.148768	-609.647	CG	evm.model.scaffold1592.21	intron	--	dihydroorotate dehydrogenase, putative [Ixodes scapularis]
scaffold1592	2872015	2872513	499	105	0.244842	0.679803	-0.434961	-970.928	CG	evm.model.scaffold1592.22	intron	--	hypothetical protein IscW_ISCW019877 [Ixodes scapularis]
scaffold1596	119380	119494	115	40	0.0775592	0.0167739	0.0607852	197.269	CHH	evm.model.scaffold1596.5	intron	--	conserved hypothetical protein [Ixodes scapularis]
scaffold1597	1116495	1117031	537	84	0.558547	0.270668	0.28788	565.685	CG	evm.model.scaffold1597.4	intron	--	hypothetical protein IscW_ISCW005073 [Ixodes scapularis]
scaffold1597	1156012	1156299	288	75	0.425491	0.804217	-0.378726	-569.363	CG	evm.model.scaffold1597.4	intron	--	hypothetical protein IscW_ISCW005073 [Ixodes scapularis]
scaffold1597	1156012	1156299	288	75	0.425491	0.804217	-0.378726	-569.363	CG	Target=(CATA)n:2-84;Class=Simple_repeat	repeat
scaffold1599	70302	70404	103	36	0.304055	0.125395	0.17866	220.491	CHH	Target=(CA)n:2-134;Class=Simple_repeat	repeat
scaffold16	759251	759735	485	92	0.0527447	0.156119	-0.103375	-466.298	CG	evm.model.scaffold16.9	intron	--	lysosomal alpha-mannosidase, putative [Ixodes scapularis]
scaffold16	1479050	1479606	557	72	0.107847	0.437353	-0.329506	-538.551	CG	evm.model.scaffold16.15	intron	--	P116 Rho-interacting protein, putative [Ixodes scapularis]
scaffold16	1509481	1509837	357	78	0.402604	0.562846	-0.160242	-486.504	CG	evm.model.scaffold16.16	intron	--	ankyrin, putative [Ixodes scapularis]
scaffold1601	1598000	1598147	148	31	0.00170192	0.140915	-0.139213	-228.914	CHH	Target=(CACG)n:4-143;Class=Simple_repeat	repeat
scaffold1602	5625	5952	328	103	0.0568206	0.209171	-0.152351	-803.668	CG	evm.model.scaffold1602.1	intron	--	E3 ubiquitin-protein ligase MIB2, partial [Stegodyphus mimosarum]
scaffold1604	254490	254949	460	83	0.0422826	0.24694	-0.204658	-684.046	CG	evm.model.scaffold1604.1	intron	--	ABC transporter, putative [Ixodes scapularis]
scaffold1607	695846	696163	318	50	0.491829	0.0782049	0.413624	447.956	CG	evm.model.scaffold1607.2.2	intron	--	sucrose transport protein, putative [Ixodes scapularis]
scaffold1609	1187848	1188375	528	103	0.210849	0.459902	-0.249053	-652.416	CG	evm.model.scaffold1609.4	intron	--	vacuolar H+-ATPase V1 sector, subunit D, putative [Ixodes scapularis]
scaffold161	165693	165959	267	59	0.764702	0.532079	0.232623	407.311	CG	evm.model.scaffold161.5	intron	--	GTP-binding nuclear protein RAN1, putative [Ixodes scapularis]
scaffold161	379260	379886	627	109	0.296221	0.0429777	0.253244	918.086	CG	evm.model.scaffold161.12	intron	--	hypothetical protein IscW_ISCW006804 [Ixodes scapularis]
scaffold161	429638	430110	473	113	0.412543	0.657985	-0.245443	-859.95	CG	evm.model.scaffold161.14	intron	--	hypothetical protein IscW_ISCW006804 [Ixodes scapularis]
scaffold161	438847	439608	762	112	0.305207	0.647996	-0.34279	-899.395	CG	evm.model.scaffold161.14	intron	--	hypothetical protein IscW_ISCW006804 [Ixodes scapularis]
scaffold161	522552	522655	104	23	0.00265253	0.0326749	-0.0300224	-101.688	CHH	evm.model.scaffold161.15	intron	--	hypothetical protein YYC_03023 [Plasmodium yoelii 17X]
scaffold161	1050721	1051006	286	65	0.710648	0.369102	0.341546	552.268	CG	evm.model.scaffold161.22	intron	--	Transmembrane protein 120-like protein, partial [Stegodyphus mimosarum]
scaffold1610	31689	31965	277	54	0.331079	0.787611	-0.456532	-435.056	CG	evm.model.scaffold1610.1	intron	--	PREDICTED: TBC1 domain family member 9 isoform X1 [Microplitis demolitor]
scaffold1610	68947	70022	1076	250	0.688923	0.339217	0.349706	2046.01	CG	evm.model.scaffold1610.2	intron	--	PREDICTED: LOW QUALITY PROTEIN: TBC1 domain family member 9-like [Monomorium pharaonis]
scaffold1610	169515	170392	878	126	0.685928	0.255082	0.430845	1149.95	CG	evm.model.scaffold1610.3	intron	--	hypothetical protein IscW_ISCW020223 [Ixodes scapularis]
scaffold1616	351527	352115	589	106	0.526833	0.320574	0.20626	746.277	CG	evm.model.scaffold1616.2	intron	--	Dipeptidyl peptidase 9, partial [Stegodyphus mimosarum]
scaffold1616	367577	367979	403	79	0.0367032	0.144943	-0.108239	-450.69	CG	evm.model.scaffold1616.2	intron	--	Dipeptidyl peptidase 9, partial [Stegodyphus mimosarum]
scaffold1616	378420	379153	734	100	0.418484	0.656453	-0.237969	-568.482	CG	evm.model.scaffold1616.2	intron	--	Dipeptidyl peptidase 9, partial [Stegodyphus mimosarum]
scaffold1616	581786	581879	94	35	0.00539548	0.0447575	-0.039362	-170.668	CHH	evm.model.scaffold1616.3	intron	--	glutamate decarboxylase [Rhipicephalus microplus]
scaffold1616	676586	676692	107	34	0.00865567	0.0850764	-0.0764207	-169.787	CHH	evm.model.scaffold1616.4	promoter	--	TPA_exp: cop-coated vesicle membrane protein P24 [Amblyomma variegatum]
scaffold1616	729681	729888	208	68	0.720095	0.564603	0.155491	464.256	CG	evm.model.scaffold1616.5	intron	--	PREDICTED: cytoplasmic tRNA 2-thiolation protein 1-like [Metaseiulus occidentalis]
scaffold1617	1793926	1794866	941	145	0.0228146	0.216401	-0.193586	-1134.01	CG	evm.model.scaffold1617.8	intron
scaffold1617	1799123	1799592	470	90	0.0262711	0.248925	-0.222654	-693.494	CG	evm.model.scaffold1617.8	intron
scaffold1620	286276	286683	408	68	0.334019	0.171214	0.162805	437	CG	evm.model.scaffold1620.4	exon	--	dipeptidyl peptidase III, putative [Ixodes scapularis]
scaffold1620	286276	286683	408	68	0.334019	0.171214	0.162805	437	CG	evm.model.scaffold1620.4	utr5	--	dipeptidyl peptidase III, putative [Ixodes scapularis]
scaffold1620	286276	286683	408	68	0.334019	0.171214	0.162805	437	CG	evm.model.scaffold1620.4	TSS	--	dipeptidyl peptidase III, putative [Ixodes scapularis]
scaffold1620	286276	286683	408	68	0.334019	0.171214	0.162805	437	CG	evm.model.scaffold1620.4	promoter	--	dipeptidyl peptidase III, putative [Ixodes scapularis]
scaffold1623	2365856	2365968	113	36	0.0019107	0.0338789	-0.0319682	-180.365	CHG	Target=(TCCG)n:1-209;Class=Simple_repeat	repeat
scaffold1624	314152	314525	374	43	0.0134233	0.246962	-0.233538	-437.236	CG	evm.model.scaffold1624.4	intron
scaffold1627	817281	817353	73	37	0.00321199	0.0287451	-0.0255331	-155.689	CHG	Target=(CAGA)n:3-105;Class=Simple_repeat	repeat
scaffold1627	1389302	1389725	424	74	0.814636	0.634935	0.179701	475.582	CG	evm.model.scaffold1627.14	exon	--	hypothetical protein IscW_ISCW000722 [Ixodes scapularis]
scaffold1627	1399234	1399613	380	60	0.798429	0.592087	0.206342	431.594	CG	evm.model.scaffold1627.14	exon	--	hypothetical protein IscW_ISCW000722 [Ixodes scapularis]
scaffold1627	1840669	1840966	298	72	0.377007	0.61931	-0.242303	-401.273	CG	evm.model.scaffold1627.25	intron	--	PREDICTED: sphingosine kinase 1-like [Metaseiulus occidentalis]
scaffold1627	1871467	1871750	284	57	0.00789135	0.117706	-0.109815	-411.075	CG	evm.model.scaffold1627.25	intron	--	PREDICTED: sphingosine kinase 1-like [Metaseiulus occidentalis]
scaffold1627	2095246	2095772	527	116	0.845114	0.630143	0.214971	836.544	CG	evm.model.scaffold1627.29	intron	--	hypothetical protein IscW_ISCW016760 [Ixodes scapularis]
scaffold1630	245204	245518	315	59	0.516921	0.749187	-0.232266	-400.875	CG	evm.model.scaffold1630.2.2	intron	--	thyroid hormone receptor-associated protein, putative [Ixodes scapularis]
scaffold1630	552654	552748	95	30	0.007536	0.0686033	-0.0610673	-166.586	CHH	Target=(GATTG)n:4-84;Class=Simple_repeat	repeat
scaffold1630	1401781	1402084	304	96	0.0151643	0.0961122	-0.0809479	-518.816	CG	evm.model.scaffold1630.8	intron	--	cytochrome P450, putative [Ixodes scapularis]
scaffold1631	4369	4737	369	56	0.524716	0.258052	0.266664	401.78	CG	evm.model.scaffold1631.1	intron	--	carnitine palmitoyltransferase I, putative [Ixodes scapularis]
scaffold1631	258159	258786	628	126	0.0239039	0.0755313	-0.0516274	-615.94	CG	evm.model.scaffold1631.8	intron	--	hypothetical protein IscW_ISCW018028 [Ixodes scapularis]
scaffold1633	972583	972850	268	73	0.139608	0.303702	-0.164093	-567.785	CG	evm.model.scaffold1633.3	intron	--	conserved hypothetical protein [Ixodes scapularis]
scaffold1634	123445	123515	71	27	0.0263357	0.00113791	0.0251978	110.734	CHH	evm.model.scaffold1634.1	intron	--	protein related to Da-p36 [Amblyomma variegatum]
scaffold1637	1884825	1884928	104	23	0.00301675	0.0548694	-0.0518527	-112.218	CHH	evm.model.scaffold1637.5	intron
scaffold1637	1984880	1985031	152	53	0.00278074	0.0694272	-0.0666464	-252.851	CHH	evm.model.scaffold1637.6	exon	--	beta-N-acetylhexosaminidase, putative [Ixodes scapularis]
scaffold1637	1984880	1985031	152	53	0.00278074	0.0694272	-0.0666464	-252.851	CHH	evm.model.scaffold1637.6	intron	--	beta-N-acetylhexosaminidase, putative [Ixodes scapularis]
scaffold1637	2311959	2312152	194	56	0.00567688	0.0728978	-0.0672209	-294.465	CHH	evm.model.scaffold1637.11	exon	--	conserved hypothetical protein [Ixodes scapularis]
scaffold1637	2311959	2312152	194	56	0.00567688	0.0728978	-0.0672209	-294.465	CHH	evm.model.scaffold1637.11	utr3	--	conserved hypothetical protein [Ixodes scapularis]
scaffold164	1536867	1536942	76	27	0.0558458	0.00197538	0.0538704	115.962	CHH	evm.model.scaffold164.8_evm.model.scaffold164.7	intron	--	ras GTP-ase activating protein with iq motif, putative [Ixodes scapularis]
scaffold1640	518290	518657	368	68	0.0117305	0.276217	-0.264486	-618.847	CG	evm.model.scaffold1640.7	intron
scaffold1642	219564	219891	328	80	0.169062	0.0762895	0.0927724	443.762	CG	evm.model.scaffold1642.2	intron	--	sodium-dependent multivitamin transporter, putative [Ixodes scapularis]
scaffold1643	58397	58855	459	95	0.129707	0.461606	-0.3319	-1072.23	CG	evm.model.scaffold1643.2	intron	--	actin-related protein 2/3 complex subunit 3 [Dermacentor variabilis]
scaffold1643	323883	326155	2273	278	0.237557	0.0168021	0.220755	2680.27	CG	evm.model.scaffold1643.8	intron	--	gamma-glutamyltransferase, putative [Ixodes scapularis]
scaffold1644	271817	271896	80	20	0.0602684	0.00252439	0.057744	88.9241	CHH	evm.model.scaffold1644.2	promoter	--	zinc finger protein, putative [Ixodes scapularis]
scaffold1644	417930	418095	166	23	0.317252	0.04366	0.273592	128.323	CHG	evm.model.scaffold1644.3	intron	--	zinc finger protein, putative [Ixodes scapularis]
scaffold1644	423315	423580	266	37	0.182198	0.00436261	0.177835	216.77	CHG	evm.model.scaffold1644.3	intron	--	zinc finger protein, putative [Ixodes scapularis]
scaffold1644	644788	645049	262	57	0.749432	0.40169	0.347742	445.908	CG	evm.model.scaffold1644.5	intron	--	hypothetical protein IscW_ISCW020481 [Ixodes scapularis]
scaffold1644	645106	645557	452	86	0.688129	0.444497	0.243631	539.306	CG	evm.model.scaffold1644.5	intron	--	hypothetical protein IscW_ISCW020481 [Ixodes scapularis]
scaffold1644	654232	654801	570	82	0.782613	0.405463	0.37715	478.697	CG	evm.model.scaffold1644.5	intron	--	hypothetical protein IscW_ISCW020481 [Ixodes scapularis]
scaffold1644	656088	656203	116	27	0.0811494	0.00200212	0.0791473	141.951	CHH	evm.model.scaffold1644.5	intron	--	hypothetical protein IscW_ISCW020481 [Ixodes scapularis]
scaffold1644	660838	661362	525	82	0.371159	0.103607	0.267552	674.901	CG	evm.model.scaffold1644.5	intron	--	hypothetical protein IscW_ISCW020481 [Ixodes scapularis]
scaffold1644	665403	666054	652	112	0.601453	0.290489	0.310965	685.445	CG	evm.model.scaffold1644.5	intron	--	hypothetical protein IscW_ISCW020481 [Ixodes scapularis]
scaffold1644	670272	670474	203	44	0.74015	0.190765	0.549385	407.457	CG	evm.model.scaffold1644.5	intron	--	hypothetical protein IscW_ISCW020481 [Ixodes scapularis]
scaffold1644	1115931	1116206	276	59	0.431332	0.772591	-0.341259	-570.115	CG	evm.model.scaffold1644.12	intron	--	Rho GTPase-activating protein 1 [Zootermopsis nevadensis]
scaffold1646	128562	129551	990	173	0.320205	0.577573	-0.257368	-1128.32	CG	evm.model.scaffold1646.4	intron	--	conserved hypothetical protein [Ixodes scapularis]
scaffold1646	174320	174941	622	77	0.0958658	0.281608	-0.185742	-532.966	CG	evm.model.scaffold1646.6	intron	--	DNA-binding factor, putative [Ixodes scapularis]
scaffold1646	328488	329121	634	117	0.00956704	0.116279	-0.106712	-833.415	CG	evm.model.scaffold1646.9	utr3	--	solute carrier, putative [Ixodes scapularis]
scaffold1646	328488	329121	634	117	0.00956704	0.116279	-0.106712	-833.415	CG	evm.model.scaffold1646.9	exon	--	solute carrier, putative [Ixodes scapularis]
scaffold1646	354507	355589	1083	225	0.60031	0.396294	0.204016	1725.17	CG	evm.model.scaffold1646.10	intron	--	PREDICTED: host cell factor 1-like isoform X4 [Aplysia californica]
scaffold1646	571021	571330	310	68	0.194861	0.492706	-0.297845	-523.574	CG	evm.model.scaffold1646.17_evm.model.scaffold1646.18	intron	--	PREDICTED: phosphatidylinositol-binding clathrin assembly protein LAP isoform X1 [Microplitis demolitor]
scaffold1646	571416	572089	674	143	0.190221	0.532834	-0.342613	-1553.31	CG	evm.model.scaffold1646.17_evm.model.scaffold1646.18	intron	--	PREDICTED: phosphatidylinositol-binding clathrin assembly protein LAP isoform X1 [Microplitis demolitor]
scaffold1646	705984	706582	599	103	0.246422	0.472672	-0.226251	-603.209	CG	evm.model.scaffold1646.24	intron	--	LRR domain-containing protein [Zootermopsis nevadensis]
scaffold1646	866305	866665	361	51	0.386414	0.716048	-0.329634	-453.234	CG	evm.model.scaffold1646.28	intron	--	PREDICTED: solute carrier family 35 member E3 [Chrysemys picta bellii]
scaffold1646	867012	867438	427	78	0.443299	0.605008	-0.16171	-425.631	CG	evm.model.scaffold1646.28	intron	--	PREDICTED: solute carrier family 35 member E3 [Chrysemys picta bellii]
scaffold1646	898045	898664	620	76	0.359693	0.750723	-0.39103	-508.63	CG	evm.model.scaffold1646.29	intron	--	PREDICTED: host cell factor 1-like isoform X4 [Aplysia californica]
scaffold1649	428371	428805	435	83	0.220518	0.0693825	0.151135	686.319	CG	evm.model.scaffold1649.5	intron	--	short-chain dehydrogenase, putative [Ixodes scapularis]
scaffold165	593656	594500	845	69	0.382824	0.776492	-0.393668	-448.059	CG	evm.model.scaffold165.7	promoter	--	conserved hypothetical protein [Ixodes scapularis]
scaffold165	593656	594500	845	69	0.382824	0.776492	-0.393668	-448.059	CG	evm.model.scaffold165.8	intron	--	adenylosuccinate lyase, putative [Ixodes scapularis]
scaffold165	628968	629190	223	52	0.285289	0.693802	-0.408513	-443.517	CG	evm.model.scaffold165.9	intron	--	WD-repeat protein, putative [Ixodes scapularis]
scaffold165	715290	715472	183	65	0.00840314	0.0512065	-0.0428034	-326.877	CHH	evm.model.scaffold165.12	intron	--	alkyldihydroxyacetonephosphate synthase, putative [Ixodes scapularis]
scaffold165	722877	723518	642	80	0.880045	0.644108	0.235937	451.626	CG	evm.model.scaffold165.12	intron	--	alkyldihydroxyacetonephosphate synthase, putative [Ixodes scapularis]
scaffold165	722877	723518	642	80	0.880045	0.644108	0.235937	451.626	CG	evm.model.scaffold165.12	exon	--	alkyldihydroxyacetonephosphate synthase, putative [Ixodes scapularis]
scaffold165	782031	782314	284	44	0.670324	0.280268	0.390056	414.398	CG	evm.model.scaffold165.14	intron	--	WD-repeat protein, putative [Ixodes scapularis]
scaffold165	784367	785026	660	97	0.533579	0.186875	0.346704	1042.56	CG	evm.model.scaffold165.14	intron	--	WD-repeat protein, putative [Ixodes scapularis]
scaffold165	991383	992135	753	98	0.149203	0.0121227	0.13708	732.162	CG	evm.model.scaffold165.17	intron	--	hypothetical protein IscW_ISCW016259 [Ixodes scapularis]
scaffold165	1163511	1164093	583	73	0.858401	0.672826	0.185575	410.082	CG	evm.model.scaffold165.22	promoter	--	DEAD box ATP-dependent RNA helicase, putative [Ixodes scapularis]
scaffold165	1177944	1178532	589	128	0.616355	0.287674	0.328682	1093.96	CG	evm.model.scaffold165.22	intron	--	DEAD box ATP-dependent RNA helicase, putative [Ixodes scapularis]
scaffold165	1206549	1207558	1010	155	0.0997626	0.319051	-0.219288	-1187.63	CG	evm.model.scaffold165.23	intron	--	hypothetical protein IscW_ISCW016250 [Ixodes scapularis]
scaffold165	1664267	1664657	391	85	0.0453442	0.144876	-0.0995321	-555.651	CG	evm.model.scaffold165.34	promoter	--	PREDICTED: spermatogenesis-associated protein 20-like isoform X1 [Crassostrea gigas]
scaffold165	1682069	1682544	476	89	0.433329	0.229992	0.203337	534.596	CG	evm.model.scaffold165.35	intron	--	spermatogenesis-associated protein, putative [Ixodes scapularis]
scaffold165	1749532	1749998	467	77	0.585901	0.29985	0.28605	472.504	CG	evm.model.scaffold165.37	intron	--	conserved hypothetical protein [Ixodes scapularis]
scaffold1650	1287721	1288058	338	52	0.230536	0.593467	-0.36293	-476.192	CG	evm.model.scaffold1650.10	intron	--	hypothetical protein IscW_ISCW011125 [Ixodes scapularis]
scaffold1650	1287721	1288058	338	52	0.230536	0.593467	-0.36293	-476.192	CG	evm.model.scaffold1650.10	exon	--	hypothetical protein IscW_ISCW011125 [Ixodes scapularis]
scaffold1652	351180	351333	154	22	0.228542	0.0809374	0.147604	105.652	CHG	evm.model.scaffold1652.4	intron	--	PREDICTED: tigger transposable element-derived protein 4 [Ornithorhynchus anatinus]
scaffold1652	802520	803296	777	134	0.587621	0.382012	0.205609	775.806	CG	evm.model.scaffold1652.7	intron
scaffold1652	845004	845471	468	72	0.719431	0.248047	0.471384	655.435	CG	evm.model.scaffold1652.8	intron	--	TPA_inf: mitochondrial ribosomal protein L20 [Amblyomma variegatum]
scaffold1652	845966	846895	930	72	0.726832	0.247682	0.47915	729.982	CG	evm.model.scaffold1652.8	intron	--	TPA_inf: mitochondrial ribosomal protein L20 [Amblyomma variegatum]
scaffold1652	868039	868471	433	48	0.74987	0.127496	0.622375	549.807	CG	evm.model.scaffold1652.8	intron	--	TPA_inf: mitochondrial ribosomal protein L20 [Amblyomma variegatum]
scaffold1652	870452	871190	739	118	0.349917	0.560171	-0.210253	-837.067	CG	evm.model.scaffold1652.8	promoter	--	TPA_inf: mitochondrial ribosomal protein L20 [Amblyomma variegatum]
scaffold1652	996536	996916	381	88	0.318231	0.547104	-0.228874	-683.874	CG	evm.model.scaffold1652.15	intron	--	PHD finger protein, putative [Ixodes scapularis]
scaffold1652	1198832	1199283	452	114	0.141692	0.442285	-0.300593	-1114.59	CG	evm.model.scaffold1652.20	intron	--	PHD finger protein, putative [Ixodes scapularis]
scaffold1652	1314146	1314653	508	99	0.447412	0.672551	-0.22514	-584.618	CG	evm.model.scaffold1652.23	intron	--	guanine nucleotide exchange factor, putative [Ixodes scapularis]
scaffold1652	1314870	1315306	437	80	0.475905	0.68687	-0.210965	-427.924	CG	evm.model.scaffold1652.23	intron	--	guanine nucleotide exchange factor, putative [Ixodes scapularis]
scaffold1652	1315698	1316399	702	94	0.282736	0.5698	-0.287065	-691.202	CG	evm.model.scaffold1652.23	intron	--	guanine nucleotide exchange factor, putative [Ixodes scapularis]
scaffold1652	1329658	1330360	703	134	0.270766	0.085941	0.184825	992.546	CG	evm.model.scaffold1652.23	intron	--	guanine nucleotide exchange factor, putative [Ixodes scapularis]
scaffold1652	1464648	1464896	249	58	0.680021	0.392495	0.287526	418.334	CG	evm.model.scaffold1652.26	intron	--	Tudor domain-containing protein 12 [Zootermopsis nevadensis]
scaffold1652	1482911	1483400	490	108	0.386016	0.119742	0.266273	1066.19	CG	evm.model.scaffold1652.26	intron	--	Tudor domain-containing protein 12 [Zootermopsis nevadensis]
scaffold1652	2309437	2310197	761	126	0.354724	0.126818	0.227906	860.266	CG	evm.model.scaffold1652.29	intron
scaffold1653	302087	302361	275	87	0.367773	0.231033	0.13674	419.074	CG	evm.model.scaffold1653.3	intron	--	Cell division cycle protein 123-like protein, partial [Stegodyphus mimosarum]
scaffold1653	317449	318396	948	90	0.543664	0.251521	0.292144	608.208	CG	evm.model.scaffold1653.3	intron	--	Cell division cycle protein 123-like protein, partial [Stegodyphus mimosarum]
scaffold1653	318969	320207	1239	157	0.567342	0.228201	0.339141	1381.29	CG	evm.model.scaffold1653.3	intron	--	Cell division cycle protein 123-like protein, partial [Stegodyphus mimosarum]
scaffold1655	2174	3997	1824	231	0.120224	0.444122	-0.323898	-2466.4	CG	evm.model.scaffold1655.1	promoter	--	serine protease [Haemaphysalis longicornis]
scaffold1655	5906	6844	939	117	0.213494	0.516701	-0.303207	-949.723	CG	evm.model.scaffold1655.1	intron	--	serine protease [Haemaphysalis longicornis]
scaffold1655	9681	10600	920	142	0.099447	0.401262	-0.301815	-1377.07	CG	evm.model.scaffold1655.1	intron	--	serine protease [Haemaphysalis longicornis]
scaffold1655	129789	129849	61	28	0.0427447	0.00849334	0.0342514	121.243	CHH	evm.model.scaffold1655.2_evm.model.scaffold1655.3	intron	--	serine protease [Haemaphysalis longicornis]
scaffold1656	1753992	1754470	479	99	0.157946	0.0187886	0.139158	721.389	CG	evm.model.scaffold1656.11	intron	--	PREDICTED: voltage-dependent calcium channel type A subunit alpha-1-like [Metaseiulus occidentalis]
scaffold1656	2060125	2060211	87	34	0.00257196	0.084099	-0.081527	-198.168	CHH	evm.model.scaffold1656.16	exon	--	conserved hypothetical protein [Ixodes scapularis]
scaffold1656	2060125	2060211	87	34	0.00257196	0.084099	-0.081527	-198.168	CHH	evm.model.scaffold1656.16	intron	--	conserved hypothetical protein [Ixodes scapularis]
scaffold1656	2082698	2083211	514	131	0.418489	0.27137	0.147119	917.277	CG	evm.model.scaffold1656.16	intron	--	conserved hypothetical protein [Ixodes scapularis]
scaffold1656	2094097	2094566	470	66	0.428844	0.768102	-0.339258	-444.026	CG	evm.model.scaffold1656.16	intron	--	conserved hypothetical protein [Ixodes scapularis]
scaffold1656	2102563	2102894	332	74	0.509894	0.833001	-0.323108	-454.819	CG	evm.model.scaffold1656.16	intron	--	conserved hypothetical protein [Ixodes scapularis]
scaffold1656	2112128	2112696	569	89	0.548725	0.808596	-0.259871	-457.484	CG	evm.model.scaffold1656.16	intron	--	conserved hypothetical protein [Ixodes scapularis]
scaffold1656	2136711	2136782	72	11	0.000665093	0.0418144	-0.0411493	-56.1751	CHG	evm.model.scaffold1656.17	exon	--	synapse-associated protein, putative [Ixodes scapularis]
scaffold1656	2136711	2136782	72	11	0.000665093	0.0418144	-0.0411493	-56.1751	CHG	evm.model.scaffold1656.17	utr3	--	synapse-associated protein, putative [Ixodes scapularis]
scaffold1656	2157220	2157555	336	65	0.345699	0.712198	-0.366499	-614.549	CG	evm.model.scaffold1656.19.1	intron	--	TGF-beta-activated kinase 1and M3K7-binding protein 2 [Rhipicephalus microplus]
scaffold1656	2159708	2160235	528	88	0.611767	0.859304	-0.247537	-442.602	CG	evm.model.scaffold1656.19.1	intron	--	TGF-beta-activated kinase 1and M3K7-binding protein 2 [Rhipicephalus microplus]
scaffold1656	2161602	2162596	995	229	0.450991	0.853164	-0.402174	-1804.17	CG	evm.model.scaffold1656.19.1	intron	--	TGF-beta-activated kinase 1and M3K7-binding protein 2 [Rhipicephalus microplus]
scaffold1656	2165215	2165656	442	85	0.533698	0.80143	-0.267733	-476.198	CG	evm.model.scaffold1656.19.1	intron	--	TGF-beta-activated kinase 1and M3K7-binding protein 2 [Rhipicephalus microplus]
scaffold1656	2165793	2166258	466	81	0.633629	0.329372	0.304257	464.876	CG	evm.model.scaffold1656.19.1	intron	--	TGF-beta-activated kinase 1and M3K7-binding protein 2 [Rhipicephalus microplus]
scaffold1656	2166920	2167673	754	106	0.270822	0.657281	-0.386459	-986.88	CG	evm.model.scaffold1656.19.1	intron	--	TGF-beta-activated kinase 1and M3K7-binding protein 2 [Rhipicephalus microplus]
scaffold1656	2284338	2284714	377	66	0.46976	0.0704792	0.399281	1098.72	CG	evm.model.scaffold1656.27	intron	--	WD-repeat protein, putative [Ixodes scapularis]
scaffold1656	2308833	2309516	684	142	0.463346	0.689265	-0.225919	-979.859	CG	evm.model.scaffold1656.28	intron	--	PREDICTED: WD and tetratricopeptide repeats protein 1-like [Crassostrea gigas]
scaffold1656	2410837	2410890	54	14	0.0315987	0.000562111	0.0310366	53.24	CHG	evm.model.scaffold1656.31	intron	--	ubiquitin protein ligase edd, putative [Ixodes scapularis]
scaffold1656	2424817	2425121	305	78	0.487692	0.74545	-0.257758	-573.086	CG	evm.model.scaffold1656.31	intron	--	ubiquitin protein ligase edd, putative [Ixodes scapularis]
scaffold1656	2425267	2425960	694	98	0.203252	0.376285	-0.173034	-599.928	CG	evm.model.scaffold1656.31	intron	--	ubiquitin protein ligase edd, putative [Ixodes scapularis]
scaffold1656	2435678	2435966	289	70	0.254989	0.445627	-0.190638	-529.102	CG	evm.model.scaffold1656.31	intron	--	ubiquitin protein ligase edd, putative [Ixodes scapularis]
scaffold1656	2454626	2455438	813	100	0.456639	0.197368	0.259271	711.225	CG	evm.model.scaffold1656.31	promoter	--	ubiquitin protein ligase edd, putative [Ixodes scapularis]
scaffold1657	264129	265366	1238	208	0.430918	0.727499	-0.296581	-2040.09	CG	evm.model.scaffold1657.2	intron	--	26S proteasome regulatory complex, subunit RPN7/PSMD6, putative [Ixodes scapularis]
scaffold1657	329148	329565	418	109	0.620023	0.242002	0.378022	1010.34	CG	evm.model.scaffold1657.3	intron	--	DCC-interacting protein 13-alpha [Crassostrea gigas]
scaffold1657	896847	896934	88	26	0.0524514	0.00404057	0.0484108	163.602	CHH	evm.model.scaffold1657.9	intron	--	ribosomal protein L55, putative [Ixodes scapularis]
scaffold1659	776040	776362	323	86	0.148439	0.0629425	0.0854964	473.58	CG	evm.model.scaffold1659.1	exon	--	plexin A, putative [Ixodes scapularis]
scaffold1659	818903	818998	96	25	0.00442907	0.0473604	-0.0429313	-121.063	CHH	evm.model.scaffold1659.1	intron	--	plexin A, putative [Ixodes scapularis]
scaffold1659	865080	865385	306	82	0.767072	0.610578	0.156493	555.264	CG	evm.model.scaffold1659.2	intron	--	plexin A, putative [Ixodes scapularis]
scaffold1659	879833	880226	394	62	0.335546	0.138957	0.196588	449.965	CG	evm.model.scaffold1659.3	utr3	--	proline synthetase associated protein, putative [Ixodes scapularis]
scaffold1659	879833	880226	394	62	0.335546	0.138957	0.196588	449.965	CG	evm.model.scaffold1659.3	exon	--	proline synthetase associated protein, putative [Ixodes scapularis]
scaffold1659	879833	880226	394	62	0.335546	0.138957	0.196588	449.965	CG	evm.model.scaffold1659.4	promoter	--	hypothetical protein IscW_ISCW017261 [Ixodes scapularis]
scaffold1659	1131379	1131512	134	61	0.00593944	0.0283512	-0.0224117	-284.484	CHH	evm.model.scaffold1659.8	promoter	--	mucin 17-like protein [Desulfotomaculum acetoxidans DSM 771]
scaffold1659	1131379	1131512	134	61	0.00593944	0.0283512	-0.0224117	-284.484	CHH	evm.model.scaffold1659.9	exon	--	Transforming growth factor-beta-induced protein ig-h3, partial [Stegodyphus mimosarum]
scaffold1659	1131379	1131512	134	61	0.00593944	0.0283512	-0.0224117	-284.484	CHH	evm.model.scaffold1659.9	intron	--	Transforming growth factor-beta-induced protein ig-h3, partial [Stegodyphus mimosarum]
scaffold166	99990	100340	351	74	0.102298	0.406	-0.303702	-844.392	CG	evm.model.scaffold166.1	intron	--	PREDICTED: Ca(2+)/calmodulin-responsive adenylate cyclase isoform X7 [Tribolium castaneum]
scaffold166	109882	110139	258	71	0.305216	0.694269	-0.389053	-605.979	CG	evm.model.scaffold166.1	intron	--	PREDICTED: Ca(2+)/calmodulin-responsive adenylate cyclase isoform X7 [Tribolium castaneum]
scaffold166	302534	302979	446	94	0.0106558	0.105463	-0.0948069	-645.771	CG	evm.model.scaffold166.10_evm.model.scaffold166.11	promoter	--	PREDICTED: solute carrier family 23 member 2-like [Metaseiulus occidentalis]
scaffold166	549751	550389	639	164	0.425904	0.717642	-0.291738	-1055.59	CG	evm.model.scaffold166.13	intron	--	ribosomal protein L37A [Ixodes scapularis]
scaffold1661	1178240	1178665	426	80	0.0158986	0.137489	-0.12159	-474.002	CG	evm.model.scaffold1661.12	intron	--	conserved hypothetical protein [Ixodes scapularis]
scaffold1661	1961399	1961659	261	52	0.0682938	0.255058	-0.186764	-464.346	CG	evm.model.scaffold1661.16	intron	--	PREDICTED: zinc transporter 5 [Microtus ochrogaster]
scaffold1661	1963802	1964128	327	75	0.10671	0.297968	-0.191258	-482.568	CG	evm.model.scaffold1661.16	intron	--	PREDICTED: zinc transporter 5 [Microtus ochrogaster]
scaffold1661	3315965	3316065	101	27	0.172145	0.0399231	0.132222	158.221	CHH	Target=(TG)n:579-855;Class=Simple_repeat	repeat
scaffold1663	17132	17186	55	19	0.0335102	0.00125357	0.0322566	111.425	CHH	evm.model.scaffold1663.1.5	intron	--	aldehyde dehydrogenase, putative [Ixodes scapularis]
scaffold1663	85858	86293	436	84	0.0256118	0.147917	-0.122305	-514.796	CG	evm.model.scaffold1663.2	intron	--	PREDICTED: sucrase-isomaltase, intestinal-like [Ficedula albicollis]
scaffold1665	538581	538710	130	37	0.00728935	0.0583929	-0.0511035	-178.413	CHH	Target=(CGTG)n:1-321;Class=Simple_repeat	repeat
scaffold1666	221699	222044	346	83	0.507047	0.262487	0.24456	576.392	CG	evm.model.scaffold1666.4	intron	--	PREDICTED: kelch-like protein 17 [Ursus maritimus]
scaffold1666	267782	268021	240	49	0.0348555	0.535493	-0.500638	-552.733	CG	evm.model.scaffold1666.6	intron
scaffold1666	292992	293775	784	69	0.0478548	0.38411	-0.336255	-554.843	CG	evm.model.scaffold1666.6	intron
scaffold1666	296703	297016	314	55	0.150544	0.457001	-0.306457	-485.165	CG	evm.model.scaffold1666.6	intron
scaffold1666	297101	297896	796	82	0.0840635	0.424562	-0.340499	-635.359	CG	evm.model.scaffold1666.6	intron
scaffold1666	298343	298890	548	58	0.0188733	0.357003	-0.338129	-484.204	CG	evm.model.scaffold1666.6	intron
scaffold1666	301450	302020	571	81	0.0498001	0.438473	-0.388673	-1076.02	CG	evm.model.scaffold1666.6	intron
scaffold1666	304689	306138	1450	60	0.0941235	0.668456	-0.574333	-638.495	CG	evm.model.scaffold1666.6	intron
scaffold1666	573834	574308	475	52	0.173666	0.586602	-0.412937	-469.251	CG	evm.model.scaffold1666.10	intron	--	conserved hypothetical protein [Ixodes scapularis]
scaffold1666	856798	856924	127	33	0.00443007	0.0366675	-0.0322374	-137.73	CHH	evm.model.scaffold1666.14.2	intron	--	transferrin receptor, putative [Ixodes scapularis]
scaffold1668	151810	151891	82	28	0.0416923	0.00153196	0.0401603	118.451	CHH	evm.model.scaffold1668.1	intron	--	hypothetical protein IscW_ISCW008201 [Ixodes scapularis]
scaffold1668	355716	356122	407	90	0.584147	0.306695	0.277452	701.132	CG	evm.model.scaffold1668.5.1	intron	--	PREDICTED: basic salivary proline-rich protein 2 [Bombus terrestris]
scaffold1668	371710	372223	514	89	0.673893	0.349971	0.323922	711.304	CG	evm.model.scaffold1668.5.1	intron	--	PREDICTED: basic salivary proline-rich protein 2 [Bombus terrestris]
scaffold167	88544	89002	459	102	0.642464	0.319846	0.322617	754.451	CG	evm.model.scaffold167.3	intron	--	PREDICTED: aldehyde dehydrogenase family 16 member A1-like [Aplysia californica]
scaffold1670	530717	530931	215	84	0.0111181	0.0672833	-0.0561651	-456.526	CHH	evm.model.scaffold1670.1	intron	--	PREDICTED: DNA (cytosine-5)-methyltransferase 1-like [Orussus abietinus]
scaffold1670	535376	535654	279	66	0.270551	0.630954	-0.360403	-633.531	CG	evm.model.scaffold1670.1	intron	--	PREDICTED: DNA (cytosine-5)-methyltransferase 1-like [Orussus abietinus]
scaffold1677	106839	106971	133	34	0.00337041	0.109124	-0.105753	-207.579	CHH	evm.model.scaffold1677.2	exon	--	hypothetical protein IscW_ISCW011678 [Ixodes scapularis]
scaffold1677	106839	106971	133	34	0.00337041	0.109124	-0.105753	-207.579	CHH	evm.model.scaffold1677.2	intron	--	hypothetical protein IscW_ISCW011678 [Ixodes scapularis]
scaffold1677	110155	110376	222	58	0.396321	0.174054	0.222267	467.345	CG	evm.model.scaffold1677.2	intron	--	hypothetical protein IscW_ISCW011678 [Ixodes scapularis]
scaffold1679	717920	718302	383	85	0.0870252	0.337736	-0.250711	-520.498	CG	evm.model.scaffold1679.2	intron
scaffold1679	719405	719725	321	43	0.148836	0.752373	-0.603537	-517.716	CG	evm.model.scaffold1679.2	intron
scaffold1679	907067	907416	350	71	0.530646	0.750314	-0.219668	-474.474	CG	evm.model.scaffold1679.5	intron	--	Heparan-alpha-glucosaminide N-acetyltransferase, partial [Stegodyphus mimosarum]
scaffold1682	46993	47602	610	102	0.730418	0.381955	0.348463	659.012	CG	evm.model.scaffold1682.1	intron	--	hypothetical protein IscW_ISCW023319 [Ixodes scapularis]
scaffold1683	485842	486744	903	87	0.290358	0.0615025	0.228855	750.466	CG	evm.model.scaffold1683.4	intron	--	transmembrane protein, putative [Ixodes scapularis]
scaffold1683	488727	489272	546	57	0.365997	0.102654	0.263344	487.108	CG	evm.model.scaffold1683.4	intron	--	transmembrane protein, putative [Ixodes scapularis]
scaffold1683	522347	522668	322	77	0.73466	0.533746	0.200914	411.833	CG	evm.model.scaffold1683.5	intron	--	4SNc-Tudor domain protein, putative [Ixodes scapularis]
scaffold1683	538139	538192	54	7	0.0298278	0.000833168	0.0289946	35.9135	CHG	evm.model.scaffold1683.5	exon	--	4SNc-Tudor domain protein, putative [Ixodes scapularis]
scaffold1689	686080	686406	327	65	0.317737	0.0737837	0.243953	491.432	CG	evm.model.scaffold1689.3	intron	--	toll, putative [Ixodes scapularis]
scaffold1689	1207830	1208656	827	160	0.0683091	0.3924	-0.324091	-1654.05	CG	evm.model.scaffold1689.5	intron	--	PREDICTED: E3 ubiquitin-protein ligase parkin-like [Metaseiulus occidentalis]
scaffold1690	286357	286433	77	19	0.0384985	0.00280585	0.0356926	136.949	CHH	evm.model.scaffold1690.3	intron	--	CRISP3: cysteine-rich secretory protein, putative [Ixodes scapularis]
scaffold1690	286357	286433	77	19	0.0384985	0.00280585	0.0356926	136.949	CHH	Target=(CAAT)n:1-256;Class=Simple_repeat	repeat
scaffold1697	122445	122964	520	75	0.00779235	0.112306	-0.104514	-541.392	CG	evm.model.scaffold1697.1	intron	--	hypothetical protein [Haemaphysalis longicornis]
scaffold170	307126	307244	119	45	0.0035283	0.0689556	-0.0654273	-239.793	CHH	Target=(TC)n:1-99;Class=Simple_repeat	repeat
scaffold170	768438	768918	481	96	0.669617	0.330511	0.339106	693.084	CG	evm.model.scaffold170.3	intron	--	conserved hypothetical protein [Ixodes scapularis]
scaffold170	803918	804332	415	84	0.0132987	0.102542	-0.0892432	-468.67	CG	evm.model.scaffold170.7	intron	--	hypothetical protein IscW_ISCW018922 [Ixodes scapularis]
scaffold170	806420	806490	71	5	0.000730003	0.0402235	-0.0394935	-20.9537	CHG	evm.model.scaffold170.7	intron	--	hypothetical protein IscW_ISCW018922 [Ixodes scapularis]
scaffold170	840453	840723	271	65	0.810951	0.497684	0.313266	422.203	CG	evm.model.scaffold170.8	intron	--	Poly(ADP-ribose) glycohydrolase ARH3 [Zootermopsis nevadensis]
scaffold1701	829477	829645	169	55	0.0122821	0.194752	-0.18247	-327.816	CHH	Target=(CATA)n:2-72;Class=Simple_repeat	repeat
scaffold1701	916304	916757	454	96	0.0785551	0.182078	-0.103523	-540.747	CG	evm.model.scaffold1701.10	intron	--	Putative ribosomal RNA methyltransferase nop2 [Zootermopsis nevadensis]
scaffold1706	604855	605186	332	75	0.592272	0.411089	0.181182	515.966	CG	evm.model.scaffold1706.4	intron	--	PREDICTED: ATP-binding cassette sub-family B member 7, mitochondrial-like [Metaseiulus occidentalis]
scaffold1706	616052	616363	312	74	0.365744	0.157928	0.207816	557.486	CG	evm.model.scaffold1706.4	intron	--	PREDICTED: ATP-binding cassette sub-family B member 7, mitochondrial-like [Metaseiulus occidentalis]
scaffold1707	2269734	2269805	72	17	0.00177671	0.0759208	-0.0741441	-86.9085	CHH	Target=(TAAA)n:1-194;Class=Simple_repeat	repeat
scaffold1710	807649	807708	60	31	0.0481913	0.00204058	0.0461508	173.61	CHH	Target=(TC)n:1-109;Class=Simple_repeat	repeat
scaffold1711	377227	377625	399	74	0.239107	0.0723767	0.16673	527.021	CG	Target=(GATTG)n:1-94;Class=Simple_repeat	repeat
scaffold1712	783553	783900	348	99	0.551515	0.691206	-0.13969	-494.383	CG	evm.model.scaffold1712.3	intron	--	hypothetical protein IscW_ISCW001175 [Ixodes scapularis]
scaffold1712	1248902	1248993	92	28	0.00304993	0.0372427	-0.0341928	-131.246	CHH	evm.model.scaffold1712.5	intron	--	hypothetical protein IscW_ISCW013539 [Ixodes scapularis]
scaffold1713	185428	186295	868	52	0.0685947	0.376849	-0.308254	-447.288	CG	evm.model.scaffold1713.3	intron	--	GABA transporter, putative [Ixodes scapularis]
scaffold1713	185428	186295	868	52	0.0685947	0.376849	-0.308254	-447.288	CG	evm.model.scaffold1713.3	exon	--	GABA transporter, putative [Ixodes scapularis]
scaffold1715	203899	204337	439	62	0.477489	0.204207	0.273282	556.532	CG	evm.model.scaffold1715.2	intron	--	conserved hypothetical protein [Ixodes scapularis]
scaffold1715	208264	209497	1234	163	0.440341	0.190449	0.249891	1453.79	CG	evm.model.scaffold1715.2	intron	--	conserved hypothetical protein [Ixodes scapularis]
scaffold1715	208264	209497	1234	163	0.440341	0.190449	0.249891	1453.79	CG	evm.model.scaffold1715.2	exon	--	conserved hypothetical protein [Ixodes scapularis]
scaffold1715	210137	211609	1473	191	0.427512	0.203841	0.223671	1423.99	CG	evm.model.scaffold1715.2	exon	--	conserved hypothetical protein [Ixodes scapularis]
scaffold1715	210137	211609	1473	191	0.427512	0.203841	0.223671	1423.99	CG	evm.model.scaffold1715.2	intron	--	conserved hypothetical protein [Ixodes scapularis]
scaffold1715	211663	212913	1251	123	0.420075	0.163018	0.257057	1006.98	CG	evm.model.scaffold1715.2	intron	--	conserved hypothetical protein [Ixodes scapularis]
scaffold1715	211663	212913	1251	123	0.420075	0.163018	0.257057	1006.98	CG	evm.model.scaffold1715.2	exon	--	conserved hypothetical protein [Ixodes scapularis]
scaffold1715	214075	214838	764	79	0.458481	0.205441	0.25304	593.933	CG	evm.model.scaffold1715.2	intron	--	conserved hypothetical protein [Ixodes scapularis]
scaffold1715	215061	220148	5088	631	0.454345	0.186138	0.268208	5766.14	CG	Target=(TA)n:1-55;Class=Simple_repeat	repeat
scaffold1715	215061	220148	5088	631	0.454345	0.186138	0.268208	5766.14	CG	evm.model.scaffold1715.2	intron	--	conserved hypothetical protein [Ixodes scapularis]
scaffold1715	220980	222590	1611	230	0.475515	0.18876	0.286755	2174.58	CG	evm.model.scaffold1715.2	intron	--	conserved hypothetical protein [Ixodes scapularis]
scaffold1715	222787	223431	645	59	0.539702	0.242265	0.297437	463.206	CG	evm.model.scaffold1715.2	intron	--	conserved hypothetical protein [Ixodes scapularis]
scaffold1715	223647	224583	937	102	0.565071	0.290328	0.274743	770.346	CG	evm.model.scaffold1715.2	intron	--	conserved hypothetical protein [Ixodes scapularis]
scaffold1715	224691	225010	320	41	0.60237	0.186191	0.416179	500.035	CG	evm.model.scaffold1715.2	intron	--	conserved hypothetical protein [Ixodes scapularis]
scaffold1715	225165	226010	846	83	0.435359	0.189678	0.245681	550.757	CG	evm.model.scaffold1715.2	intron	--	conserved hypothetical protein [Ixodes scapularis]
scaffold1715	237366	238387	1022	156	0.453376	0.209481	0.243895	1329.43	CG	evm.model.scaffold1715.2	intron	--	conserved hypothetical protein [Ixodes scapularis]
scaffold1715	238518	239479	962	94	0.501908	0.242309	0.259599	684.993	CG	evm.model.scaffold1715.2	intron	--	conserved hypothetical protein [Ixodes scapularis]
scaffold1715	240159	245035	4877	515	0.452359	0.171043	0.281317	4729.49	CG	evm.model.scaffold1715.2	intron	--	conserved hypothetical protein [Ixodes scapularis]
scaffold1715	240159	245035	4877	515	0.452359	0.171043	0.281317	4729.49	CG	evm.model.scaffold1715.2	exon	--	conserved hypothetical protein [Ixodes scapularis]
scaffold1715	245310	245819	510	84	0.464338	0.251197	0.213141	615.415	CG	Target=(TC)n:1-80;Class=Simple_repeat	repeat
scaffold1715	245310	245819	510	84	0.464338	0.251197	0.213141	615.415	CG	Target=(CACG)n:1-146;Class=Simple_repeat	repeat
scaffold1715	245310	245819	510	84	0.464338	0.251197	0.213141	615.415	CG	evm.model.scaffold1715.2	intron	--	conserved hypothetical protein [Ixodes scapularis]
scaffold1715	247157	249270	2114	197	0.481539	0.187477	0.294062	1764.59	CG	evm.model.scaffold1715.2	intron	--	conserved hypothetical protein [Ixodes scapularis]
scaffold1715	249352	252941	3590	392	0.498804	0.217707	0.281098	3503.67	CG	evm.model.scaffold1715.2	intron	--	conserved hypothetical protein [Ixodes scapularis]
scaffold1715	249352	252941	3590	392	0.498804	0.217707	0.281098	3503.67	CG	evm.model.scaffold1715.2	exon	--	conserved hypothetical protein [Ixodes scapularis]
scaffold1715	249352	252941	3590	392	0.498804	0.217707	0.281098	3503.67	CG	Target=(CTCA)n:1-144;Class=Simple_repeat	repeat
scaffold1715	253236	259232	5997	548	0.468708	0.194561	0.274146	4481.02	CG	evm.model.scaffold1715.2	intron	--	conserved hypothetical protein [Ixodes scapularis]
scaffold1715	253236	259232	5997	548	0.468708	0.194561	0.274146	4481.02	CG	evm.model.scaffold1715.2	exon	--	conserved hypothetical protein [Ixodes scapularis]
scaffold1715	253236	259232	5997	548	0.468708	0.194561	0.274146	4481.02	CG	evm.model.scaffold1715.2	utr3	--	conserved hypothetical protein [Ixodes scapularis]
scaffold1715	1720332	1720392	61	14	0.0259451	0.000759623	0.0251855	46.6298	CHG	evm.model.scaffold1715.15	intron	--	ubiquitin ligase Cop1, putative [Ixodes scapularis]
scaffold1715	2137998	2138497	500	74	0.443538	0.749121	-0.305583	-562.796	CG	evm.model.scaffold1715.23	intron	--	hypothetical protein IscW_ISCW023647 [Ixodes scapularis]
scaffold1715	2137998	2138497	500	74	0.443538	0.749121	-0.305583	-562.796	CG	evm.model.scaffold1715.24	intron	--	hypothetical protein IscW_ISCW023645 [Ixodes scapularis]
scaffold1717	200295	200372	78	25	0.052198	0.0065815	0.0456165	127.728	CHH	evm.model.scaffold1717.3	intron	--	metalloprotease, putative [Ixodes scapularis]
scaffold1717	962920	963348	429	89	0.718791	0.389761	0.32903	603.008	CG	evm.model.scaffold1717.7	intron	--	conserved hypothetical protein [Ixodes scapularis]
scaffold1718	945235	945668	434	83	0.190826	0.0583206	0.132505	514.888	CG	evm.model.scaffold1718.4	intron	--	VM23, putative [Ixodes scapularis]
scaffold1718	1004160	1004884	725	88	0.296841	0.599162	-0.302321	-550.701	CG	evm.model.scaffold1718.7	intron	--	PREDICTED: HD domain-containing protein 2-like isoform X1 [Strongylocentrotus purpuratus]
scaffold1718	1024083	1024763	681	108	0.38076	0.00786862	0.372891	1042.38	CG	evm.model.scaffold1718.9	intron	--	Transmembrane protein 135, partial [Stegodyphus mimosarum]
scaffold1718	1125591	1125960	370	86	0.149972	0.280826	-0.130854	-481.729	CG	evm.model.scaffold1718.12	intron	--	1-acyl-glycerol-3-phosphate acyltransferase, putative [Ixodes scapularis]
scaffold1718	1160540	1161004	465	74	0.45435	0.219229	0.235121	582.406	CG	evm.model.scaffold1718.13	intron	--	glutamate-gated metabotropic ion channel receptor, putative [Ixodes scapularis]
scaffold1718	1487834	1488204	371	79	0.224279	0.535135	-0.310856	-573.177	CG	evm.model.scaffold1718.17	intron	--	hypothetical protein IscW_ISCW020962 [Ixodes scapularis]
scaffold1719	216975	217494	520	71	0.614001	0.349692	0.264309	451.723	CG	evm.model.scaffold1719.3	intron	--	F-box/LRR-repeat protein 7, partial [Stegodyphus mimosarum]
scaffold1719	456479	456945	467	79	0.0588965	0.264896	-0.205999	-528.998	CG	evm.model.scaffold1719.7	intron	--	hypothetical protein IscW_ISCW001966 [Ixodes scapularis]
scaffold1720	304019	304136	118	41	0.00516185	0.0728646	-0.0677027	-246.545	CHH	evm.model.scaffold1720.4	intron	--	skeletrophin, putative [Ixodes scapularis]
scaffold1724	94672	95182	511	93	0.29959	0.0886149	0.210975	785.249	CG	evm.model.scaffold1724.3.1	intron	--	spliceosome associated protein, putative [Ixodes scapularis]
scaffold1724	104027	104421	395	76	0.706338	0.290754	0.415584	548.016	CG	evm.model.scaffold1724.3.1	intron	--	spliceosome associated protein, putative [Ixodes scapularis]
scaffold1724	690381	690915	535	107	0.0855483	0.242052	-0.156504	-676.241	CG	evm.model.scaffold1724.7	intron	--	PREDICTED: prostamide/prostaglandin F synthase [Monodelphis domestica]
scaffold1724	690381	690915	535	107	0.0855483	0.242052	-0.156504	-676.241	CG	evm.model.scaffold1724.8	promoter	--	F-box/leucine rich repeat protein, putative [Ixodes scapularis]
scaffold1724	1013666	1013964	299	75	0.322309	0.634823	-0.312514	-537.91	CG	evm.model.scaffold1724.10	intron	--	Csa-G protein beta 2, partial [Cupiennius salei]
scaffold1724	1037425	1037548	124	12	0.0778367	0.00307975	0.074757	56.1253	CHG	evm.model.scaffold1724.12.1	intron	--	LDL receptor-related protein, putative [Ixodes scapularis]
scaffold1725	208526	208900	375	70	0.115023	0.78729	-0.672267	-1383.45	CG	evm.model.scaffold1725.3	intron	--	PREDICTED: DNA polymerase epsilon catalytic subunit A [Xenopus (Silurana) tropicalis]
scaffold1725	489742	490065	324	78	0.712885	0.500177	0.212708	491.331	CG	evm.model.scaffold1725.7.1	intron	--	spectrin alpha chain, putative [Ixodes scapularis]
scaffold1726	802235	802311	77	22	0.0426697	0.00250224	0.0401674	102.727	CHH	evm.model.scaffold1726.2	intron	--	hypothetical protein [Haemaphysalis longicornis]
scaffold1726	1957924	1958324	401	84	0.480919	0.309442	0.171477	488.836	CG	evm.model.scaffold1726.5	intron	--	26S protease regulatory subunit 6A, putative [Ixodes scapularis]
scaffold1728	15601	15998	398	62	0.075861	0.289152	-0.213291	-476.412	CG	evm.model.scaffold1728.1	intron
scaffold1728	3073533	3073907	375	74	0.0179393	0.140417	-0.122477	-418.817	CG	evm.model.scaffold1728.27	intron
scaffold1728	3132377	3132643	267	61	0.117042	0.0108641	0.106177	478.165	CG	evm.model.scaffold1728.28_evm.model.scaffold1728.29	intron
scaffold1728	3376243	3376600	358	80	0.755458	0.42642	0.329038	845.45	CG	evm.model.scaffold1728.32	intron	--	hypothetical protein IscW_ISCW020400 [Ixodes scapularis]
scaffold1728	3393370	3393431	62	11	0.0644313	0.00159386	0.0628374	76.9667	CHH	evm.model.scaffold1728.32	intron	--	hypothetical protein IscW_ISCW020400 [Ixodes scapularis]
scaffold1728	4063508	4063612	105	31	0.03767	0.000834473	0.0368355	156.664	CHH	Target=(ATTG)n:1-123;Class=Simple_repeat	repeat
scaffold1730	421106	421157	52	12	0.0117688	0.0915875	-0.0798187	-57.9994	CHH	Target=(CACG)n:1-189;Class=Simple_repeat	repeat
scaffold1733	90289	90376	88	32	0.0641786	0.144777	-0.0805985	-140.423	CHH	Target=(CGTG)n:1-332;Class=Simple_repeat	repeat
scaffold1733	164359	164753	395	57	0.317208	0.0250564	0.292152	555.136	CG	evm.model.scaffold1733.1.1	intron	--	Zinc finger protein 227, partial [Stegodyphus mimosarum]
scaffold1737	1414591	1414674	84	29	0.0309506	0.00452253	0.0264281	149.451	CHH	evm.model.scaffold1737.2	intron	--	hypothetical protein IscW_ISCW022531 [Ixodes scapularis]
scaffold1737	1438293	1438346	54	5	0.00106359	0.0253164	-0.0242528	-16.4829	CHG	evm.model.scaffold1737.2	intron	--	hypothetical protein IscW_ISCW022531 [Ixodes scapularis]
scaffold1737	1772396	1772506	111	29	0.00331249	0.042494	-0.0391815	-134.056	CHH	evm.model.scaffold1737.4	intron	--	hypothetical protein IscW_ISCW022531 [Ixodes scapularis]
scaffold1737	1857218	1857534	317	116	0.00378368	0.0720261	-0.0682424	-638.218	CHH	evm.model.scaffold1737.4	intron	--	hypothetical protein IscW_ISCW022531 [Ixodes scapularis]
scaffold1737	1895339	1895517	179	48	0.0068662	0.0903869	-0.0835207	-262.343	CHH	evm.model.scaffold1737.4	intron	--	hypothetical protein IscW_ISCW022531 [Ixodes scapularis]
scaffold1738	20598	20939	342	79	0.784557	0.638466	0.146091	418.894	CG	evm.model.scaffold1738.3	intron	--	subolesin [Haemaphysalis elliptica]
scaffold1738	22943	23390	448	50	0.138106	0.560254	-0.422148	-520.964	CG	evm.model.scaffold1738.3	intron	--	subolesin [Haemaphysalis elliptica]
scaffold1738	113068	113463	396	89	0.0245593	0.204588	-0.180029	-693.057	CG	evm.model.scaffold1738.5	intron	--	Activating signal cointegrator 1 complex subunit 3 [Zootermopsis nevadensis]
scaffold1738	143357	143942	586	103	0.474314	0.305865	0.168449	631.142	CG	evm.model.scaffold1738.6	intron	--	activating signal cointegrator 1 complex subunit 3, helc1, putative [Ixodes scapularis]
scaffold1739	514852	514911	60	12	0.00108397	0.0373121	-0.0362281	-51.4411	CHG	evm.model.scaffold1739.2	intron	--	TPA_inf: DNA-directed RNA polymerase subunit E' [Amblyomma variegatum]
scaffold1744	821411	821648	238	93	0.00225242	0.0753693	-0.0731169	-649.482	CHH	Target=(GATTG)n:1-139;Class=Simple_repeat	repeat
scaffold1745	728039	728157	119	15	0.0305199	0.000807197	0.0297127	55.0489	CHG	evm.model.scaffold1745.4	intron	--	sphingomyelin phosphodiesterase, putative [Ixodes scapularis]
scaffold1745	1646631	1647145	515	110	0.674947	0.429996	0.244951	663.607	CG	evm.model.scaffold1745.9	intron
scaffold1745	1655207	1655535	329	67	0.495628	0.167665	0.327962	527.046	CG	evm.model.scaffold1745.9	intron
scaffold1745	1726825	1727036	212	46	0.533007	0.844841	-0.311834	-414.474	CG	evm.model.scaffold1745.10	intron	--	Ribonuclease 3, partial [Stegodyphus mimosarum]
scaffold1745	1745123	1745512	390	59	0.350356	0.105696	0.244661	437.206	CG	evm.model.scaffold1745.10	intron	--	Ribonuclease 3, partial [Stegodyphus mimosarum]
scaffold1745	1746248	1746892	645	165	0.290855	0.164561	0.126295	1156.29	CG	evm.model.scaffold1745.10	intron	--	Ribonuclease 3, partial [Stegodyphus mimosarum]
scaffold1745	1748872	1749531	660	123	0.393284	0.180045	0.213239	941.819	CG	evm.model.scaffold1745.10	intron	--	Ribonuclease 3, partial [Stegodyphus mimosarum]
scaffold1745	1750182	1751049	868	160	0.378388	0.168061	0.210327	1247.4	CG	evm.model.scaffold1745.10	intron	--	Ribonuclease 3, partial [Stegodyphus mimosarum]
scaffold1745	1801540	1801871	332	69	0.586621	0.814299	-0.227677	-502.904	CG	evm.model.scaffold1745.11	intron	--	Neural proliferation differentiation and control protein 1, partial [Stegodyphus mimosarum]
scaffold1745	2036722	2037014	293	48	0.0108532	0.232715	-0.221862	-447.09	CG	evm.model.scaffold1745.18	intron	--	hypothetical protein IscW_ISCW016758 [Ixodes scapularis]
scaffold1746	162666	163791	1126	213	0.715013	0.458077	0.256936	1679.37	CG	evm.model.scaffold1746.1	intron	--	PREDICTED: coatomer subunit delta isoform X1 [Sorex araneus]
scaffold1752	585929	586145	217	36	0.551238	0.0607389	0.490499	444.762	CG	evm.model.scaffold1752.12	intron	--	phosphoinositide-dependent protein kinase-1 [Haemaphysalis longicornis]
scaffold1754	1021572	1022229	658	97	0.203523	0.00993694	0.193586	787.756	CG	evm.model.scaffold1754.2	intron	--	Disks large 1 tumor suppressor protein, partial [Stegodyphus mimosarum]
scaffold1754	1021572	1022229	658	97	0.203523	0.00993694	0.193586	787.756	CG	evm.model.scaffold1754.3.2	intron	--	discs large 1 [Gryllus bimaculatus]
scaffold1754	1134673	1135004	332	68	0.0146803	0.130735	-0.116054	-450.003	CG	evm.model.scaffold1754.3.2	intron	--	discs large 1 [Gryllus bimaculatus]
scaffold1754	1135700	1135881	182	60	0.0319781	0.159417	-0.127439	-429.678	CG	evm.model.scaffold1754.3.2	intron	--	discs large 1 [Gryllus bimaculatus]
scaffold1754	1840579	1840717	139	35	0.0930143	0.00108193	0.0919324	248.463	CHH	evm.model.scaffold1754.5	intron	--	hypothetical protein IscW_ISCW001757 [Ixodes scapularis]
scaffold1754	1850858	1851411	554	93	0.0407007	0.215314	-0.174613	-597.787	CG	evm.model.scaffold1754.6	intron	--	neprilysin, putative [Ixodes scapularis]
scaffold1754	1850858	1851411	554	93	0.0407007	0.215314	-0.174613	-597.787	CG	evm.model.scaffold1754.6	exon	--	neprilysin, putative [Ixodes scapularis]
scaffold1754	1852377	1852886	510	138	0.00992621	0.0833567	-0.0734305	-891.951	CG	evm.model.scaffold1754.6	exon	--	neprilysin, putative [Ixodes scapularis]
scaffold1754	1852377	1852886	510	138	0.00992621	0.0833567	-0.0734305	-891.951	CG	evm.model.scaffold1754.6	TES	--	neprilysin, putative [Ixodes scapularis]
scaffold1754	1852377	1852886	510	138	0.00992621	0.0833567	-0.0734305	-891.951	CG	evm.model.scaffold1754.6	intron	--	neprilysin, putative [Ixodes scapularis]
scaffold1754	2070578	2071000	423	77	0.743497	0.486254	0.257243	479.178	CG	evm.model.scaffold1754.10	intron	--	hypothetical protein IscW_ISCW007287 [Ixodes scapularis]
scaffold1754	2707672	2708141	470	83	0.0931262	0.275503	-0.182377	-590.722	CG	evm.model.scaffold1754.21	intron	--	PREDICTED: protein Njmu-R1 isoform X1 [Latimeria chalumnae]
scaffold1754	2727184	2728019	836	196	0.602897	0.331276	0.271621	1430.65	CG	evm.model.scaffold1754.21	intron	--	PREDICTED: protein Njmu-R1 isoform X1 [Latimeria chalumnae]
scaffold1755	201744	201797	54	25	0.00926791	0.0356796	-0.0264117	-117.385	CHH	evm.model.scaffold1755.6	intron
scaffold1755	204808	206053	1246	229	0.0183995	0.0972532	-0.0788537	-1457.91	CG	evm.model.scaffold1755.6	intron
scaffold1759	9497	10546	1050	207	0.0093404	0.0687503	-0.0594099	-1169.7	CG	Target=(TACGG)n:5-75;Class=Simple_repeat	repeat
scaffold1760	232879	233441	563	91	0.101627	0.0117664	0.0898608	591.486	CG	evm.model.scaffold1760.3	intron	--	Epithelial chloride channel protein, partial [Stegodyphus mimosarum]
scaffold1763	251652	252118	467	75	0.0197151	0.20417	-0.184455	-626.707	CG	evm.model.scaffold1763.3	intron	--	Protein deadpan, partial [Stegodyphus mimosarum]
scaffold1763	984360	984492	133	47	0.0415803	0.00217757	0.0394028	256.166	CHH	Target=(GA)n:1-148;Class=Simple_repeat	repeat
scaffold1763	984360	984492	133	47	0.0415803	0.00217757	0.0394028	256.166	CHH	evm.model.scaffold1763.12	intron	--	PREDICTED: methyltransferase-like protein 17, mitochondrial isoform X1 [Poecilia formosa]
scaffold1764	1879498	1879732	235	98	0.00608453	0.073956	-0.0678714	-610.179	CHH	Target=(TGAG)n:2-179;Class=Simple_repeat	repeat
scaffold1764	1879498	1879732	235	98	0.00608453	0.073956	-0.0678714	-610.179	CHH	evm.model.scaffold1764.10	intron	--	hypothetical protein IscW_ISCW018391 [Ixodes scapularis]
scaffold1764	1898277	1898710	434	111	0.031776	0.26127	-0.229494	-847.947	CHH	evm.model.scaffold1764.10	intron	--	hypothetical protein IscW_ISCW018391 [Ixodes scapularis]
scaffold1764	1898296	1898491	196	73	0.0197237	0.109021	-0.0892978	-418.199	CG	evm.model.scaffold1764.10	intron	--	hypothetical protein IscW_ISCW018391 [Ixodes scapularis]
scaffold1764	1898592	1898678	87	10	0.000904396	0.175798	-0.174894	-48.6377	CHG	evm.model.scaffold1764.10	intron	--	hypothetical protein IscW_ISCW018391 [Ixodes scapularis]
scaffold1764	1943267	1943554	288	90	0.00354806	0.0556326	-0.0520846	-490.246	CHH	evm.model.scaffold1764.10	intron	--	hypothetical protein IscW_ISCW018391 [Ixodes scapularis]
scaffold1765	130669	130859	191	64	0.00464709	0.0463686	-0.0417215	-336.309	CHH	evm.model.scaffold1765.1	intron	--	caspase-8 [Haemaphysalis longicornis]
scaffold1765	418049	418444	396	159	0.0117331	0.35577	-0.344037	-1915.27	CHH	evm.model.scaffold1765.3	intron	--	potassium sodium hyperpolarization-activated cyclic nucleotide-gated channel 4 [Lasius niger]
scaffold1765	2058940	2059099	160	66	0.00437362	0.0358495	-0.0314759	-295.58	CHH	Target=(GATTG)n:1-134;Class=Simple_repeat	repeat
scaffold1767	612901	613144	244	52	0.747326	0.362419	0.384907	444.827	CG	evm.model.scaffold1767.4	intron
scaffold1767	623753	623970	218	69	0.462049	0.273065	0.188985	407.374	CG	evm.model.scaffold1767.4	intron
scaffold1767	771482	771898	417	75	0.108958	0.251734	-0.142777	-443.993	CG	evm.model.scaffold1767.7	exon	--	rat sphingolipid delta 4 desaturase, putative [Ixodes scapularis]
scaffold1767	771482	771898	417	75	0.108958	0.251734	-0.142777	-443.993	CG	evm.model.scaffold1767.7	intron	--	rat sphingolipid delta 4 desaturase, putative [Ixodes scapularis]
scaffold1767	987027	987306	280	62	0.147716	0.466436	-0.31872	-569.817	CG	evm.model.scaffold1767.10	intron	--	PREDICTED: echinoderm microtubule-associated protein-like 2 isoform X3 [Diaphorina citri]
scaffold177	276897	277277	381	83	0.440473	0.805042	-0.36457	-718.474	CG	evm.model.scaffold177.15	intron	--	PREDICTED: 26S proteasome non-ATPase regulatory subunit 1 [Camponotus floridanus]
scaffold177	306010	306165	156	47	0.215029	0.469743	-0.254714	-421.917	CG	evm.model.scaffold177.15	intron	--	PREDICTED: 26S proteasome non-ATPase regulatory subunit 1 [Camponotus floridanus]
scaffold1773	898713	899038	326	53	0.393355	0.101996	0.291359	481.635	CG	evm.model.scaffold1773.6	intron	--	TPA_inf: truncated succinate dehydrogenase cytochrome b subunit [Amblyomma variegatum]
scaffold1773	905133	905421	289	64	0.713539	0.474456	0.239084	464.654	CG	evm.model.scaffold1773.6	intron	--	TPA_inf: truncated succinate dehydrogenase cytochrome b subunit [Amblyomma variegatum]
scaffold1773	906428	907503	1076	180	0.68222	0.454187	0.228032	1101.49	CG	evm.model.scaffold1773.6	intron	--	TPA_inf: truncated succinate dehydrogenase cytochrome b subunit [Amblyomma variegatum]
scaffold1773	1390966	1391376	411	111	0.705944	0.595198	0.110747	505.006	CG	evm.model.scaffold1773.15	intron	--	PREDICTED: peroxisome assembly factor 2-like isoform X1 [Crassostrea gigas]
scaffold1773	1870108	1870486	379	94	0.599982	0.367562	0.23242	657.696	CG	evm.model.scaffold1773.24	intron	--	ribosomal protein L37, putative [Ixodes scapularis]
scaffold1774	255284	255672	389	95	0.471299	0.315368	0.155932	594.494	CG	evm.model.scaffold1774.7	intron	--	conserved hypothetical protein [Ixodes scapularis]
scaffold1774	277721	277786	66	16	0.0516119	0.00100602	0.0506059	69.3554	CHH	evm.model.scaffold1774.9	intron	--	mRNA splicing factor, putative [Ixodes scapularis]
scaffold1774	420864	420982	119	41	0.00616935	0.0442641	-0.0380948	-186.05	CHH	evm.model.scaffold1774.11	intron	--	Protein still life, isoform SIF type 1, partial [Stegodyphus mimosarum]
scaffold1774	1004961	1005184	224	52	0.870769	0.637352	0.233417	455.94	CG	evm.model.scaffold1774.17	exon	--	PREDICTED: RNA exonuclease 4-like [Ciona intestinalis]
scaffold1774	1004961	1005184	224	52	0.870769	0.637352	0.233417	455.94	CG	evm.model.scaffold1774.17	utr3	--	PREDICTED: RNA exonuclease 4-like [Ciona intestinalis]
scaffold1774	1034148	1034574	427	58	0.678782	0.203404	0.475378	424.214	CG	evm.model.scaffold1774.20	intron	--	E3 ubiquitin ligase, putative [Ixodes scapularis]
scaffold1774	1125785	1126330	546	106	0.529604	0.301006	0.228598	780.772	CG	evm.model.scaffold1774.23	intron	--	actin-related protein 2/3 complex subunit 4 [Dermacentor variabilis]
scaffold1778	472903	473015	113	37	0.00359806	0.0349534	-0.0313553	-184.332	CHH	evm.model.scaffold1778.2	intron	--	acyl-CoA synthetase, putative [Ixodes scapularis]
scaffold1778	797961	798083	123	29	0.0131867	0.0762274	-0.0630407	-124.236	CHH	Target=(TG)n:1-156;Class=Simple_repeat	repeat
scaffold1778	1037584	1038113	530	94	0.204492	0.0844193	0.120073	500.827	CG	evm.model.scaffold1778.11	intron	--	PREDICTED: myelin regulatory factor-like protein isoform X8 [Athalia rosae]
scaffold1778	1273113	1273169	57	9	0.00588632	0.0373481	-0.0314618	-30.5516	CHG	evm.model.scaffold1778.15	intron	--	Niemann-Pick type C1 domain-containing protein, putative [Ixodes scapularis]
scaffold178	1048736	1049355	620	85	0.274071	0.0308048	0.243267	734.32	CG	evm.model.scaffold178.3	intron	--	conserved hypothetical protein [Ixodes scapularis]
scaffold178	1064229	1065312	1084	54	0.691307	0.230129	0.461179	410.624	CG	evm.model.scaffold178.3	intron	--	conserved hypothetical protein [Ixodes scapularis]
scaffold178	1065905	1067628	1724	46	0.722994	0.0850316	0.637962	496.156	CG	evm.model.scaffold178.3	intron	--	conserved hypothetical protein [Ixodes scapularis]
scaffold178	1527658	1528283	626	108	0.477375	0.186243	0.291132	875.083	CG	evm.model.scaffold178.14	intron	--	hypothetical protein IscW_ISCW019217 [Ixodes scapularis]
scaffold178	2098845	2099090	246	71	0.614448	0.762695	-0.148247	-417.16	CG	evm.model.scaffold178.19	intron	--	PREDICTED: uncharacterized protein LOC100902998 [Metaseiulus occidentalis]
scaffold178	2115039	2115399	361	66	0.407282	0.709914	-0.302632	-422.495	CG	evm.model.scaffold178.19	intron	--	PREDICTED: uncharacterized protein LOC100902998 [Metaseiulus occidentalis]
scaffold178	3494439	3495120	682	89	0.00965896	0.118726	-0.109067	-663.603	CG	Target=(TG)n:1-91;Class=Simple_repeat	repeat
scaffold178	4641438	4641570	133	35	0.0439111	0.00472029	0.0391908	153.918	CHH	evm.model.scaffold178.38	intron	--	PREDICTED: MIF4G domain-containing protein-like [Metaseiulus occidentalis]
scaffold178	5050646	5050700	55	16	0.00630583	0.121335	-0.115029	-63.7095	CHH	evm.model.scaffold178.41	intron	--	neuronal cell adhesion molecule, putative [Ixodes scapularis]
scaffold1780	1365375	1366299	925	140	0.757597	0.487269	0.270328	998.064	CG	evm.model.scaffold1780.9	intron	--	PREDICTED: zinc finger protein 271-like [Acyrthosiphon pisum]
scaffold1780	1367145	1367551	407	57	0.678792	0.36774	0.311051	466.695	CG	evm.model.scaffold1780.9	intron	--	PREDICTED: zinc finger protein 271-like [Acyrthosiphon pisum]
scaffold1780	1411016	1411718	703	92	0.0246397	0.184032	-0.159392	-618.045	CG	evm.model.scaffold1780.10	intron	--	PREDICTED: uncharacterized protein LOC105835581 [Monomorium pharaonis]
scaffold1780	1448813	1448869	57	4	0.0668298	0.000969814	0.0658599	18.4363	CHG	evm.model.scaffold1780.12	intron	--	hypothetical protein CAPTEDRAFT_217735 [Capitella teleta]
scaffold1780	1534891	1535148	258	71	0.149396	0.0219077	0.127488	407.287	CG	evm.model.scaffold1780.13	intron	--	PREDICTED: transmembrane channel-like protein 1 [Microplitis demolitor]
scaffold1781	503048	503353	306	75	0.244899	0.0640444	0.180854	603.918	CG	evm.model.scaffold1781.3	intron	--	PREDICTED: zinc finger protein 341-like [Saccoglossus kowalevskii]
scaffold1781	677038	677137	100	34	0.00482759	0.0348562	-0.0300286	-188.849	CHH	evm.model.scaffold1781.8_evm.model.scaffold1781.9	intron
scaffold1785	516536	517510	975	243	0.694807	0.410382	0.284425	2230.57	CG	evm.model.scaffold1785.2	promoter
scaffold1786	678143	678511	369	82	0.564042	0.354157	0.209885	498.482	CG	Target=(CAATC)n:1-49;Class=Simple_repeat	repeat
scaffold1786	678143	678511	369	82	0.564042	0.354157	0.209885	498.482	CG	evm.model.scaffold1786.13	intron	--	exosomal 3'-5' exoribonuclease complex, subunit ski4, putative [Ixodes scapularis]
scaffold1786	800811	801044	234	74	0.00966768	0.0353829	-0.0257152	-287.339	CHH	evm.model.scaffold1786.15	intron	--	hypothetical protein IscW_ISCW013745 [Ixodes scapularis]
scaffold1786	835953	836661	709	97	0.61007	0.3763	0.23377	544.855	CG	evm.model.scaffold1786.17	intron	--	60S ribosomal protein L26, partial [Stegodyphus mimosarum]
scaffold1786	1320329	1320541	213	61	0.700535	0.329733	0.370802	452.433	CG	evm.model.scaffold1786.25	intron	--	hypothetical protein IscW_ISCW022303 [Ixodes scapularis]
scaffold1786	1342003	1342250	248	52	0.716459	0.0528775	0.663582	793.147	CG	evm.model.scaffold1786.25	intron	--	hypothetical protein IscW_ISCW022303 [Ixodes scapularis]
scaffold1786	1464364	1464454	91	36	0.00665613	0.0340229	-0.0273668	-164.167	CHH	evm.model.scaffold1786.26	intron	--	nerve growth factor receptor TRKA, putative [Ixodes scapularis]
scaffold1786	1821462	1821812	351	65	0.38087	0.0576843	0.323186	631.687	CG	evm.model.scaffold1786.30	intron	--	N-acetylglucosamine kinase, putative [Ixodes scapularis]
scaffold1786	2010380	2010740	361	101	0.53901	0.146239	0.392771	1089.03	CG	evm.model.scaffold1786.34	intron	--	hypothetical protein IscW_ISCW013745 [Ixodes scapularis]
scaffold1787	195635	195738	104	39	0.00383777	0.0393441	-0.0355063	-208.261	CHH	evm.model.scaffold1787.4	intron	--	amino acid transporter, putative [Ixodes scapularis]
scaffold1787	1147327	1147647	321	82	0.0639376	0.1966	-0.132662	-471.012	CG	evm.model.scaffold1787.20	promoter	--	conserved hypothetical protein [Ixodes scapularis]
scaffold1787	1169703	1170182	480	78	0.365704	0.125205	0.240499	487.442	CG	evm.model.scaffold1787.20	intron	--	conserved hypothetical protein [Ixodes scapularis]
scaffold1787	1225494	1226026	533	83	0.779382	0.480224	0.299158	548.566	CG	evm.model.scaffold1787.22	intron	--	PREDICTED: protein VAC14 homolog [Saccoglossus kowalevskii]
scaffold1787	1226263	1226634	372	71	0.786396	0.460183	0.326212	403.405	CG	evm.model.scaffold1787.22	intron	--	PREDICTED: protein VAC14 homolog [Saccoglossus kowalevskii]
scaffold1788	857225	857606	382	59	0.261921	0.545758	-0.283837	-474.846	CG	evm.model.scaffold1788.23	intron	--	AAEL011306-PA, partial [Aedes aegypti]
scaffold1788	872089	872276	188	81	0.00693857	0.0339509	-0.0270123	-350.338	CHH	evm.model.scaffold1788.24	intron	--	Arginine/serine-rich protein PNISR, partial [Stegodyphus mimosarum]
scaffold1788	872089	872276	188	81	0.00693857	0.0339509	-0.0270123	-350.338	CHH	evm.model.scaffold1788.24	exon	--	Arginine/serine-rich protein PNISR, partial [Stegodyphus mimosarum]
scaffold1788	1175318	1175403	86	25	0.00419328	0.0454534	-0.0412601	-110.5	CHH	evm.model.scaffold1788.31	intron	--	dystrophin, putative [Ixodes scapularis]
scaffold1788	1350014	1350693	680	125	0.157765	0.0371434	0.120621	812.457	CG	evm.model.scaffold1788.32	intron	--	hypothetical protein IscW_ISCW001116 [Ixodes scapularis]
scaffold1788	1352049	1353196	1148	204	0.308291	0.0939433	0.214348	1862.98	CG	evm.model.scaffold1788.32	intron	--	hypothetical protein IscW_ISCW001116 [Ixodes scapularis]
scaffold179	109835	109900	66	24	0.00327184	0.062828	-0.0595562	-162.372	CHH	Target=GA-rich:1-426;Class=Low_complexity	repeat
scaffold179	109981	110049	69	22	0.00127561	0.0546343	-0.0533587	-147.503	CHH	Target=GA-rich:1-426;Class=Low_complexity	repeat
scaffold1790	512749	513031	283	87	0.66749	0.389471	0.278019	659.154	CG	evm.model.scaffold1790.1	intron	--	2-oxoglutarate dehydrogenase, putative [Ixodes scapularis]
scaffold1790	513752	514403	652	85	0.420361	0.159918	0.260444	577.375	CG	evm.model.scaffold1790.1	intron	--	2-oxoglutarate dehydrogenase, putative [Ixodes scapularis]
scaffold1790	527659	528301	643	86	0.859254	0.421558	0.437695	609.371	CG	evm.model.scaffold1790.1	intron	--	2-oxoglutarate dehydrogenase, putative [Ixodes scapularis]
scaffold1790	566419	566683	265	81	0.517958	0.804196	-0.286238	-487.933	CG	evm.model.scaffold1790.2	intron	--	PREDICTED: 2-oxoglutarate dehydrogenase, mitochondrial-like [Metaseiulus occidentalis]
scaffold1790	582543	582796	254	65	0.811335	0.610077	0.201258	416.456	CG	evm.model.scaffold1790.2	intron	--	PREDICTED: 2-oxoglutarate dehydrogenase, mitochondrial-like [Metaseiulus occidentalis]
scaffold1794	176635	177014	380	64	0.586876	0.128271	0.458605	806.12	CG	evm.model.scaffold1794.3	intron	--	transforming growth factor beta, putative [Ixodes scapularis]
scaffold1794	406348	407017	670	103	0.0144233	0.119888	-0.105464	-552.418	CG	evm.model.scaffold1794.9	intron	--	MFS-type transporter, partial [Stegodyphus mimosarum]
scaffold1796	8126	8407	282	61	0.34731	0.746661	-0.399351	-522.526	CG	evm.model.scaffold1796.1	intron	--	PREDICTED: nuclear pore complex protein Nup85 isoform X2 [Ictidomys tridecemlineatus]
scaffold1796	36319	36830	512	89	0.183947	0.587992	-0.404046	-885.744	CG	evm.model.scaffold1796.1	intron	--	PREDICTED: nuclear pore complex protein Nup85 isoform X2 [Ictidomys tridecemlineatus]
scaffold1796	77611	77682	72	23	0.0453837	0.00187924	0.0435045	106.254	CHH	evm.model.scaffold1796.2	intron	--	hypothetical protein LOTGIDRAFT_102434, partial [Lottia gigantea]
scaffold1796	87622	88353	732	108	0.198509	0.532529	-0.33402	-1188.96	CG	evm.model.scaffold1796.2	intron	--	hypothetical protein LOTGIDRAFT_102434, partial [Lottia gigantea]
scaffold1796	110681	111280	600	94	0.174258	0.731385	-0.557127	-1393.4	CG	evm.model.scaffold1796.3	intron	--	TPA_inf: structural maintenance of chromosome protein SMC5/Spr18 [Amblyomma variegatum]
scaffold1796	111520	111977	458	107	0.389515	0.677897	-0.288382	-665.045	CG	evm.model.scaffold1796.3	intron	--	TPA_inf: structural maintenance of chromosome protein SMC5/Spr18 [Amblyomma variegatum]
scaffold1796	233964	234143	180	62	0.00359251	0.0341967	-0.0306042	-312.017	CHH	evm.model.scaffold1796.4	intron	--	ubiquitin specific protease, putative [Ixodes scapularis]
scaffold1796	365888	366107	220	50	0.619014	0.0353774	0.583637	686.424	CG	evm.model.scaffold1796.6	intron	--	hypothetical protein IscW_ISCW013424 [Ixodes scapularis]
scaffold1796	508757	509218	462	54	0.649593	0.278895	0.370697	465.719	CG	evm.model.scaffold1796.9	intron	--	PREDICTED: selenocysteine lyase [Camelus bactrianus]
scaffold1796	597237	597522	286	33	0.770897	0.21343	0.557467	437.053	CG	evm.model.scaffold1796.11	exon	--	PREDICTED: basement membrane-specific heparan sulfate proteoglycan core protein-like [Metaseiulus occidentalis]
scaffold1796	597237	597522	286	33	0.770897	0.21343	0.557467	437.053	CG	evm.model.scaffold1796.11	intron	--	PREDICTED: basement membrane-specific heparan sulfate proteoglycan core protein-like [Metaseiulus occidentalis]
scaffold1796	603411	604036	626	57	0.774246	0.261558	0.512688	529.318	CG	evm.model.scaffold1796.11	intron	--	PREDICTED: basement membrane-specific heparan sulfate proteoglycan core protein-like [Metaseiulus occidentalis]
scaffold1796	603411	604036	626	57	0.774246	0.261558	0.512688	529.318	CG	evm.model.scaffold1796.11	exon	--	PREDICTED: basement membrane-specific heparan sulfate proteoglycan core protein-like [Metaseiulus occidentalis]
scaffold180	538777	539053	277	71	0.0146024	0.0663428	-0.0517404	-406.876	CG	evm.model.scaffold180.2	intron	--	PREDICTED: adenylate cyclase type 8 isoform X3 [Acyrthosiphon pisum]
scaffold1803	135299	135729	431	66	0.257401	0.0202694	0.237132	633.005	CG	evm.model.scaffold1803.3	intron	--	Nucleolar protein 6, partial [Nestor notabilis]
scaffold1803	773566	773810	245	57	0.637858	0.35712	0.280738	502.666	CG	evm.model.scaffold1803.17	intron	--	RNA-binding protein 5, partial [Stegodyphus mimosarum]
scaffold1803	908993	909400	408	76	0.11173	0.0142933	0.0974367	521.31	CG	evm.model.scaffold1803.19	intron	--	peroxinectin, putative [Ixodes scapularis]
scaffold1806	831704	832076	373	86	0.166153	0.0573371	0.108816	527.269	CG	evm.model.scaffold1806.5	intron
scaffold1808	1959478	1959705	228	76	0.526967	0.710327	-0.18336	-422.903	CG	evm.model.scaffold1808.11.6	intron	--	Bromodomain-containing protein 4, partial [Stegodyphus mimosarum]
scaffold1808	1967977	1968059	83	13	0.0254132	0.003322	0.0220912	50.6185	CHG	evm.model.scaffold1808.11.6	exon	--	Bromodomain-containing protein 4, partial [Stegodyphus mimosarum]
scaffold1810	125836	126055	220	59	0.554635	0.255338	0.299297	481.895	CG	evm.model.scaffold1810.1	intron	--	DAZ-associated protein, putative [Ixodes scapularis]
scaffold1810	429589	430067	479	86	0.530421	0.263122	0.267299	658.578	CG	evm.model.scaffold1810.4	intron	--	hypothetical protein IscW_ISCW013635 [Ixodes scapularis]
scaffold1810	448485	448688	204	41	0.597393	0.186741	0.410652	455.511	CG	evm.model.scaffold1810.4	intron	--	hypothetical protein IscW_ISCW013635 [Ixodes scapularis]
scaffold1810	456801	456986	186	49	0.0125916	0.134771	-0.122179	-326.493	CHH	evm.model.scaffold1810.4	intron	--	hypothetical protein IscW_ISCW013635 [Ixodes scapularis]
scaffold1816	427878	428410	533	162	0.0063937	0.0943223	-0.0879286	-1145.46	CHH	evm.model.scaffold1816.1_evm.model.scaffold1816.3	intron	--	PREDICTED: solute carrier family 35 member F3-like [Metaseiulus occidentalis]
scaffold1818	95715	96051	337	84	0.301802	0.692411	-0.390609	-559.057	CG	evm.model.scaffold1818.1	intron	--	hypothetical protein IscW_ISCW019625 [Ixodes scapularis]
scaffold1818	101889	102554	666	137	0.475496	0.754085	-0.278588	-764.939	CG	evm.model.scaffold1818.1	intron	--	hypothetical protein IscW_ISCW019625 [Ixodes scapularis]
scaffold1818	118613	118908	296	63	0.218486	0.582082	-0.363596	-583.945	CG	evm.model.scaffold1818.1	intron	--	hypothetical protein IscW_ISCW019625 [Ixodes scapularis]
scaffold1818	453547	454101	555	55	0.251877	0.75158	-0.499702	-587.891	CG	evm.model.scaffold1818.2.1	intron	--	PREDICTED: mitogen-activated protein kinase kinase kinase kinase 5 isoform X1 [Orussus abietinus]
scaffold1818	464678	464917	240	74	0.00277695	0.0464901	-0.0437132	-402.027	CHH	evm.model.scaffold1818.2.1	intron	--	PREDICTED: mitogen-activated protein kinase kinase kinase kinase 5 isoform X1 [Orussus abietinus]
scaffold1818	476364	476720	357	64	0.238122	0.51714	-0.279018	-485.984	CG	evm.model.scaffold1818.2.1	intron	--	PREDICTED: mitogen-activated protein kinase kinase kinase kinase 5 isoform X1 [Orussus abietinus]
scaffold1818	512015	512508	494	86	0.312606	0.688667	-0.376061	-794.246	CG	evm.model.scaffold1818.2.1	promoter	--	PREDICTED: mitogen-activated protein kinase kinase kinase kinase 5 isoform X1 [Orussus abietinus]
scaffold182	101757	102036	280	47	0.0422754	0.455941	-0.413665	-476.122	CG	evm.model.scaffold182.1	intron	--	PREDICTED: protein-cysteine N-palmitoyltransferase Rasp-like [Diaphorina citri]
scaffold182	467690	468115	426	77	0.110902	0.0355997	0.0753026	424.874	CG	evm.model.scaffold182.4	exon	--	PREDICTED: myb/SANT-like DNA-binding domain-containing protein 1 [Callorhinchus milii]
scaffold182	467690	468115	426	77	0.110902	0.0355997	0.0753026	424.874	CG	evm.model.scaffold182.4	intron	--	PREDICTED: myb/SANT-like DNA-binding domain-containing protein 1 [Callorhinchus milii]
scaffold182	498986	499284	299	102	0.0092379	0.0824189	-0.073181	-752.301	CG	evm.model.scaffold182.6	intron	--	ankyrin repeat-containing protein [Ixodes scapularis]
scaffold1820	141072	141353	282	79	0.83276	0.675663	0.157098	532.163	CG	evm.model.scaffold1820.3	intron	--	hypothetical protein X975_22635, partial [Stegodyphus mimosarum]
scaffold1820	165459	165892	434	77	0.413813	0.601761	-0.187948	-416.183	CG	evm.model.scaffold1820.3	intron	--	hypothetical protein X975_22635, partial [Stegodyphus mimosarum]
scaffold1822	413643	414001	359	97	0.217418	0.375296	-0.157878	-560.127	CG	evm.model.scaffold1822.3	intron	--	Importin-9, partial [Stegodyphus mimosarum]
scaffold1825	6930	7029	100	36	0.0085104	0.0449783	-0.0364679	-169.258	CHH	evm.model.scaffold1825.1	promoter	--	monocarboxylate transporter, putative [Ixodes scapularis]
scaffold1826	150957	151985	1029	171	0.162905	0.0112205	0.151685	1263.89	CG	Target=(TATG)n:1-91;Class=Simple_repeat	repeat
scaffold1826	197377	197646	270	51	0.0284518	0.350661	-0.322209	-432.567	CG	evm.model.scaffold1826.3	intron	--	hypothetical protein IscW_ISCW020881 [Ixodes scapularis]
scaffold1826	201504	201896	393	60	0.0327612	0.383863	-0.351102	-491.757	CG	evm.model.scaffold1826.3	intron	--	hypothetical protein IscW_ISCW020881 [Ixodes scapularis]
scaffold1826	202186	202456	271	52	0.0708061	0.565989	-0.495183	-527.822	CG	evm.model.scaffold1826.3	intron	--	hypothetical protein IscW_ISCW020881 [Ixodes scapularis]
scaffold1826	207852	208142	291	60	0.609596	0.153223	0.456373	651.356	CG	evm.model.scaffold1826.3	intron	--	hypothetical protein IscW_ISCW020881 [Ixodes scapularis]
scaffold1828	182254	182930	677	104	0.107464	0.318997	-0.211532	-646.928	CG	Target=(CAATC)n:1-119;Class=Simple_repeat	repeat
scaffold1832	11384	11439	56	26	0.0042826	0.0293959	-0.0251133	-135.257	CHH	evm.model.scaffold1832.1	intron	--	methyl-CpG binding transcription regulator, putative [Ixodes scapularis]
scaffold1832	187588	188011	424	83	0.0242476	0.253389	-0.229141	-644.977	CG	evm.model.scaffold1832.9	intron	--	arylsulfatase B precursor, putative [Ixodes scapularis]
scaffold1832	188127	188432	306	64	0.0170016	0.242565	-0.225564	-597.047	CG	evm.model.scaffold1832.9	intron	--	arylsulfatase B precursor, putative [Ixodes scapularis]
scaffold1832	189975	190264	290	76	0.139976	0.0396421	0.100334	450.749	CG	evm.model.scaffold1832.9	intron	--	arylsulfatase B precursor, putative [Ixodes scapularis]
scaffold1832	204498	204862	365	72	0.0586551	0.0064173	0.0522378	413.752	CG	evm.model.scaffold1832.9	intron	--	arylsulfatase B precursor, putative [Ixodes scapularis]
scaffold1832	373234	373908	675	132	0.471821	0.0713868	0.400434	1326.63	CG	evm.model.scaffold1832.16.1	intron	--	cell cycle-associated protein, putative [Ixodes scapularis]
scaffold1832	442858	443679	822	168	0.751083	0.520293	0.23079	1144.6	CG	evm.model.scaffold1832.19	intron	--	WD repeat-containing protein 24 [Zootermopsis nevadensis]
scaffold1833	1080758	1081292	535	120	0.248807	0.547042	-0.298235	-1192.05	CG	evm.model.scaffold1833.1	intron	--	REST corepressor [Zootermopsis nevadensis]
scaffold1833	1084997	1085235	239	51	0.44517	0.755101	-0.309931	-413.307	CG	evm.model.scaffold1833.1	intron	--	REST corepressor [Zootermopsis nevadensis]
scaffold1833	1105474	1105885	412	83	0.408567	0.615327	-0.20676	-478.917	CG	evm.model.scaffold1833.1	intron	--	REST corepressor [Zootermopsis nevadensis]
scaffold1835	1043373	1043663	291	75	0.0802804	0.19723	-0.11695	-452.778	CG	evm.model.scaffold1835.4	intron	--	conserved hypothetical protein [Ixodes scapularis]
scaffold1837	158486	158739	254	59	0.0409727	0.210108	-0.169135	-504.253	CG	evm.model.scaffold1837.2	intron	--	SET and MYND domain-containing protein, putative [Ixodes scapularis]
scaffold1837	164749	164944	196	66	0.0375911	0.00205869	0.0355325	304.088	CHH	evm.model.scaffold1837.2	intron	--	SET and MYND domain-containing protein, putative [Ixodes scapularis]
scaffold1837	206234	206521	288	47	0.119741	0.579196	-0.459454	-407.351	CG	evm.model.scaffold1837.3	intron	--	Neuropathy target esterase, partial [Stegodyphus mimosarum]
scaffold1837	771158	771692	535	125	0.00945162	0.0581234	-0.0486717	-687.396	CG	evm.model.scaffold1837.12	TES	--	conserved hypothetical protein [Ixodes scapularis]
scaffold1837	771158	771692	535	125	0.00945162	0.0581234	-0.0486717	-687.396	CG	evm.model.scaffold1837.12	exon	--	conserved hypothetical protein [Ixodes scapularis]
scaffold1837	771158	771692	535	125	0.00945162	0.0581234	-0.0486717	-687.396	CG	evm.model.scaffold1837.12	intron	--	conserved hypothetical protein [Ixodes scapularis]
scaffold1837	1398713	1398788	76	32	0.0410801	0.00586692	0.0352132	148.172	CHH	evm.model.scaffold1837.18	exon	--	vesicle docking protein P115, putative [Ixodes scapularis]
scaffold1837	1398713	1398788	76	32	0.0410801	0.00586692	0.0352132	148.172	CHH	evm.model.scaffold1837.18	intron	--	vesicle docking protein P115, putative [Ixodes scapularis]
scaffold1843	1777373	1777685	313	79	0.0119717	0.0667975	-0.0548258	-516.334	CG	evm.model.scaffold1843.9	intron	--	PREDICTED: soluble guanylate cyclase 88E-like [Metaseiulus occidentalis]
scaffold1843	1777781	1778015	235	67	0.102906	0.0118695	0.0910364	441.478	CG	evm.model.scaffold1843.9	intron	--	PREDICTED: soluble guanylate cyclase 88E-like [Metaseiulus occidentalis]
scaffold1846	180120	180538	419	95	0.206237	0.0464625	0.159775	658.074	CG	evm.model.scaffold1846.3	intron	--	zinc finger protein [Ciona intestinalis]
scaffold1846	242923	243086	164	47	0.00326066	0.100925	-0.0976642	-269.82	CHH	evm.model.scaffold1846.4	intron	--	conserved hypothetical protein [Ixodes scapularis]
scaffold1846	242928	242988	61	10	0.00236992	0.072591	-0.0702211	-44.2042	CHG	evm.model.scaffold1846.4	intron	--	conserved hypothetical protein [Ixodes scapularis]
scaffold1850	204921	205609	689	92	0.429764	0.0296446	0.400119	785.996	CG	evm.model.scaffold1850.2	intron	--	nuclear distribution protein NUDC, putative [Ixodes scapularis]
scaffold1850	551103	551399	297	65	0.0233738	0.131865	-0.108491	-423.122	CG	evm.model.scaffold1850.8	intron	--	solute carrier organic anion transporter, putative [Ixodes scapularis]
scaffold1850	566339	567122	784	143	0.168163	0.0146277	0.153535	1020.74	CG	evm.model.scaffold1850.8	exon	--	solute carrier organic anion transporter, putative [Ixodes scapularis]
scaffold1850	566339	567122	784	143	0.168163	0.0146277	0.153535	1020.74	CG	evm.model.scaffold1850.8	intron	--	solute carrier organic anion transporter, putative [Ixodes scapularis]
scaffold1850	608250	608742	493	98	0.190662	0.0681519	0.12251	611.374	CG	evm.model.scaffold1850.9	intron
scaffold1850	655775	656200	426	107	0.281835	0.0758009	0.206035	1018.06	CG	evm.model.scaffold1850.10	exon	--	solute carrier organic anion transporter, putative [Ixodes scapularis]
scaffold1851	613847	614099	253	80	0.0859072	0.0101289	0.0757783	549.843	CG	evm.model.scaffold1851.7	intron	--	serine protease inhibitor 18 RmS18 [Rhipicephalus microplus]
scaffold1851	618059	618157	99	31	0.0131338	0.053998	-0.0408643	-134.564	CHH	evm.model.scaffold1851.7	intron	--	serine protease inhibitor 18 RmS18 [Rhipicephalus microplus]
scaffold1852	88351	88586	236	77	0.160056	0.0407802	0.119276	483.203	CG	evm.model.scaffold1852.1	intron	--	hypothetical protein IscW_ISCW011538 [Ixodes scapularis]
scaffold1852	773851	774390	540	53	0.411397	0.121065	0.290332	399.729	CG	evm.model.scaffold1852.4	intron	--	Protein aurora borealis, partial [Tinamus guttatus]
scaffold1852	773851	774390	540	53	0.411397	0.121065	0.290332	399.729	CG	evm.model.scaffold1852.5	promoter	--	PREDICTED: mitotic-spindle organizing protein 1 [Fundulus heteroclitus]
scaffold1852	777558	778252	695	144	0.474153	0.216579	0.257574	1153.87	CG	evm.model.scaffold1852.5	intron	--	PREDICTED: mitotic-spindle organizing protein 1 [Fundulus heteroclitus]
scaffold1852	778366	778752	387	86	0.398245	0.20691	0.191335	549.494	CG	evm.model.scaffold1852.5	intron	--	PREDICTED: mitotic-spindle organizing protein 1 [Fundulus heteroclitus]
scaffold1852	784321	784863	543	93	0.658009	0.257508	0.4005	1063.34	CG	evm.model.scaffold1852.5	intron	--	PREDICTED: mitotic-spindle organizing protein 1 [Fundulus heteroclitus]
scaffold1852	921360	921680	321	63	0.480392	0.24452	0.235872	404.197	CG	evm.model.scaffold1852.7	intron	--	PREDICTED: autophagy-related protein 101-like [Crassostrea gigas]
scaffold1852	921946	922210	265	63	0.445773	0.171483	0.274291	504.313	CG	evm.model.scaffold1852.7	intron	--	PREDICTED: autophagy-related protein 101-like [Crassostrea gigas]
scaffold1852	927227	927634	408	63	0.478432	0.191866	0.286566	472.6	CG	evm.model.scaffold1852.7	intron	--	PREDICTED: autophagy-related protein 101-like [Crassostrea gigas]
scaffold1852	934828	935775	948	184	0.501099	0.228236	0.272863	1410.56	CG	evm.model.scaffold1852.7	intron	--	PREDICTED: autophagy-related protein 101-like [Crassostrea gigas]
scaffold1852	1114356	1114687	332	64	0.540047	0.263114	0.276933	440.4	CG	evm.model.scaffold1852.8	intron	--	clathrin coat assembly protein ap-1 [Anopheles darlingi]
scaffold1854	130334	131007	674	89	0.809425	0.611805	0.197619	488.008	CG	evm.model.scaffold1854.2	intron	--	skeletrophin, putative [Ixodes scapularis]
scaffold1857	558905	559436	532	71	0.37638	0.0504021	0.325978	715.285	CG	evm.model.scaffold1857.7	intron	--	PREDICTED: ubiquitin-protein ligase E3C isoform X1 [Linepithema humile]
scaffold1857	559654	559951	298	58	0.599877	0.0267172	0.57316	815.032	CG	evm.model.scaffold1857.7	intron	--	PREDICTED: ubiquitin-protein ligase E3C isoform X1 [Linepithema humile]
scaffold1857	745108	745767	660	120	0.490583	0.245861	0.244722	683.72	CG	evm.model.scaffold1857.11	intron	--	PREDICTED: DNA excision repair protein ERCC-8 isoform X1 [Callorhinchus milii]
scaffold1857	756600	756951	352	90	0.690843	0.463466	0.227377	633.835	CG	evm.model.scaffold1857.11	intron	--	PREDICTED: DNA excision repair protein ERCC-8 isoform X1 [Callorhinchus milii]
scaffold1857	839883	840295	413	88	0.011595	0.0670082	-0.0554132	-458.164	CG	evm.model.scaffold1857.13	exon	--	hypothetical protein IscW_ISCW024157 [Ixodes scapularis]
scaffold1857	839883	840295	413	88	0.011595	0.0670082	-0.0554132	-458.164	CG	evm.model.scaffold1857.13	intron	--	hypothetical protein IscW_ISCW024157 [Ixodes scapularis]
scaffold1857	946232	946585	354	69	0.325478	0.164462	0.161016	421.306	CG	evm.model.scaffold1857.15	utr3	--	cyclic nucleotide phosphodiesterase, putative [Ixodes scapularis]
scaffold1857	946232	946585	354	69	0.325478	0.164462	0.161016	421.306	CG	evm.model.scaffold1857.15	exon	--	cyclic nucleotide phosphodiesterase, putative [Ixodes scapularis]
scaffold1857	948843	949997	1155	149	0.404897	0.140064	0.264834	1048.08	CG	evm.model.scaffold1857.15	intron	--	cyclic nucleotide phosphodiesterase, putative [Ixodes scapularis]
scaffold1859	168190	168397	208	48	0.464157	0.0969491	0.367208	409.473	CG	evm.model.scaffold1859.1	intron	--	conserved hypothetical protein [Ixodes scapularis]
scaffold1859	819804	820006	203	60	0.0205746	0.0760246	-0.05545	-297.926	CHH	evm.model.scaffold1859.17	intron	--	vacuolar sorting protein, putative [Ixodes scapularis]
scaffold1859	819891	819986	96	17	0.00549467	0.063529	-0.0580343	-73.0817	CHG	evm.model.scaffold1859.17	intron	--	vacuolar sorting protein, putative [Ixodes scapularis]
scaffold1865	799800	799994	195	56	0.0980979	0.038881	0.0592169	282.871	CHH	evm.model.scaffold1865.9	intron	--	scavenger receptor class B member, putative [Ixodes scapularis]
scaffold1865	849141	849667	527	126	0.0066543	0.0645932	-0.0579389	-730.716	CG	evm.model.scaffold1865.10	intron	--	PREDICTED: scavenger receptor class B member 1-like [Metaseiulus occidentalis]
scaffold1865	849871	850200	330	72	0.0121335	0.0723778	-0.0602443	-401.953	CG	evm.model.scaffold1865.10	intron	--	PREDICTED: scavenger receptor class B member 1-like [Metaseiulus occidentalis]
scaffold1865	872827	873052	226	92	0.0463089	0.00127688	0.045032	624.826	CHH	evm.model.scaffold1865.10	intron	--	PREDICTED: scavenger receptor class B member 1-like [Metaseiulus occidentalis]
scaffold1865	872827	873052	226	92	0.0463089	0.00127688	0.045032	624.826	CHH	Target=(TC)n:1-131;Class=Simple_repeat	repeat
scaffold1866	1103699	1103803	105	25	0.0113879	0.0974494	-0.0860615	-93.4849	CHG	evm.model.scaffold1866.1	intron	--	negative elongation factor A, putative [Ixodes scapularis]
scaffold1866	1112501	1112945	445	46	0.50213	0.0202951	0.481835	404.026	CG	evm.model.scaffold1866.1	intron	--	negative elongation factor A, putative [Ixodes scapularis]
scaffold1866	1117077	1117207	131	15	0.00226887	0.10548	-0.103211	-65.8826	CHG	evm.model.scaffold1866.1	intron	--	negative elongation factor A, putative [Ixodes scapularis]
scaffold1869	49702	50835	1134	236	0.15886	0.389599	-0.230739	-1763.16	CG	Target=(GATTG)n:1-74;Class=Simple_repeat	repeat
scaffold1869	49702	50835	1134	236	0.15886	0.389599	-0.230739	-1763.16	CG	evm.model.scaffold1869.1	intron	--	hypothetical protein IscW_ISCW020223 [Ixodes scapularis]
scaffold1869	58085	58438	354	64	0.677752	0.377071	0.300681	552.954	CG	evm.model.scaffold1869.1	intron	--	hypothetical protein IscW_ISCW020223 [Ixodes scapularis]
scaffold1869	269428	269668	241	35	0.037396	0.746145	-0.708749	-547.599	CG	evm.model.scaffold1869.2	intron	--	PREDICTED: TBC1 domain family member 9, partial [Tribolium castaneum]
scaffold1871	302993	303414	422	79	0.287673	0.50229	-0.214616	-493.393	CG	evm.model.scaffold1871.12	intron	--	PREDICTED: uncharacterized protein LOC100897647 [Metaseiulus occidentalis]
scaffold1873	586119	586356	238	58	0.838053	0.478262	0.359791	512.403	CG	evm.model.scaffold1873.4.2	intron	--	PREDICTED: borealin-like [Crassostrea gigas]
scaffold1873	618254	618681	428	67	0.100879	0.0165366	0.0843421	437.708	CG	evm.model.scaffold1873.4.2	intron	--	PREDICTED: borealin-like [Crassostrea gigas]
scaffold1874	187992	188346	355	69	0.0752464	0.202041	-0.126794	-403.527	CG	evm.model.scaffold1874.7_evm.model.scaffold1874.5	intron	--	TPA_exp: heterochromatin-associated protein HP1 [Amblyomma variegatum]
scaffold1874	216330	216397	68	25	0.0462322	0.00220076	0.0440314	126.289	CHH	evm.model.scaffold1874.7_evm.model.scaffold1874.5	intron	--	TPA_exp: heterochromatin-associated protein HP1 [Amblyomma variegatum]
scaffold1874	788934	789416	483	113	0.797325	0.618763	0.178562	682.986	CG	evm.model.scaffold1874.25	intron	--	talin, putative [Ixodes scapularis]
scaffold1875	210080	210130	51	9	0.0218597	0.00093796	0.0209217	28.93	CHG	evm.model.scaffold1875.2	intron	--	PREDICTED: ARF GTPase-activating protein GIT2-like isoform X5 [Neolamprologus brichardi]
scaffold1875	276238	276838	601	93	0.360615	0.570029	-0.209414	-530.492	CG	evm.model.scaffold1875.2	intron	--	PREDICTED: ARF GTPase-activating protein GIT2-like isoform X5 [Neolamprologus brichardi]
scaffold1875	357664	358108	445	81	0.266132	0.438087	-0.171955	-511.741	CG	evm.model.scaffold1875.2	intron	--	PREDICTED: ARF GTPase-activating protein GIT2-like isoform X5 [Neolamprologus brichardi]
scaffold1875	359766	360468	703	143	0.543071	0.751947	-0.208876	-1095.21	CG	evm.model.scaffold1875.2	intron	--	PREDICTED: ARF GTPase-activating protein GIT2-like isoform X5 [Neolamprologus brichardi]
scaffold1875	360607	362023	1417	260	0.641852	0.849785	-0.207933	-2163.9	CG	evm.model.scaffold1875.2	intron	--	PREDICTED: ARF GTPase-activating protein GIT2-like isoform X5 [Neolamprologus brichardi]
scaffold1875	730302	730691	390	55	0.413275	0.10959	0.303685	404.188	CG	evm.model.scaffold1875.3	intron	--	Ubiquitin-protein ligase E3B [Zootermopsis nevadensis]
scaffold1875	736377	737217	841	182	0.660684	0.305645	0.355039	1623.6	CG	evm.model.scaffold1875.3	intron	--	Ubiquitin-protein ligase E3B [Zootermopsis nevadensis]
scaffold1875	819142	819541	400	73	0.803257	0.346372	0.456885	510.778	CG	evm.model.scaffold1875.3	intron	--	Ubiquitin-protein ligase E3B [Zootermopsis nevadensis]
scaffold1881	382487	382563	77	23	0.00859785	0.0375373	-0.0289394	-101.21	CHH	evm.model.scaffold1881.2	intron	--	zinc finger protein, putative [Ixodes scapularis]
scaffold1887	188156	188806	651	103	0.119745	0.324614	-0.20487	-632.517	CG	evm.model.scaffold1887.5	intron	--	ubiquilin 1,2, putative [Ixodes scapularis]
scaffold1887	308181	308355	175	79	0.218763	0.0923572	0.126405	559.149	CG	evm.model.scaffold1887.8	intron	--	glutathione S-transferase, putative [Ixodes scapularis]
scaffold1887	371692	372082	391	75	0.442098	0.689882	-0.247784	-425.404	CG	evm.model.scaffold1887.10.1	intron	--	conserved hypothetical protein [Ixodes scapularis]
scaffold1888	1150729	1150802	74	7	0.0318037	0.00241635	0.0293874	25.259	CHG	evm.model.scaffold1888.6	promoter	--	hypothetical protein X975_02644, partial [Stegodyphus mimosarum]
scaffold189	383671	383956	286	57	0.36936	0.842623	-0.473262	-421.464	CG	evm.model.scaffold189.6	intron	--	hypothetical protein IscW_ISCW020481 [Ixodes scapularis]
scaffold1892	487181	487484	304	77	0.744594	0.484704	0.25989	572.038	CG	evm.model.scaffold1892.6	intron	--	PREDICTED: phosphatidate phosphatase LPIN1-like [Saccoglossus kowalevskii]
scaffold1894	413266	413941	676	110	0.446573	0.232587	0.213987	572.987	CG	evm.model.scaffold1894.5	intron	--	sorting nexin, putative [Ixodes scapularis]
scaffold1894	503049	503389	341	73	0.82835	0.56964	0.25871	400.155	CG	evm.model.scaffold1894.6	intron	--	hypothetical protein IscW_ISCW021260 [Ixodes scapularis]
scaffold1894	526275	526550	276	58	0.314428	0.102599	0.211829	399.967	CG	evm.model.scaffold1894.6	intron	--	hypothetical protein IscW_ISCW021260 [Ixodes scapularis]
scaffold1894	584415	584887	473	75	0.711994	0.276649	0.435345	730.824	CG	evm.model.scaffold1894.7.2	intron	--	PREDICTED: transformation/transcription domain-associated protein [Ceratosolen solmsi marchali]
scaffold1894	636069	637070	1002	150	0.471946	0.210202	0.261744	1080.88	CG	evm.model.scaffold1894.7.2	intron	--	PREDICTED: transformation/transcription domain-associated protein [Ceratosolen solmsi marchali]
scaffold1894	644483	644924	442	89	0.489224	0.82843	-0.339206	-735.319	CG	evm.model.scaffold1894.7.2	intron	--	PREDICTED: transformation/transcription domain-associated protein [Ceratosolen solmsi marchali]
scaffold1894	648954	649263	310	75	0.0559922	0.286834	-0.230842	-487.487	CG	evm.model.scaffold1894.7.2	intron	--	PREDICTED: transformation/transcription domain-associated protein [Ceratosolen solmsi marchali]
scaffold1894	682075	682551	477	121	0.453975	0.634201	-0.180225	-720.993	CG	evm.model.scaffold1894.7.2	intron	--	PREDICTED: transformation/transcription domain-associated protein [Ceratosolen solmsi marchali]
scaffold1894	720618	721157	540	76	0.284669	0.0900622	0.194607	496.53	CG	evm.model.scaffold1894.7.2	intron	--	PREDICTED: transformation/transcription domain-associated protein [Ceratosolen solmsi marchali]
scaffold1894	722107	722782	676	79	0.535016	0.165863	0.369153	619.22	CG	evm.model.scaffold1894.7.2	intron	--	PREDICTED: transformation/transcription domain-associated protein [Ceratosolen solmsi marchali]
scaffold1894	854530	854729	200	55	0.00408391	0.104982	-0.100899	-291.527	CHH	evm.model.scaffold1894.9	intron
scaffold1894	854546	854623	78	10	0.00125251	0.160765	-0.159513	-40.1456	CHG	evm.model.scaffold1894.9	intron
scaffold1894	1105416	1106010	595	93	0.374722	0.139917	0.234804	585.064	CG	Target=(TTTA)n:3-78;Class=Simple_repeat	repeat
scaffold1894	1105416	1106010	595	93	0.374722	0.139917	0.234804	585.064	CG	evm.model.scaffold1894.12	intron	--	PREDICTED: probable ubiquitin carboxyl-terminal hydrolase FAF-X isoform X2 [Callorhinchus milii]
scaffold1894	1153221	1153727	507	101	0.862325	0.606979	0.255346	801.342	CG	evm.model.scaffold1894.12	intron	--	PREDICTED: probable ubiquitin carboxyl-terminal hydrolase FAF-X isoform X2 [Callorhinchus milii]
scaffold1894	1900808	1900886	79	20	0.0060929	0.0664301	-0.0603372	-91.0676	CHH	evm.model.scaffold1894.19	intron	--	Riboflavin transporter 2-A, partial [Stegodyphus mimosarum]
scaffold1894	2087811	2088796	986	126	0.792946	0.584952	0.207995	711.352	CG	evm.model.scaffold1894.21	intron	--	tripeptidyl-peptidase II, putative [Ixodes scapularis]
scaffold1894	2114390	2115083	694	138	0.811083	0.517833	0.29325	723.404	CG	evm.model.scaffold1894.21	intron	--	tripeptidyl-peptidase II, putative [Ixodes scapularis]
scaffold1894	2117437	2117685	249	69	0.584365	0.307162	0.277203	583.779	CG	evm.model.scaffold1894.21	intron	--	tripeptidyl-peptidase II, putative [Ixodes scapularis]
scaffold1894	2694740	2695143	404	75	0.744195	0.577577	0.166619	456.439	CG	evm.model.scaffold1894.28	intron	--	hypothetical protein IscW_ISCW008261 [Ixodes scapularis]
scaffold1894	2711723	2712102	380	81	0.112319	0.352255	-0.239937	-496.254	CG	evm.model.scaffold1894.29	intron	--	Translation initiation factor eIF-2B subunit epsilon, partial [Stegodyphus mimosarum]
scaffold1895	191024	191133	110	41	0.0531564	0.00890492	0.0442515	182.38	CHH	evm.model.scaffold1895.1	intron
scaffold1896	316947	317578	632	119	0.713801	0.388384	0.325416	997.222	CG	evm.model.scaffold1896.4	intron	--	PREDICTED: serine protease HTRA2, mitochondrial-like [Cynoglossus semilaevis]
scaffold1896	489340	489512	173	44	0.595164	0.211122	0.384042	432.297	CG	evm.model.scaffold1896.5	intron	--	PREDICTED: WD repeat-containing protein 6, partial [Nasonia vitripennis]
scaffold1896	518665	519026	362	63	0.337854	0.148737	0.189116	406.786	CG	evm.model.scaffold1896.5	intron	--	PREDICTED: WD repeat-containing protein 6, partial [Nasonia vitripennis]
scaffold1897	124219	124645	427	96	0.352803	0.545624	-0.192822	-614.499	CG	evm.model.scaffold1897.5	intron	--	TPA_inf: domain in SPla and the ryanodine receptor [Amblyomma variegatum]
scaffold1897	144648	144916	269	76	0.00604796	0.0658819	-0.0598339	-435.197	CHH	evm.model.scaffold1897.7	intron	--	conserved hypothetical protein [Ixodes scapularis]
scaffold1897	182639	182721	83	41	0.0600882	0.00880545	0.0512828	188.025	CHH	evm.model.scaffold1897.9	intron	--	programmed cell death protein, putative [Ixodes scapularis]
scaffold1898	946789	947565	777	102	0.493224	0.168982	0.324242	812.437	CG	evm.model.scaffold1898.13	intron
scaffold1898	1351240	1351429	190	47	0.0355757	0.00787037	0.0277053	201.807	CHH	evm.model.scaffold1898.19	intron
scaffold1898	1467819	1468326	508	100	0.0255013	0.185194	-0.159693	-648.062	CG	evm.model.scaffold1898.20	intron
scaffold1898	1468540	1468958	419	90	0.0134896	0.147939	-0.134449	-726.944	CG	evm.model.scaffold1898.20	intron
scaffold1898	2183051	2183101	51	4	0.121634	0.00513706	0.116497	19.6143	CHG	evm.model.scaffold1898.30	intron	--	G-protein coupled octopamine receptor, putative [Ixodes scapularis]
scaffold1898	2660393	2660761	369	62	0.124893	0.752545	-0.627652	-1019.41	CG	evm.model.scaffold1898.37_evm.model.scaffold1898.35	intron	--	Fasciculation and elongation protein zeta-2, partial [Stegodyphus mimosarum]
scaffold1898	2727067	2727581	515	103	0.554362	0.729369	-0.175008	-501.9	CG	evm.model.scaffold1898.38	intron	--	conserved hypothetical protein [Ixodes scapularis]
scaffold1899	150759	151813	1055	157	0.592857	0.251859	0.340998	1156.94	CG	evm.model.scaffold1899.3.1	intron	--	PREDICTED: PRKCA-binding protein-like [Metaseiulus occidentalis]
scaffold1900	741713	742099	387	83	0.450934	0.218959	0.231976	605.528	CG	evm.model.scaffold1900.2	intron	--	PREDICTED: zinc finger protein DPF3-like [Metaseiulus occidentalis]
scaffold1900	779291	779405	115	43	0.00142822	0.0404999	-0.0390717	-152.635	CHH	evm.model.scaffold1900.2	intron	--	PREDICTED: zinc finger protein DPF3-like [Metaseiulus occidentalis]
scaffold1902	105284	105534	251	55	0.876755	0.617289	0.259466	422.236	CG	evm.model.scaffold1902.1	intron	--	transmembrane and coiled-coil domain-containing protein, putative [Ixodes scapularis]
scaffold1902	384767	385038	272	53	0.588878	0.216612	0.372267	493.927	CG	evm.model.scaffold1902.6	intron	--	transmembrane and coiled-coil domain-containing protein, putative [Ixodes scapularis]
scaffold1902	619459	619790	332	59	0.272414	0.0139198	0.258494	636.987	CG	evm.model.scaffold1902.7	intron
scaffold1902	627236	627600	365	58	0.30179	0.0391118	0.262678	406.332	CG	evm.model.scaffold1902.7	intron
scaffold1907	123357	124305	949	216	0.185462	0.377579	-0.192118	-1401.1	CG	evm.model.scaffold1907.1.1	intron	--	PREDICTED: LOW QUALITY PROTEIN: tyrosine-protein phosphatase Lar-like [Metaseiulus occidentalis]
scaffold1907	128938	129393	456	77	0.0931722	0.271365	-0.178193	-531.764	CG	evm.model.scaffold1907.1.1	intron	--	PREDICTED: LOW QUALITY PROTEIN: tyrosine-protein phosphatase Lar-like [Metaseiulus occidentalis]
scaffold1907	146005	146433	429	120	0.471991	0.686333	-0.214342	-927.138	CG	evm.model.scaffold1907.1.1	intron	--	PREDICTED: LOW QUALITY PROTEIN: tyrosine-protein phosphatase Lar-like [Metaseiulus occidentalis]
scaffold1907	306221	306318	98	28	0.00480962	0.0438341	-0.0390244	-139.504	CHH	evm.model.scaffold1907.3	utr3	--	conserved hypothetical protein [Ixodes scapularis]
scaffold1907	306221	306318	98	28	0.00480962	0.0438341	-0.0390244	-139.504	CHH	evm.model.scaffold1907.3	exon	--	conserved hypothetical protein [Ixodes scapularis]
scaffold1907	325685	326352	668	102	0.357074	0.559472	-0.202399	-634.688	CG	evm.model.scaffold1907.3	intron	--	conserved hypothetical protein [Ixodes scapularis]
scaffold1907	327753	328644	892	187	0.206298	0.445053	-0.238756	-1560.49	CG	evm.model.scaffold1907.3	intron	--	conserved hypothetical protein [Ixodes scapularis]
scaffold1907	379045	379485	441	65	0.592376	0.320174	0.272203	517.661	CG	evm.model.scaffold1907.4	intron	--	hippocampus abundant transcript 1 protein, putative [Ixodes scapularis]
scaffold1907	420904	421241	338	81	0.802346	0.648153	0.154193	495.077	CG	evm.model.scaffold1907.7	intron	--	nucleotide excision repair factor NEF2, RAD23 component, putative [Ixodes scapularis]
scaffold1907	522922	523166	245	87	0.00447812	0.0515933	-0.0471152	-490.653	CHH	evm.model.scaffold1907.8	intron
scaffold1908	1146851	1146941	91	15	0.0884777	0.00113233	0.0873454	58.0204	CHG	evm.model.scaffold1908.12	intron
scaffold1908	1149748	1150068	321	99	0.00248849	0.0539799	-0.0514914	-554.376	CHH	evm.model.scaffold1908.12	intron
scaffold1908	2760660	2761170	511	64	0.369108	0.674203	-0.305095	-486.212	CG	evm.model.scaffold1908.19	intron	--	PREDICTED: ribosome biogenesis regulatory protein homolog [Crassostrea gigas]
scaffold1908	2761909	2762329	421	79	0.382886	0.749919	-0.367033	-685.231	CG	evm.model.scaffold1908.19	intron	--	PREDICTED: ribosome biogenesis regulatory protein homolog [Crassostrea gigas]
scaffold1908	2886698	2887110	413	89	0.507164	0.748435	-0.241271	-415.527	CG	evm.model.scaffold1908.20	intron	--	Rho GTPase-activating protein RICH2, putative [Ixodes scapularis]
scaffold1908	3146436	3147050	615	146	0.75647	0.471564	0.284906	868.07	CG	evm.model.scaffold1908.24	intron	--	hypothetical protein IscW_ISCW016238 [Ixodes scapularis]
scaffold1908	3495655	3496112	458	65	0.130335	0.391137	-0.260802	-423.893	CG	evm.model.scaffold1908.27	intron	--	PREDICTED: crossover junction endonuclease EME1-like isoform X1 [Crassostrea gigas]
scaffold1908	3520600	3521217	618	95	0.235335	0.550965	-0.315629	-689.471	CG	evm.model.scaffold1908.27	intron	--	PREDICTED: crossover junction endonuclease EME1-like isoform X1 [Crassostrea gigas]
scaffold191	234	412	179	39	0.151869	0.00198963	0.149879	195.937	CHH	evm.model.scaffold191.1	promoter	--	copine, putative [Ixodes scapularis]
scaffold1911	144849	145198	350	74	0.109064	0.0219163	0.087148	400.42	CG	evm.model.scaffold1911.1	intron	--	conserved hypothetical protein [Ixodes scapularis]
scaffold1911	515962	516339	378	82	0.839719	0.702228	0.137491	420.321	CG	evm.model.scaffold1911.7	intron	--	Transcription elongation factor SPT6, partial [Zootermopsis nevadensis]
scaffold1911	521822	523039	1218	176	0.351997	0.14612	0.205877	1440.17	CG	evm.model.scaffold1911.7	intron	--	Transcription elongation factor SPT6, partial [Zootermopsis nevadensis]
scaffold1911	523278	523777	500	92	0.28326	0.119311	0.163949	689.834	CG	evm.model.scaffold1911.7	intron	--	Transcription elongation factor SPT6, partial [Zootermopsis nevadensis]
scaffold1911	563810	564204	395	101	0.678689	0.387592	0.291096	775.778	CG	evm.model.scaffold1911.8	intron	--	PREDICTED: coronin-6-like [Metaseiulus occidentalis]
scaffold1911	571663	572119	457	117	0.755547	0.464262	0.291285	760.122	CG	evm.model.scaffold1911.8	intron	--	PREDICTED: coronin-6-like [Metaseiulus occidentalis]
scaffold1911	599745	599974	230	68	0.428796	0.231224	0.197572	498.65	CG	evm.model.scaffold1911.9	intron
scaffold1912	9174	9369	196	106	0.0478626	0.0015612	0.0463014	689.048	CHH	Target=(TC)n:1-383;Class=Simple_repeat	repeat
scaffold1912	149158	149242	85	23	0.00432227	0.0448614	-0.0405391	-101.36	CHH	evm.model.scaffold1912.2	utr3	--	hypothetical protein IscW_ISCW008253 [Ixodes scapularis]
scaffold1912	149158	149242	85	23	0.00432227	0.0448614	-0.0405391	-101.36	CHH	evm.model.scaffold1912.2	exon	--	hypothetical protein IscW_ISCW008253 [Ixodes scapularis]
scaffold1912	321078	321353	276	73	0.186894	0.0474666	0.139428	542.118	CG	evm.model.scaffold1912.5.2	intron	--	dorin M precursor [Ornithodoros moubata]
scaffold1913	464620	464963	344	87	0.0216732	0.171131	-0.149458	-617.655	CG	evm.model.scaffold1913.4	intron	--	proteasome activator complex subunit, putative [Ixodes scapularis]
scaffold1913	1038329	1038700	372	80	0.049065	0.515358	-0.466293	-1010.21	CG	evm.model.scaffold1913.9_evm.model.scaffold1913.10	intron	--	tripartite motif-containing protein, putative [Pediculus humanus corporis]
scaffold1913	1700736	1700790	55	10	0.0697303	0.0102261	0.0595042	71.4564	CHH	evm.model.scaffold1913.16.10	intron	--	map/microtubule affinity-regulating kinase 2,4, putative [Ixodes scapularis]
scaffold1913	1706496	1706904	409	86	0.201149	0.485196	-0.284047	-670.592	CG	evm.model.scaffold1913.16.10	intron	--	map/microtubule affinity-regulating kinase 2,4, putative [Ixodes scapularis]
scaffold1913	1713116	1713494	379	65	0.273191	0.601636	-0.328445	-506.738	CG	evm.model.scaffold1913.16.10	intron	--	map/microtubule affinity-regulating kinase 2,4, putative [Ixodes scapularis]
scaffold1913	1916351	1916922	572	64	0.424035	0.793433	-0.369398	-558.436	CG	evm.model.scaffold1913.20_evm.model.scaffold1913.21	intron	--	hypothetical protein BRAFLDRAFT_276229 [Branchiostoma floridae]
scaffold1913	1916351	1916922	572	64	0.424035	0.793433	-0.369398	-558.436	CG	evm.model.scaffold1913.20_evm.model.scaffold1913.21	exon	--	hypothetical protein BRAFLDRAFT_276229 [Branchiostoma floridae]
scaffold1913	1926008	1926430	423	83	0.14707	0.302928	-0.155859	-432.349	CG	evm.model.scaffold1913.20_evm.model.scaffold1913.21	intron	--	hypothetical protein BRAFLDRAFT_276229 [Branchiostoma floridae]
scaffold1913	1999532	1999770	239	73	0.0156828	0.204507	-0.188825	-524.905	CG	evm.model.scaffold1913.24	intron	--	hypothetical protein IscW_ISCW020275 [Ixodes scapularis]
scaffold1913	2388237	2388622	386	71	0.816758	0.501851	0.314907	449.257	CG	evm.model.scaffold1913.32	intron	--	spectrin beta chain, putative [Ixodes scapularis]
scaffold1913	2471357	2471432	76	11	0.000850003	0.0265846	-0.0257346	-44.068	CHG	evm.model.scaffold1913.33	intron	--	neuroglobin, putative [Ixodes scapularis]
scaffold1913	2483826	2484172	347	78	0.156667	0.0228767	0.13379	665.515	CG	evm.model.scaffold1913.33	intron	--	neuroglobin, putative [Ixodes scapularis]
scaffold1913	2555442	2555778	337	46	0.0904037	0.483451	-0.393048	-455.363	CG	evm.model.scaffold1913.35	intron	--	FKBP-type peptidyl-prolyl cis-trans isomerase, putative [Ixodes scapularis]
scaffold1913	2906026	2906432	407	65	0.586793	0.222731	0.364061	625.877	CG	evm.model.scaffold1913.40	intron	--	PREDICTED: regulator of microtubule dynamics protein 2-like [Metaseiulus occidentalis]
scaffold1913	2909609	2909866	258	58	0.758315	0.413598	0.344717	435.647	CG	evm.model.scaffold1913.40	intron	--	PREDICTED: regulator of microtubule dynamics protein 2-like [Metaseiulus occidentalis]
scaffold1913	3394611	3395133	523	65	0.0264307	0.427238	-0.400807	-497.469	CG	evm.model.scaffold1913.48.3	intron	--	hypothetical protein DAPPUDRAFT_304824 [Daphnia pulex]
scaffold1913	3395293	3396129	837	89	0.0152185	0.2211	-0.205881	-567.414	CG	evm.model.scaffold1913.48.3	intron	--	hypothetical protein DAPPUDRAFT_304824 [Daphnia pulex]
scaffold192	133590	133711	122	35	0.00347171	0.0490595	-0.0455878	-238.886	CHH	evm.model.scaffold192.6	intron	--	secreted protein, putative [Ixodes scapularis]
scaffold192	1212466	1212630	165	67	0.00174298	0.03953	-0.037787	-348.378	CHH	Target=(TATG)n:1-385;Class=Simple_repeat	repeat
scaffold192	1212466	1212630	165	67	0.00174298	0.03953	-0.037787	-348.378	CHH	evm.model.scaffold192.13	intron	--	serine protease inhibitor 13 RmS13 [Rhipicephalus microplus]
scaffold1920	735228	735643	416	54	0.257273	0.0470858	0.210188	504.108	CG	evm.model.scaffold1920.2	intron	--	pdzk7, putative [Ixodes scapularis]
scaffold1921	777496	777634	139	47	0.0058967	0.0297343	-0.0238376	-203.338	CHH	evm.model.scaffold1921.8	utr5	--	Lethal(2) giant larvae protein-like protein, partial [Stegodyphus mimosarum]
scaffold1921	777496	777634	139	47	0.0058967	0.0297343	-0.0238376	-203.338	CHH	evm.model.scaffold1921.8	exon	--	Lethal(2) giant larvae protein-like protein, partial [Stegodyphus mimosarum]
scaffold1921	777496	777634	139	47	0.0058967	0.0297343	-0.0238376	-203.338	CHH	evm.model.scaffold1921.8	intron	--	Lethal(2) giant larvae protein-like protein, partial [Stegodyphus mimosarum]
scaffold1922	1430355	1430512	158	43	0.00346624	0.0487335	-0.0452673	-190.179	CHH	Target=(TA)n:2-60;Class=Simple_repeat	repeat
scaffold1922	1503215	1503323	109	22	0.0552338	0.000716806	0.054517	91.8683	CHG	evm.model.scaffold1922.6	intron	--	protein sine oculis, putative [Ixodes scapularis]
scaffold1922	1544697	1545618	922	151	0.19838	0.0222762	0.176103	1287.4	CG	evm.model.scaffold1922.6	intron	--	protein sine oculis, putative [Ixodes scapularis]
scaffold1922	1545774	1546834	1061	103	0.219972	0.0527942	0.167177	601.282	CG	evm.model.scaffold1922.6	intron	--	protein sine oculis, putative [Ixodes scapularis]
scaffold1923	41857	41945	89	30	0.0761979	0.0166502	0.0595477	135.428	CHH	evm.model.scaffold1923.1	intron	--	rho GDP dissociation inhibitor, putative [Ixodes scapularis]
scaffold1923	485511	485890	380	68	0.75056	0.407844	0.342716	617.601	CG	evm.model.scaffold1923.5	intron	--	hypothetical protein BRAFLDRAFT_88012 [Branchiostoma floridae]
scaffold1923	520099	520419	321	80	0.686828	0.451257	0.235571	502.474	CG	evm.model.scaffold1923.6	intron	--	rho GDP dissociation inhibitor, putative [Ixodes scapularis]
scaffold1923	837012	837409	398	81	0.517225	0.798654	-0.281429	-440.017	CG	evm.model.scaffold1923.12	intron	--	conserved hypothetical protein [Ixodes scapularis]
scaffold1923	839250	840025	776	115	0.199792	0.402131	-0.202339	-735.273	CG	evm.model.scaffold1923.12	intron	--	conserved hypothetical protein [Ixodes scapularis]
scaffold1926	955800	956071	272	51	0.190433	0.626955	-0.436522	-404.846	CG	evm.model.scaffold1926.5	intron	--	PREDICTED: H(+)/Cl(-) exchange transporter 7-like [Metaseiulus occidentalis]
scaffold1926	1256960	1257026	67	23	0.00472827	0.048721	-0.0439927	-107.687	CHH	evm.model.scaffold1926.11	exon	--	AAEL004263-PA [Aedes aegypti]
scaffold1926	1256960	1257026	67	23	0.00472827	0.048721	-0.0439927	-107.687	CHH	evm.model.scaffold1926.11	utr3	--	AAEL004263-PA [Aedes aegypti]
scaffold1926	1269370	1269620	251	43	0.120857	0.637868	-0.51701	-475.038	CG	evm.model.scaffold1926.11	intron	--	AAEL004263-PA [Aedes aegypti]
scaffold1926	3839381	3840215	835	130	0.0107717	0.0878464	-0.0770747	-738.161	CG	evm.model.scaffold1926.29	intron	--	E3 ubiquitin-protein ligase MIB2 [Crassostrea gigas]
scaffold1929	57428	57697	270	68	0.33884	0.670122	-0.331282	-573.868	CG	evm.model.scaffold1929.2	intron	--	PREDICTED: putative methyltransferase C9orf114 homolog isoform X2 [Xenopus (Silurana) tropicalis]
scaffold193	501528	502096	569	91	0.0918522	0.418215	-0.326362	-631.523	CG	evm.model.scaffold193.3	promoter	--	hypothetical protein IscW_ISCW022017 [Ixodes scapularis]
scaffold193	501528	502096	569	91	0.0918522	0.418215	-0.326362	-631.523	CG	evm.model.scaffold193.4	intron	--	hypothetical protein IscW_ISCW022015 [Ixodes scapularis]
scaffold193	502248	502571	324	102	0.108795	0.417988	-0.309192	-927.159	CG	evm.model.scaffold193.3	promoter	--	hypothetical protein IscW_ISCW022017 [Ixodes scapularis]
scaffold193	502248	502571	324	102	0.108795	0.417988	-0.309192	-927.159	CG	evm.model.scaffold193.4	intron	--	hypothetical protein IscW_ISCW022015 [Ixodes scapularis]
scaffold193	1121072	1121198	127	42	0.102926	0.0218072	0.0811192	217.181	CHH	evm.model.scaffold193.5	intron	--	PREDICTED: wings apart-like protein homolog [Metaseiulus occidentalis]
scaffold1930	1074159	1074628	470	75	0.647172	0.151568	0.495605	669.724	CG	evm.model.scaffold1930.1.1	intron	--	PREDICTED: multiple epidermal growth factor-like domains protein 11-like isoform X1 [Apis dorsata]
scaffold1930	1108005	1108269	265	71	0.0161803	0.107759	-0.0915791	-503.963	CG	evm.model.scaffold1930.1.1	intron	--	PREDICTED: multiple epidermal growth factor-like domains protein 11-like isoform X1 [Apis dorsata]
scaffold1934	232021	234772	2752	67	0.278798	0.0448283	0.233969	419.52	CG	Target=(TTTA)n:3-98;Class=Simple_repeat	repeat
scaffold1934	232021	234772	2752	67	0.278798	0.0448283	0.233969	419.52	CG	evm.model.scaffold1934.2	intron	--	phosphorylated CTD-interacting factor, putative [Ixodes scapularis]
scaffold1935	119340	120110	771	188	0.451106	0.282675	0.168431	1316.06	CG	evm.model.scaffold1935.2	intron	--	Activating signal cointegrator 1 complex subunit 3 [Zootermopsis nevadensis]
scaffold1935	121587	121837	251	45	0.0612371	0.351143	-0.289906	-455.933	CG	evm.model.scaffold1935.2	intron	--	Activating signal cointegrator 1 complex subunit 3 [Zootermopsis nevadensis]
scaffold1935	143727	144288	562	103	0.469543	0.699024	-0.229481	-698.629	CG	evm.model.scaffold1935.2	intron	--	Activating signal cointegrator 1 complex subunit 3 [Zootermopsis nevadensis]
scaffold1935	183067	183689	623	116	0.159521	0.407068	-0.247546	-967.305	CG	evm.model.scaffold1935.2	intron	--	Activating signal cointegrator 1 complex subunit 3 [Zootermopsis nevadensis]
scaffold1935	184314	184956	643	120	0.334739	0.721278	-0.386539	-904.679	CG	evm.model.scaffold1935.2	intron	--	Activating signal cointegrator 1 complex subunit 3 [Zootermopsis nevadensis]
scaffold1935	194244	195011	768	143	0.426089	0.74034	-0.314251	-1020.45	CG	evm.model.scaffold1935.2	intron	--	Activating signal cointegrator 1 complex subunit 3 [Zootermopsis nevadensis]
scaffold1935	196585	196861	277	53	0.42391	0.844038	-0.420129	-409.671	CG	evm.model.scaffold1935.2	intron	--	Activating signal cointegrator 1 complex subunit 3 [Zootermopsis nevadensis]
scaffold1935	199658	200192	535	112	0.325741	0.724806	-0.399064	-1075.17	CG	evm.model.scaffold1935.2	intron	--	Activating signal cointegrator 1 complex subunit 3 [Zootermopsis nevadensis]
scaffold1935	222383	222806	424	60	0.499617	0.214495	0.285122	470.842	CG	evm.model.scaffold1935.2	intron	--	Activating signal cointegrator 1 complex subunit 3 [Zootermopsis nevadensis]
scaffold1935	256339	257862	1524	73	0.387233	0.668854	-0.281622	-443.789	CG	evm.model.scaffold1935.4	intron	--	subolesin [Haemaphysalis elliptica]
scaffold1935	430776	431438	663	72	0.424825	0.717637	-0.292812	-561.588	CG	evm.model.scaffold1935.10	intron	--	glutaminase, putative [Ixodes scapularis]
scaffold1935	430776	431438	663	72	0.424825	0.717637	-0.292812	-561.588	CG	evm.model.scaffold1935.10	utr3	--	glutaminase, putative [Ixodes scapularis]
scaffold1935	430776	431438	663	72	0.424825	0.717637	-0.292812	-561.588	CG	evm.model.scaffold1935.10	exon	--	glutaminase, putative [Ixodes scapularis]
scaffold1939	81387	81467	81	12	0.0962783	0.00144347	0.0948348	75.1064	CHH	evm.model.scaffold1939.2	promoter
scaffold1939	81387	81467	81	12	0.0962783	0.00144347	0.0948348	75.1064	CHH	evm.model.scaffold1939.2	TSS
scaffold1939	81387	81467	81	12	0.0962783	0.00144347	0.0948348	75.1064	CHH	evm.model.scaffold1939.2	utr5
scaffold1939	81387	81467	81	12	0.0962783	0.00144347	0.0948348	75.1064	CHH	evm.model.scaffold1939.2	exon
scaffold1941	920954	921349	396	105	0.719605	0.390781	0.328824	857.073	CG	evm.model.scaffold1941.5	intron	--	hypothetical protein IscW_ISCW020481 [Ixodes scapularis]
scaffold1941	994802	997481	2680	393	0.185669	0.037601	0.148068	2823.73	CG	evm.model.scaffold1941.7	intron	--	zinc finger protein, putative [Ixodes scapularis]
scaffold1943	843078	843418	341	71	0.348498	0.0563303	0.292167	694.558	CG	evm.model.scaffold1943.9	intron	--	Ubiquitin carboxyl-terminal hydrolase 8 [Zootermopsis nevadensis]
scaffold1943	1129775	1130058	284	67	0.741026	0.539065	0.201961	404.286	CG	evm.model.scaffold1943.13	intron	--	Cullin-1, partial [Stegodyphus mimosarum]
scaffold1943	1138961	1139219	259	64	0.44167	0.226077	0.215593	493.503	CG	evm.model.scaffold1943.13	intron	--	Cullin-1, partial [Stegodyphus mimosarum]
scaffold1943	1169695	1169758	64	4	0.00156659	0.0571865	-0.0556199	-18.8113	CHG	evm.model.scaffold1943.15	intron	--	PREDICTED: nuclear mitotic apparatus protein 1 isoform X2 [Saimiri boliviensis boliviensis]
scaffold1943	1177346	1177651	306	67	0.308951	0.549158	-0.240207	-575.427	CG	evm.model.scaffold1943.15	intron	--	PREDICTED: nuclear mitotic apparatus protein 1 isoform X2 [Saimiri boliviensis boliviensis]
scaffold1943	1197426	1197827	402	95	0.635994	0.474283	0.161711	544.396	CG	evm.model.scaffold1943.15	intron	--	PREDICTED: nuclear mitotic apparatus protein 1 isoform X2 [Saimiri boliviensis boliviensis]
scaffold1946	817707	818728	1022	148	0.570097	0.209466	0.360631	1178.06	CG	evm.model.scaffold1946.2	intron	--	conserved hypothetical protein [Ixodes scapularis]
scaffold1946	821584	821916	333	81	0.512538	0.216722	0.295816	760.002	CG	evm.model.scaffold1946.2	intron	--	conserved hypothetical protein [Ixodes scapularis]
scaffold1946	838549	839095	547	64	0.520515	0.0325693	0.487946	546.081	CG	evm.model.scaffold1946.2	intron	--	conserved hypothetical protein [Ixodes scapularis]
scaffold1946	839728	840601	874	176	0.479911	0.200341	0.27957	1213.62	CG	evm.model.scaffold1946.2	intron	--	conserved hypothetical protein [Ixodes scapularis]
scaffold1946	894212	894594	383	70	0.392053	0.113722	0.278331	688.71	CG	evm.model.scaffold1946.4	intron	--	conserved hypothetical protein [Ixodes scapularis]
scaffold1946	916390	916922	533	87	0.131914	0.0353094	0.0966042	473.883	CG	evm.model.scaffold1946.4	intron	--	conserved hypothetical protein [Ixodes scapularis]
scaffold1946	964156	964744	589	62	0.727261	0.389882	0.337379	405.325	CG	evm.model.scaffold1946.5	intron	--	conserved hypothetical protein [Ixodes scapularis]
scaffold1946	973877	974340	464	89	0.385358	0.221458	0.1639	574.219	CG	evm.model.scaffold1946.5	intron	--	conserved hypothetical protein [Ixodes scapularis]
scaffold1946	984591	984881	291	42	0.427587	0.101938	0.325648	423.644	CG	evm.model.scaffold1946.5	intron	--	conserved hypothetical protein [Ixodes scapularis]
scaffold1948	21119	21485	367	85	0.87981	0.736361	0.143449	457.407	CG	evm.model.scaffold1948.2	intron	--	mRNA cap methyltransferase, putative [Ixodes scapularis]
scaffold1948	283412	284040	629	100	0.334323	0.555801	-0.221478	-605.103	CG	evm.model.scaffold1948.5	intron	--	PREDICTED: denticleless protein homolog [Sorex araneus]
scaffold1948	356865	356917	53	9	0.0310815	0.00472833	0.0263532	28.0537	CHG	evm.model.scaffold1948.6	intron	--	chaperonin complex component, TCP-1 delta subunit, putative [Ixodes scapularis]
scaffold1948	382995	383680	686	162	0.334354	0.723477	-0.389123	-1330.86	CG	evm.model.scaffold1948.6	intron	--	chaperonin complex component, TCP-1 delta subunit, putative [Ixodes scapularis]
scaffold1948	384100	384434	335	79	0.591711	0.412553	0.179159	486.904	CG	evm.model.scaffold1948.6	intron	--	chaperonin complex component, TCP-1 delta subunit, putative [Ixodes scapularis]
scaffold1949	144316	144464	149	56	0.00170289	0.0568394	-0.0551365	-302.263	CHH	Target=(GATTG)n:1-94;Class=Simple_repeat	repeat
scaffold1949	290329	290996	668	109	0.541182	0.821973	-0.28079	-559.839	CG	evm.model.scaffold1949.4	intron	--	Zinc finger protein 226, partial [Stegodyphus mimosarum]
scaffold1950	102039	102933	895	191	0.493319	0.268097	0.225222	1550.55	CG	evm.model.scaffold1950.1	intron	--	PREDICTED: laminin subunit alpha-1 [Metaseiulus occidentalis]
scaffold1950	137496	137894	399	87	0.789505	0.515521	0.273984	579.586	CG	evm.model.scaffold1950.1	intron	--	PREDICTED: laminin subunit alpha-1 [Metaseiulus occidentalis]
scaffold1950	209376	209844	469	118	0.673218	0.365404	0.307814	898.431	CG	evm.model.scaffold1950.2	intron	--	hypothetical protein IscW_ISCW012770 [Ixodes scapularis]
scaffold1950	216611	216929	319	73	0.806057	0.263826	0.542231	806.952	CG	evm.model.scaffold1950.2	intron	--	hypothetical protein IscW_ISCW012770 [Ixodes scapularis]
scaffold1950	233860	234276	417	75	0.812894	0.359486	0.453408	679.072	CG	evm.model.scaffold1950.3	intron	--	hypothetical protein IscW_ISCW002825 [Ixodes scapularis]
scaffold1950	414774	415037	264	62	0.810042	0.377893	0.432149	524.763	CG	evm.model.scaffold1950.4	intron	--	PREDICTED: conserved oligomeric Golgi complex subunit 5 [Strongylocentrotus purpuratus]
scaffold1950	421153	421410	258	52	0.718779	0.376465	0.342313	531.158	CG	evm.model.scaffold1950.4	intron	--	PREDICTED: conserved oligomeric Golgi complex subunit 5 [Strongylocentrotus purpuratus]
scaffold1950	435122	435392	271	77	0.870343	0.686698	0.183645	406.18	CG	evm.model.scaffold1950.4	intron	--	PREDICTED: conserved oligomeric Golgi complex subunit 5 [Strongylocentrotus purpuratus]
scaffold1950	449183	450272	1090	168	0.558024	0.205598	0.352426	1542.2	CG	evm.model.scaffold1950.4	intron	--	PREDICTED: conserved oligomeric Golgi complex subunit 5 [Strongylocentrotus purpuratus]
scaffold1950	471432	471722	291	39	0.757637	0.313703	0.443935	419.654	CG	evm.model.scaffold1950.7.2	intron	--	CCAAT-binding factor, subunit C, putative [Ixodes scapularis]
scaffold1950	471955	473260	1306	181	0.692267	0.289758	0.402509	1645.72	CG	evm.model.scaffold1950.7.2	intron	--	CCAAT-binding factor, subunit C, putative [Ixodes scapularis]
scaffold1950	476345	476574	230	67	0.849171	0.627171	0.222	581.272	CG	evm.model.scaffold1950.7.2	intron	--	CCAAT-binding factor, subunit C, putative [Ixodes scapularis]
scaffold1950	527947	528231	285	67	0.836425	0.514263	0.322161	500.985	CG	evm.model.scaffold1950.13	intron	--	syntenin, putative [Ixodes scapularis]
scaffold1950	578914	579475	562	131	0.852623	0.62317	0.229453	876.835	CG	evm.model.scaffold1950.14	intron	--	PREDICTED: CAD protein [Vicugna pacos]
scaffold1950	588012	588380	369	102	0.715534	0.574883	0.140651	528.131	CG	evm.model.scaffold1950.14	intron	--	PREDICTED: CAD protein [Vicugna pacos]
scaffold1950	633705	633794	90	28	0.00576419	0.0358171	-0.030053	-126.862	CHH	evm.model.scaffold1950.16	promoter	--	hypothetical protein M514_00498 [Trichuris suis]
scaffold1950	687168	687236	69	9	0.00578048	0.054451	-0.0486706	-32.3673	CHG	evm.model.scaffold1950.17	exon	--	PREDICTED: protein aveugle-like [Metaseiulus occidentalis]
scaffold1950	687168	687236	69	9	0.00578048	0.054451	-0.0486706	-32.3673	CHG	evm.model.scaffold1950.17	intron	--	PREDICTED: protein aveugle-like [Metaseiulus occidentalis]
scaffold1950	2310261	2310373	113	43	0.0449641	0.00304949	0.0419146	211.482	CHH	evm.model.scaffold1950.33	intron	--	PREDICTED: eukaryotic translation initiation factor 3 subunit E [Saccoglossus kowalevskii]
scaffold1950	2331143	2331430	288	59	0.100121	0.273205	-0.173083	-453.744	CG	evm.model.scaffold1950.33	intron	--	PREDICTED: eukaryotic translation initiation factor 3 subunit E [Saccoglossus kowalevskii]
scaffold1951	875882	876218	337	77	0.197642	0.379375	-0.181734	-615.304	CG	evm.model.scaffold1951.10	intron	--	PREDICTED: histone acetyltransferase KAT6B isoform X3 [Latimeria chalumnae]
scaffold1951	967382	967899	518	106	0.128016	0.0340991	0.0939174	586.573	CG	Target=(CCCGAA)n:3-132;Class=Simple_repeat	repeat
scaffold1951	1428461	1428762	302	68	0.791909	0.464555	0.327354	504.618	CG	evm.model.scaffold1951.23	intron	--	guanine-nucleotide exchange factor c3g, putative [Ixodes scapularis]
scaffold1951	1603227	1603635	409	68	0.115629	0.326224	-0.210595	-482.466	CG	evm.model.scaffold1951.25	intron	--	type I secretion target GGXGXDXXX repeat-containing domain protein [Tolypothrix sp. PCC 7601]
scaffold1953	415519	415764	246	58	0.520764	0.136444	0.38432	485.617	CG	evm.model.scaffold1953.3	intron	--	hypothetical protein BRAFLDRAFT_125911 [Branchiostoma floridae]
scaffold1956	388469	388794	326	77	0.0285629	0.295429	-0.266866	-639.553	CG	evm.model.scaffold1956.5	intron	--	hypothetical protein HELRODRAFT_87124 [Helobdella robusta]
scaffold1956	422527	423134	608	129	0.594851	0.397807	0.197044	746.382	CG	evm.model.scaffold1956.5	intron	--	hypothetical protein HELRODRAFT_87124 [Helobdella robusta]
scaffold1956	435338	435607	270	76	0.437294	0.192765	0.244529	516.728	CG	evm.model.scaffold1956.5	intron	--	hypothetical protein HELRODRAFT_87124 [Helobdella robusta]
scaffold1956	462646	462919	274	73	0.365953	0.531505	-0.165552	-404.839	CG	evm.model.scaffold1956.5	intron	--	hypothetical protein HELRODRAFT_87124 [Helobdella robusta]
scaffold1958	91554	92237	684	90	0.624214	0.347108	0.277106	723.342	CG	evm.model.scaffold1958.2	intron	--	secreted protein, putative [Ixodes scapularis]
scaffold1958	92469	92969	501	61	0.746178	0.481245	0.264933	416.782	CG	evm.model.scaffold1958.2	intron	--	secreted protein, putative [Ixodes scapularis]
scaffold1958	769989	770591	603	87	0.628367	0.352556	0.275811	620.971	CG	evm.model.scaffold1958.5	intron	--	PREDICTED: ribonuclease H2 subunit B-like [Saccoglossus kowalevskii]
scaffold1958	806285	806742	458	93	0.415516	0.628935	-0.213419	-568.25	CG	evm.model.scaffold1958.5	intron	--	PREDICTED: ribonuclease H2 subunit B-like [Saccoglossus kowalevskii]
scaffold1958	1005319	1005479	161	55	0.0067506	0.0461204	-0.0393698	-302.869	CHH	evm.model.scaffold1958.7	exon	--	hypothetical protein IscW_ISCW007056 [Ixodes scapularis]
scaffold1958	1005319	1005479	161	55	0.0067506	0.0461204	-0.0393698	-302.869	CHH	evm.model.scaffold1958.7	intron	--	hypothetical protein IscW_ISCW007056 [Ixodes scapularis]
scaffold1958	1327912	1328213	302	73	0.307398	0.130478	0.17692	446.381	CG	evm.model.scaffold1958.8	intron	--	cytochrome oxidase biogenesis protein, putative [Ixodes scapularis]
scaffold1958	2353028	2353262	235	70	0.448135	0.205605	0.24253	585.564	CG	evm.model.scaffold1958.14	intron	--	secreted protein, putative [Ixodes scapularis]
scaffold1958	3461305	3461472	168	53	0.00537605	0.0681462	-0.0627701	-260.632	CHH	Target=(CAATC)n:4-114;Class=Simple_repeat	repeat
scaffold196	132278	132591	314	64	0.188166	0.630179	-0.442012	-852.748	CG	evm.model.scaffold196.3	intron	--	U5 snRNP-specific protein, putative [Ixodes scapularis]
scaffold196	135812	136164	353	83	0.0207552	0.172509	-0.151754	-596.062	CG	evm.model.scaffold196.3	intron	--	U5 snRNP-specific protein, putative [Ixodes scapularis]
scaffold196	136614	137396	783	156	0.0364019	0.235253	-0.198852	-1337.36	CG	evm.model.scaffold196.3	intron	--	U5 snRNP-specific protein, putative [Ixodes scapularis]
scaffold196	138079	138365	287	57	0.022061	0.170384	-0.148323	-450.425	CG	evm.model.scaffold196.3	intron	--	U5 snRNP-specific protein, putative [Ixodes scapularis]
scaffold196	139940	140285	346	84	0.0358758	0.312073	-0.276197	-807.988	CG	evm.model.scaffold196.3	intron	--	U5 snRNP-specific protein, putative [Ixodes scapularis]
scaffold196	143473	143733	261	62	0.0186717	0.125912	-0.10724	-481.158	CG	evm.model.scaffold196.3	intron	--	U5 snRNP-specific protein, putative [Ixodes scapularis]
scaffold1961	73186	73699	514	82	0.753296	0.501008	0.252288	675.096	CG	evm.model.scaffold1961.1	intron	--	hypothetical protein LOTGIDRAFT_118629 [Lottia gigantea]
scaffold1961	73186	73699	514	82	0.753296	0.501008	0.252288	675.096	CG	evm.model.scaffold1961.1	exon	--	hypothetical protein LOTGIDRAFT_118629 [Lottia gigantea]
scaffold1961	95823	96332	510	81	0.388694	0.171532	0.217162	582.351	CG	evm.model.scaffold1961.1	intron	--	hypothetical protein LOTGIDRAFT_118629 [Lottia gigantea]
scaffold1961	329859	329939	81	13	0.058207	0.00141603	0.056791	59.2403	CHH	evm.model.scaffold1961.4	intron	--	papilin, partial [Rhipicephalus microplus]
scaffold1962	340752	340810	59	26	0.00519019	0.042929	-0.0377388	-120.439	CHH	Target=(TC)n:2-100;Class=Simple_repeat	repeat
scaffold1962	364116	365187	1072	157	0.822476	0.64838	0.174096	979.985	CG	evm.model.scaffold1962.4	promoter	--	conserved hypothetical protein [Ixodes scapularis]
scaffold1962	364116	365187	1072	157	0.822476	0.64838	0.174096	979.985	CG	evm.model.scaffold1962.4	TSS	--	conserved hypothetical protein [Ixodes scapularis]
scaffold1962	364116	365187	1072	157	0.822476	0.64838	0.174096	979.985	CG	evm.model.scaffold1962.4	exon	--	conserved hypothetical protein [Ixodes scapularis]
scaffold1962	400923	401514	592	72	0.478236	0.826259	-0.348023	-409.576	CG	evm.model.scaffold1962.6	intron	--	hypothetical protein X975_16341, partial [Stegodyphus mimosarum]
scaffold1962	430688	432075	1388	146	0.510965	0.0577119	0.453254	1266.88	CG	evm.model.scaffold1962.6	intron	--	hypothetical protein X975_16341, partial [Stegodyphus mimosarum]
scaffold1962	645014	645715	702	78	0.182721	0.49149	-0.308769	-556.441	CG	evm.model.scaffold1962.8	intron	--	conserved hypothetical protein [Ixodes scapularis]
scaffold1963	684097	684678	582	80	0.424345	0.197115	0.22723	508.109	CG	Target=(CAATC)n:4-61;Class=Simple_repeat	repeat
scaffold1963	684097	684678	582	80	0.424345	0.197115	0.22723	508.109	CG	Target=(CAATC)n:1-104;Class=Simple_repeat	repeat
scaffold1963	994592	995004	413	103	0.054148	0.220672	-0.166524	-892.627	CG	evm.model.scaffold1963.9	intron	--	RecName: Full=Sphingomyelin phosphodiesterase D; Short=SMD; Short=SMase D; Short=Sphingomyelinase D; Flags: Precursor [Ixodes scapularis]
scaffold1964	56153	56536	384	72	0.612324	0.312057	0.300267	412.66	CG	evm.model.scaffold1964.6	intron	--	PREDICTED: RNA polymerase I-specific transcription initiation factor RRN3 isoform X1 [Ficedula albicollis]
scaffold1964	92559	92954	396	55	0.611516	0.252404	0.359111	455.512	CG	evm.model.scaffold1964.8	intron	--	TBC1 domain family member 16 [Crassostrea gigas]
scaffold1964	92559	92954	396	55	0.611516	0.252404	0.359111	455.512	CG	Target=(TA)n:1-76;Class=Simple_repeat	repeat
scaffold1964	93109	93680	572	73	0.521433	0.225778	0.295656	473.753	CG	evm.model.scaffold1964.8	intron	--	TBC1 domain family member 16 [Crassostrea gigas]
scaffold1964	93109	93680	572	73	0.521433	0.225778	0.295656	473.753	CG	Target=(TA)n:1-98;Class=Simple_repeat	repeat
scaffold1964	320709	321214	506	91	0.0162415	0.101008	-0.0847661	-474.659	CG	evm.model.scaffold1964.10	intron	--	hypothetical protein IscW_ISCW022867 [Ixodes scapularis]
scaffold1964	466114	466413	300	75	0.096984	0.0108164	0.0861676	554.956	CG	evm.model.scaffold1964.12	intron	--	cys-loop ligand gated ion channel, partial [Ixodes scapularis]
scaffold1965	121056	121383	328	69	0.0444998	0.164904	-0.120404	-403.161	CG	evm.model.scaffold1965.2	intron	--	ixoderin precursor, putative [Ixodes scapularis]
scaffold1966	2769181	2769466	286	72	0.215166	0.490837	-0.275671	-623.809	CG	evm.model.scaffold1966.20	intron	--	PREDICTED: H(+)/Cl(-) exchange transporter 7-like [Metaseiulus occidentalis]
scaffold1966	2779202	2779808	607	91	0.24544	0.42187	-0.17643	-489.377	CG	evm.model.scaffold1966.20	intron	--	PREDICTED: H(+)/Cl(-) exchange transporter 7-like [Metaseiulus occidentalis]
scaffold1966	3166427	3166549	123	38	0.00366835	0.0429962	-0.0393279	-168.921	CHH	evm.model.scaffold1966.27	promoter	--	RING finger protein, putative [Ixodes scapularis]
scaffold1969	29515	29951	437	66	0.120734	0.323413	-0.202678	-497.164	CG	evm.model.scaffold1969.1	promoter	--	conserved hypothetical protein [Ixodes scapularis]
scaffold1969	30985	31420	436	91	0.0470064	0.179192	-0.132186	-704.322	CG	evm.model.scaffold1969.1	promoter	--	conserved hypothetical protein [Ixodes scapularis]
scaffold1970	1625094	1625564	471	104	0.0114491	0.0735439	-0.0620948	-608.044	CG	Target=(TATG)n:1-295;Class=Simple_repeat	repeat
scaffold1970	1809623	1809706	84	37	0.0781261	0.00197933	0.0761467	201.362	CHH	Target=(TTTC)n:1-291;Class=Simple_repeat	repeat
scaffold1970	2253727	2254098	372	66	0.202086	0.674098	-0.472012	-596.402	CG	evm.model.scaffold1970.12	intron	--	PREDICTED: uncharacterized protein LOC100890916 isoform X1 [Strongylocentrotus purpuratus]
scaffold1975	130110	130440	331	69	0.348468	0.166466	0.182002	485.128	CG	evm.model.scaffold1975.2	intron	--	clathrin coat assembly protein, putative [Ixodes scapularis]
scaffold1975	193631	193951	321	71	0.70986	0.296756	0.413104	674.099	CG	evm.model.scaffold1975.4	intron	--	conserved hypothetical protein [Ixodes scapularis]
scaffold1975	352177	352653	477	73	0.10525	0.00787967	0.0973703	446.325	CG	evm.model.scaffold1975.9_evm.model.scaffold1975.8	intron	--	PREDICTED: heterogeneous nuclear ribonucleoprotein L [Solenopsis invicta]
scaffold1975	362479	363025	547	136	0.070443	0.243515	-0.173072	-700.816	CG	evm.model.scaffold1975.9_evm.model.scaffold1975.8	intron	--	PREDICTED: heterogeneous nuclear ribonucleoprotein L [Solenopsis invicta]
scaffold1975	421715	422776	1062	206	0.301022	0.121883	0.179139	1375.67	CG	evm.model.scaffold1975.10.1	intron	--	PREDICTED: zinc finger FYVE domain-containing protein 1-like [Maylandia zebra]
scaffold1975	425253	425679	427	78	0.777224	0.413568	0.363657	430.972	CG	evm.model.scaffold1975.10.1	intron	--	PREDICTED: zinc finger FYVE domain-containing protein 1-like [Maylandia zebra]
scaffold1975	434640	435030	391	75	0.550524	0.212953	0.337571	634.512	CG	evm.model.scaffold1975.10.1	intron	--	PREDICTED: zinc finger FYVE domain-containing protein 1-like [Maylandia zebra]
scaffold1975	435401	435933	533	76	0.440833	0.208256	0.232577	476.433	CG	evm.model.scaffold1975.10.1	intron	--	PREDICTED: zinc finger FYVE domain-containing protein 1-like [Maylandia zebra]
scaffold1975	438203	439166	964	196	0.600371	0.317182	0.283189	1731.92	CG	evm.model.scaffold1975.10.1	intron	--	PREDICTED: zinc finger FYVE domain-containing protein 1-like [Maylandia zebra]
scaffold1975	441904	442702	799	136	0.76752	0.444121	0.323398	913.717	CG	evm.model.scaffold1975.10.1	intron	--	PREDICTED: zinc finger FYVE domain-containing protein 1-like [Maylandia zebra]
scaffold1977	230879	231128	250	53	0.413862	0.651086	-0.237224	-414.052	CG	evm.model.scaffold1977.2	intron	--	conserved hypothetical protein [Ixodes scapularis]
scaffold1977	896258	897476	1219	192	0.0886946	0.0119582	0.0767364	1258.18	CG	evm.model.scaffold1977.4	intron	--	secreted protein, putative [Ixodes scapularis]
scaffold1978	650853	651242	390	85	0.143171	0.066834	0.0763369	443.751	CG	evm.model.scaffold1978.3	intron	--	soluble epoxide hydrolase, putative [Ixodes scapularis]
scaffold198	490791	491015	225	65	0.148435	0.00448863	0.143946	392.087	CHH	evm.model.scaffold198.1	intron
scaffold1983	1024208	1024636	429	95	0.0142144	0.131697	-0.117482	-656.443	CG	evm.model.scaffold1983.3	intron
scaffold1983	1147036	1147466	431	75	0.163983	0.368323	-0.204339	-521.394	CG	evm.model.scaffold1983.5	intron	--	hypothetical protein LOTGIDRAFT_235539 [Lottia gigantea]
scaffold1983	1162826	1164049	1224	156	0.34359	0.538872	-0.195281	-946.469	CG	evm.model.scaffold1983.6	promoter
scaffold1983	1164147	1164626	480	81	0.360607	0.549713	-0.189106	-515.61	CG	evm.model.scaffold1983.6	promoter
scaffold1984	501147	501482	336	53	0.564808	0.129507	0.435301	688.72	CG	evm.model.scaffold1984.4	promoter
scaffold1984	513562	513902	341	63	0.590234	0.285578	0.304656	457.524	CG	evm.model.scaffold1984.4	intron
scaffold1985	523685	524073	389	89	0.47656	0.262037	0.214523	629.935	CG	evm.model.scaffold1985.7	intron	--	hypothetical protein IscW_ISCW003841 [Ixodes scapularis]
scaffold1985	771747	771814	68	23	0.0428925	0.00986877	0.0330237	124.235	CHH	Target=(CATA)n:1-264;Class=Simple_repeat	repeat
scaffold1985	771747	771814	68	23	0.0428925	0.00986877	0.0330237	124.235	CHH	evm.model.scaffold1985.14	intron	--	alpha-mannosidase II, putative [Ixodes scapularis]
scaffold1985	829480	830284	805	152	0.216124	0.427158	-0.211034	-1016.86	CG	evm.model.scaffold1985.14	intron	--	alpha-mannosidase II, putative [Ixodes scapularis]
scaffold1985	921143	921740	598	78	0.39392	0.814685	-0.420765	-452.415	CG	evm.model.scaffold1985.17	intron	--	PREDICTED: 39S ribosomal protein L9, mitochondrial [Bactrocera cucurbitae]
scaffold1985	922647	923804	1158	216	0.232074	0.650561	-0.418487	-2440.88	CG	evm.model.scaffold1985.17	intron	--	PREDICTED: 39S ribosomal protein L9, mitochondrial [Bactrocera cucurbitae]
scaffold1985	929393	929733	341	49	0.26439	0.81306	-0.54867	-532.734	CG	evm.model.scaffold1985.17	intron	--	PREDICTED: 39S ribosomal protein L9, mitochondrial [Bactrocera cucurbitae]
scaffold1985	929889	931074	1186	165	0.225991	0.60993	-0.383939	-1393.78	CG	evm.model.scaffold1985.17	intron	--	PREDICTED: 39S ribosomal protein L9, mitochondrial [Bactrocera cucurbitae]
scaffold1987	809227	809475	249	61	0.605022	0.391486	0.213537	423.234	CG	evm.model.scaffold1987.3	intron	--	WD-repeat protein, putative [Ixodes scapularis]
scaffold1988	113938	114160	223	66	0.252866	0.0778014	0.175065	489.634	CG	evm.model.scaffold1988.2	intron	--	PREDICTED: BEN domain-containing protein 5, partial [Chlamydotis macqueenii]
scaffold1990	279208	279529	322	70	0.344801	0.547583	-0.202783	-474.507	CG	evm.model.scaffold1990.3	intron	--	PREDICTED: carnitine O-acetyltransferase-like [Metaseiulus occidentalis]
scaffold1993	1714246	1714326	81	17	0.00588865	0.0814615	-0.0755729	-82.6497	CHH	evm.model.scaffold1993.12	intron	--	hypothetical protein HELRODRAFT_99451 [Helobdella robusta]
scaffold1994	16071	16158	88	19	0.0259258	0.00304214	0.0228837	76.5964	CHG	evm.model.scaffold1994.1	intron	--	hypothetical protein X975_01847, partial [Stegodyphus mimosarum]
scaffold1994	16071	16158	88	19	0.0259258	0.00304214	0.0228837	76.5964	CHG	evm.model.scaffold1994.1	exon	--	hypothetical protein X975_01847, partial [Stegodyphus mimosarum]
scaffold1994	416418	416790	373	86	0.460235	0.28482	0.175415	553.849	CG	evm.model.scaffold1994.9	intron	--	WD repeat-containing protein 75, partial [Stegodyphus mimosarum]
scaffold1997	100441	100756	316	73	0.866693	0.716257	0.150436	458.053	CG	evm.model.scaffold1997.3	promoter
scaffold1999	273016	273174	159	50	0.0428193	0.147928	-0.105109	-250.37	CHH	Target=(TG)n:1-118;Class=Simple_repeat	repeat
scaffold1999	496338	496451	114	29	0.00206302	0.0603716	-0.0583086	-143.453	CHH	evm.model.scaffold1999.2	intron
scaffold1999	1521529	1521955	427	81	0.260341	0.0456224	0.214718	467.257	CG	Target=(CAATC)n:1-74;Class=Simple_repeat	repeat
scaffold20	160734	161149	416	94	0.703867	0.521976	0.181891	525.526	CG	evm.model.scaffold20.3	intron	--	conserved hypothetical protein [Ixodes scapularis]
scaffold20	752820	753100	281	75	0.6327	0.462752	0.169947	472.891	CG	evm.model.scaffold20.6	intron	--	Endothelin-converting enzyme 2, partial [Stegodyphus mimosarum]
scaffold20	771318	771462	145	41	0.00198418	0.0874598	-0.0854756	-211.62	CHH	evm.model.scaffold20.6	intron	--	Endothelin-converting enzyme 2, partial [Stegodyphus mimosarum]
scaffold20	799514	799840	327	79	0.595098	0.376507	0.218591	479.524	CG	evm.model.scaffold20.7	intron	--	conserved hypothetical protein [Ixodes scapularis]
scaffold20	806446	807004	559	145	0.500245	0.641385	-0.14114	-717.769	CG	evm.model.scaffold20.7	intron	--	conserved hypothetical protein [Ixodes scapularis]
scaffold200	699728	700059	332	47	0.175648	0.517449	-0.341801	-471.692	CG	evm.model.scaffold200.12	intron	--	valacyclovir hydrolase, putative [Ixodes scapularis]
scaffold2001	43984	44299	316	75	0.777473	0.493588	0.283885	409.775	CG	evm.model.scaffold2001.2	intron	--	endosomal membrane protein EMP70, putative [Ixodes scapularis]
scaffold2001	147669	148073	405	105	0.127953	0.0351558	0.0927975	692.95	CG	evm.model.scaffold2001.3	intron	--	PREDICTED: uncharacterized protein LOC105394151 [Plutella xylostella]
scaffold2001	148295	148707	413	68	0.113988	0.022773	0.091215	470.26	CG	evm.model.scaffold2001.3	intron	--	PREDICTED: uncharacterized protein LOC105394151 [Plutella xylostella]
scaffold2007	294947	295247	301	73	0.285274	0.572579	-0.287304	-607.355	CG	evm.model.scaffold2007.1	intron
scaffold2007	297054	297434	381	64	0.487292	0.72482	-0.237528	-444.195	CG	evm.model.scaffold2007.1	intron
scaffold2007	297495	298012	518	104	0.438284	0.647691	-0.209407	-668.927	CG	evm.model.scaffold2007.1	intron
scaffold2007	306575	307076	502	93	0.139842	0.435423	-0.295582	-779.937	CG	evm.model.scaffold2007.1	intron
scaffold2007	309921	310362	442	75	0.428061	0.627572	-0.199511	-440.691	CG	evm.model.scaffold2007.1	intron
scaffold2007	321968	323000	1033	108	0.288754	0.585022	-0.296268	-863.821	CG	evm.model.scaffold2007.1	intron
scaffold2007	327597	328502	906	88	0.421454	0.650632	-0.229178	-508.412	CG	evm.model.scaffold2007.1	intron
scaffold2007	339132	339646	515	70	0.124132	0.327611	-0.203479	-499.622	CG	evm.model.scaffold2007.1	intron
scaffold201	8224	8307	84	37	0.038009	0.00101943	0.0369896	184.403	CHH	evm.model.scaffold201.1	intron	--	alkaline phosphatase, putative [Ixodes scapularis]
scaffold201	8224	8307	84	37	0.038009	0.00101943	0.0369896	184.403	CHH	Target=(TC)n:2-180;Class=Simple_repeat	repeat
scaffold2010	29829	31329	1501	312	0.83236	0.603077	0.229283	2371.28	CG	evm.model.scaffold2010.2	intron	--	NAD(P) transhydrogenase, mitochondrial, partial [Stegodyphus mimosarum]
scaffold2010	39359	39409	51	9	0.000673655	0.0360466	-0.035373	-36.3883	CHG	evm.model.scaffold2010.2	intron	--	NAD(P) transhydrogenase, mitochondrial, partial [Stegodyphus mimosarum]
scaffold2010	39359	39409	51	9	0.000673655	0.0360466	-0.035373	-36.3883	CHG	evm.model.scaffold2010.2	exon	--	NAD(P) transhydrogenase, mitochondrial, partial [Stegodyphus mimosarum]
scaffold2014	319619	319986	368	73	0.375455	0.176628	0.198827	433.028	CG	evm.model.scaffold2014.2	intron
scaffold2019	82943	83370	428	95	0.281121	0.100595	0.180525	693.003	CG	evm.model.scaffold2019.1	intron	--	PREDICTED: coatomer subunit delta isoform X1 [Sorex araneus]
scaffold2019	155026	155358	333	85	0.853561	0.486933	0.366628	832.636	CG	evm.model.scaffold2019.2	intron	--	PREDICTED: coatomer subunit delta isoform X1 [Sorex araneus]
scaffold2019	158847	159556	710	115	0.4732	0.240376	0.232824	889.593	CG	evm.model.scaffold2019.2	intron	--	PREDICTED: coatomer subunit delta isoform X1 [Sorex araneus]
scaffold2019	162816	164243	1428	262	0.426771	0.110406	0.316365	2468.58	CG	evm.model.scaffold2019.2	intron	--	PREDICTED: coatomer subunit delta isoform X1 [Sorex araneus]
scaffold202	75971	76109	139	57	0.0429401	0.00842655	0.0345135	243.535	CHH	evm.model.scaffold202.1	intron	--	hypothetical protein IscW_ISCW019167 [Ixodes scapularis]
scaffold202	85617	86190	574	112	0.1385	0.00855448	0.129946	926.966	CG	evm.model.scaffold202.2	exon	--	hypothetical protein IscW_ISCW019166 [Ixodes scapularis]
scaffold202	85617	86190	574	112	0.1385	0.00855448	0.129946	926.966	CG	evm.model.scaffold202.2	TES	--	hypothetical protein IscW_ISCW019166 [Ixodes scapularis]
scaffold202	869184	869605	422	100	0.215374	0.0943132	0.121061	619.151	CG	evm.model.scaffold202.10	intron
scaffold2023	476281	476343	63	21	0.06556	0.0050743	0.0604857	107.941	CHH	evm.model.scaffold2023.6	exon	--	serine/threonine protein phosphatase 4 regulatory subunit, putative [Ixodes scapularis]
scaffold2023	476281	476343	63	21	0.06556	0.0050743	0.0604857	107.941	CHH	evm.model.scaffold2023.6	intron	--	serine/threonine protein phosphatase 4 regulatory subunit, putative [Ixodes scapularis]
scaffold2023	476663	476742	80	31	0.0750349	0.0128056	0.0622293	152.586	CHH	evm.model.scaffold2023.6	exon	--	serine/threonine protein phosphatase 4 regulatory subunit, putative [Ixodes scapularis]
scaffold2023	508599	508941	343	92	0.2808	0.611297	-0.330497	-862.353	CG	evm.model.scaffold2023.8	intron	--	TPA_inf: DeltaNp63gamma [Lottia gigantea]
scaffold2023	516760	517142	383	92	0.793569	0.477379	0.31619	528.902	CG	evm.model.scaffold2023.8	intron	--	TPA_inf: DeltaNp63gamma [Lottia gigantea]
scaffold2023	529000	529426	427	83	0.726869	0.437348	0.289522	621.151	CG	evm.model.scaffold2023.8	intron	--	TPA_inf: DeltaNp63gamma [Lottia gigantea]
scaffold2023	530032	530275	244	62	0.590782	0.297473	0.293309	477.846	CG	evm.model.scaffold2023.8	intron	--	TPA_inf: DeltaNp63gamma [Lottia gigantea]
scaffold2023	532983	533919	937	150	0.132791	0.457066	-0.324275	-1114.4	CG	evm.model.scaffold2023.8	intron	--	TPA_inf: DeltaNp63gamma [Lottia gigantea]
scaffold2023	566497	566943	447	57	0.238253	0.537305	-0.299052	-432.325	CG	evm.model.scaffold2023.9	intron	--	laminin beta 1 chain, putative [Ixodes scapularis]
scaffold2023	596543	597463	921	83	0.419611	0.777869	-0.358258	-525.626	CG	evm.model.scaffold2023.9	intron	--	laminin beta 1 chain, putative [Ixodes scapularis]
scaffold2023	596543	597463	921	83	0.419611	0.777869	-0.358258	-525.626	CG	evm.model.scaffold2023.9	exon	--	laminin beta 1 chain, putative [Ixodes scapularis]
scaffold2023	643963	645040	1078	111	0.144139	0.448552	-0.304414	-974.922	CG	evm.model.scaffold2023.11	intron	--	conserved hypothetical protein [Ixodes scapularis]
scaffold2023	646304	646636	333	45	0.121179	0.675247	-0.554068	-501.593	CG	evm.model.scaffold2023.11	intron	--	conserved hypothetical protein [Ixodes scapularis]
scaffold2023	647488	648184	697	93	0.263079	0.632165	-0.369086	-680.66	CG	evm.model.scaffold2023.11	intron	--	conserved hypothetical protein [Ixodes scapularis]
scaffold2023	1135856	1136441	586	77	0.204802	0.419071	-0.214269	-453.441	CG	evm.model.scaffold2023.24	intron	--	galactose-3-O-sulfotransferase, putative [Ixodes scapularis]
scaffold2023	1519923	1519990	68	13	0.279221	0.020837	0.258384	64.5412	CHH	evm.model.scaffold2023.36	intron	--	conserved hypothetical protein [Ixodes scapularis]
scaffold2026	66986	67236	251	77	0.0451281	0.188243	-0.143115	-465.285	CG	evm.model.scaffold2026.2	intron	--	cell adhesion molecule, putative [Ixodes scapularis]
scaffold2028	333007	333466	460	69	0.349489	0.153735	0.195754	468.703	CG	evm.model.scaffold2028.2	intron	--	caspase-8 [Haemaphysalis longicornis]
scaffold2028	333007	333466	460	69	0.349489	0.153735	0.195754	468.703	CG	evm.model.scaffold2028.1.1	intron	--	caspase-8 [Haemaphysalis longicornis]
scaffold2028	338724	339191	468	66	0.430383	0.172714	0.257669	557.187	CG	evm.model.scaffold2028.2	intron	--	caspase-8 [Haemaphysalis longicornis]
scaffold2028	338724	339191	468	66	0.430383	0.172714	0.257669	557.187	CG	evm.model.scaffold2028.1.1	intron	--	caspase-8 [Haemaphysalis longicornis]
scaffold2028	418833	419127	295	48	0.414287	0.0358295	0.378457	414.984	CG	evm.model.scaffold2028.1.1	intron	--	caspase-8 [Haemaphysalis longicornis]
scaffold2028	422919	423464	546	81	0.133504	0.00962046	0.123884	557.466	CG	evm.model.scaffold2028.1.1	intron	--	caspase-8 [Haemaphysalis longicornis]
scaffold2028	423584	424268	685	132	0.107182	0.012855	0.0943269	792.607	CG	evm.model.scaffold2028.1.1	intron	--	caspase-8 [Haemaphysalis longicornis]
scaffold2028	426703	427677	975	167	0.107533	0.0121059	0.0954271	1039.26	CG	evm.model.scaffold2028.1.1	intron	--	caspase-8 [Haemaphysalis longicornis]
scaffold2028	430324	431656	1333	72	0.319227	0.0196866	0.29954	519.465	CG	evm.model.scaffold2028.1.1	intron	--	caspase-8 [Haemaphysalis longicornis]
scaffold2028	574254	574798	545	104	0.408592	0.657901	-0.249309	-631.937	CG	evm.model.scaffold2028.7	intron	--	caspase-2 [Haemaphysalis longicornis]
scaffold2030	339537	339681	145	49	0.0150501	0.134387	-0.119337	-233.143	CHH	Target=(TG)n:1-396;Class=Simple_repeat	repeat
scaffold2035	296182	296658	477	70	0.0266876	0.39248	-0.365793	-798.855	CG	evm.model.scaffold2035.5	intron	--	hypothetical protein L798_08557 [Zootermopsis nevadensis]
scaffold2035	296949	297583	635	81	0.0584394	0.314954	-0.256514	-704.45	CG	evm.model.scaffold2035.5	intron	--	hypothetical protein L798_08557 [Zootermopsis nevadensis]
scaffold2035	1159025	1159088	64	33	0.0433588	0.00233315	0.0410256	154.465	CHH	Target=(GA)n:1-178;Class=Simple_repeat	repeat
scaffold2035	1159025	1159088	64	33	0.0433588	0.00233315	0.0410256	154.465	CHH	evm.model.scaffold2035.14	intron	--	hypothetical protein TcasGA2_TC007477 [Tribolium castaneum]
scaffold2035	1432446	1432800	355	71	0.540241	0.734996	-0.194755	-441.745	CG	evm.model.scaffold2035.17	intron	--	membrane protein, putative [Ixodes scapularis]
scaffold2038	10956	11817	862	93	0.172783	0.613419	-0.440636	-906.398	CG	evm.model.scaffold2038.1	exon	--	Ubiquitin-protein ligase E3B [Zootermopsis nevadensis]
scaffold2038	10956	11817	862	93	0.172783	0.613419	-0.440636	-906.398	CG	evm.model.scaffold2038.1	intron	--	Ubiquitin-protein ligase E3B [Zootermopsis nevadensis]
scaffold2038	17898	18257	360	84	0.078271	0.244802	-0.166531	-569.202	CG	evm.model.scaffold2038.1	intron	--	Ubiquitin-protein ligase E3B [Zootermopsis nevadensis]
scaffold2038	22236	22860	625	85	0.0261061	0.225743	-0.199637	-699.492	CG	evm.model.scaffold2038.1	intron	--	Ubiquitin-protein ligase E3B [Zootermopsis nevadensis]
scaffold2038	24928	25220	293	71	0.141021	0.0256239	0.115397	443.968	CG	evm.model.scaffold2038.1	intron	--	Ubiquitin-protein ligase E3B [Zootermopsis nevadensis]
scaffold2038	27031	27362	332	73	0.264178	0.0950655	0.169112	517.299	CG	evm.model.scaffold2038.1	intron	--	Ubiquitin-protein ligase E3B [Zootermopsis nevadensis]
scaffold2038	29474	29874	401	64	0.0536933	0.233478	-0.179785	-471.138	CG	evm.model.scaffold2038.1	intron	--	Ubiquitin-protein ligase E3B [Zootermopsis nevadensis]
scaffold2038	39392	39830	439	69	0.114876	0.402839	-0.287963	-568.885	CG	evm.model.scaffold2038.1	intron	--	Ubiquitin-protein ligase E3B [Zootermopsis nevadensis]
scaffold2038	102885	103491	607	90	0.078219	0.216609	-0.13839	-495.563	CG	evm.model.scaffold2038.1	intron	--	Ubiquitin-protein ligase E3B [Zootermopsis nevadensis]
scaffold2038	174367	174807	441	103	0.351501	0.517915	-0.166414	-607.178	CG	evm.model.scaffold2038.1	intron	--	Ubiquitin-protein ligase E3B [Zootermopsis nevadensis]
scaffold2039	185025	185140	116	32	0.00300609	0.0425925	-0.0395864	-147.974	CHH	evm.model.scaffold2039.1	intron	--	hypothetical protein [Haemaphysalis longicornis]
scaffold2039	261701	262090	390	91	0.0302905	0.129872	-0.099581	-673.134	CG	evm.model.scaffold2039.1	intron	--	hypothetical protein [Haemaphysalis longicornis]
scaffold2039	286959	287066	108	29	0.00332065	0.0368402	-0.0335196	-122.282	CHH	evm.model.scaffold2039.1	intron	--	hypothetical protein [Haemaphysalis longicornis]
scaffold2040	391681	391985	305	87	0.294939	0.535424	-0.240485	-558.885	CG	evm.model.scaffold2040.3	intron	--	PREDICTED: uncharacterized protein LOC100897721 [Metaseiulus occidentalis]
scaffold2040	547520	547852	333	73	0.528012	0.331854	0.196158	430.939	CG	evm.model.scaffold2040.6	intron	--	NIPSNAP1 protein, putative [Ixodes scapularis]
scaffold2040	773437	773958	522	121	0.53063	0.286122	0.244508	900.718	CG	evm.model.scaffold2040.13	intron	--	retinal degeneration B protein, putative [Ixodes scapularis]
scaffold2040	895883	896063	181	61	0.0054478	0.0576008	-0.052153	-335.805	CHH	evm.model.scaffold2040.15	promoter	--	PREDICTED: myosin-IB-like [Metaseiulus occidentalis]
scaffold2040	999743	1000217	475	136	0.515745	0.795098	-0.279354	-1384.95	CG	evm.model.scaffold2040.15	intron	--	PREDICTED: myosin-IB-like [Metaseiulus occidentalis]
scaffold2042	729874	729999	126	53	0.0278958	0.00372084	0.0241749	243.156	CHH	Target=(GA)n:1-68;Class=Simple_repeat	repeat
scaffold2042	729874	729999	126	53	0.0278958	0.00372084	0.0241749	243.156	CHH	evm.model.scaffold2042.5.1	intron	--	conserved hypothetical protein [Ixodes scapularis]
scaffold2044	637565	638048	484	70	0.719915	0.334796	0.385119	409.507	CG	evm.model.scaffold2044.5	intron	--	Tricarboxylate transport protein, mitochondrial, partial [Stegodyphus mimosarum]
scaffold2045	131820	132286	467	68	0.0377102	0.213831	-0.176121	-533.048	CG	evm.model.scaffold2045.2	promoter	--	5' nucleotidase, putative [Ixodes scapularis]
scaffold2045	628674	628750	77	21	0.112614	0.00769113	0.104923	108.731	CHH	evm.model.scaffold2045.6	intron	--	Nuclear distribution protein nudE-like 1, partial [Acanthisitta chloris]
scaffold2045	631301	631518	218	28	0.022691	0.8314	-0.808709	-604.69	CG	evm.model.scaffold2045.6	intron	--	Nuclear distribution protein nudE-like 1, partial [Acanthisitta chloris]
scaffold2047	33588	34068	481	95	0.291154	0.439932	-0.148778	-455.799	CG	evm.model.scaffold2047.1	intron	--	PREDICTED: uncharacterized protein LOC100904929 [Metaseiulus occidentalis]
scaffold2047	320971	321383	413	66	0.248656	0.0076748	0.240981	606.48	CG	evm.model.scaffold2047.3	intron	--	PREDICTED: organic cation transporter protein-like [Metaseiulus occidentalis]
scaffold2047	320971	321383	413	66	0.248656	0.0076748	0.240981	606.48	CG	evm.model.scaffold2047.3	exon	--	PREDICTED: organic cation transporter protein-like [Metaseiulus occidentalis]
scaffold2047	320971	321383	413	66	0.248656	0.0076748	0.240981	606.48	CG	evm.model.scaffold2047.3	TSS	--	PREDICTED: organic cation transporter protein-like [Metaseiulus occidentalis]
scaffold2047	320971	321383	413	66	0.248656	0.0076748	0.240981	606.48	CG	evm.model.scaffold2047.3	promoter	--	PREDICTED: organic cation transporter protein-like [Metaseiulus occidentalis]
scaffold205	643265	643323	59	9	0.000678354	0.0232953	-0.0226169	-35.9035	CHG	evm.model.scaffold205.7	intron	--	cytochrome P450, putative [Ixodes scapularis]
scaffold205	714558	714886	329	96	0.0104113	0.107538	-0.0971268	-534.168	CHH	Target=(CAATC)n:4-68;Class=Simple_repeat	repeat
scaffold205	714558	714886	329	96	0.0104113	0.107538	-0.0971268	-534.168	CHH	Target=(TC)n:2-68;Class=Simple_repeat	repeat
scaffold2050	96147	96406	260	69	0.0852332	0.00978006	0.0754531	467.376	CG	evm.model.scaffold2050.3	intron	--	cytochrome P450, putative [Ixodes scapularis]
scaffold2050	272325	272496	172	45	0.0034402	0.0415351	-0.0380949	-232.602	CHH	evm.model.scaffold2050.5.1	intron	--	cytochrome P450, putative [Ixodes scapularis]
scaffold2053	2450	2893	444	88	0.097254	0.00765952	0.0895945	588.495	CG	evm.model.scaffold2053.1	intron	--	hypothetical protein IscW_ISCW011882 [Ixodes scapularis]
scaffold2053	2450	2893	444	88	0.097254	0.00765952	0.0895945	588.495	CG	evm.model.scaffold2053.1	exon	--	hypothetical protein IscW_ISCW011882 [Ixodes scapularis]
scaffold2053	12359	12795	437	80	0.0770994	0.00802411	0.0690753	469.636	CG	evm.model.scaffold2053.1	intron	--	hypothetical protein IscW_ISCW011882 [Ixodes scapularis]
scaffold2053	12359	12795	437	80	0.0770994	0.00802411	0.0690753	469.636	CG	evm.model.scaffold2053.1	exon	--	hypothetical protein IscW_ISCW011882 [Ixodes scapularis]
scaffold2053	12359	12795	437	80	0.0770994	0.00802411	0.0690753	469.636	CG	evm.model.scaffold2053.1	TES	--	hypothetical protein IscW_ISCW011882 [Ixodes scapularis]
scaffold2053	97918	98311	394	73	0.561966	0.733761	-0.171795	-404.742	CG	evm.model.scaffold2053.4	intron	--	prominin protein, putative [Ixodes scapularis]
scaffold2054	215213	216106	894	111	0.0334875	0.148607	-0.11512	-648.369	CG	Target=(TC)n:1-128;Class=Simple_repeat	repeat
scaffold2054	243667	244071	405	72	0.00988917	0.0904069	-0.0805177	-429.549	CG	evm.model.scaffold2054.2	TES	--	ABC transporter, putative [Ixodes scapularis]
scaffold2054	243667	244071	405	72	0.00988917	0.0904069	-0.0805177	-429.549	CG	evm.model.scaffold2054.2	exon	--	ABC transporter, putative [Ixodes scapularis]
scaffold2054	243667	244071	405	72	0.00988917	0.0904069	-0.0805177	-429.549	CG	evm.model.scaffold2054.2	intron	--	ABC transporter, putative [Ixodes scapularis]
scaffold2054	245264	245792	529	106	0.0244821	0.159332	-0.13485	-633.584	CG	evm.model.scaffold2054.2	intron	--	ABC transporter, putative [Ixodes scapularis]
scaffold2054	247030	247373	344	66	0.0605881	0.195834	-0.135246	-422.22	CG	evm.model.scaffold2054.2	intron	--	ABC transporter, putative [Ixodes scapularis]
scaffold2054	247582	248515	934	184	0.0147674	0.0939151	-0.0791478	-1079.39	CG	evm.model.scaffold2054.2	intron	--	ABC transporter, putative [Ixodes scapularis]
scaffold2054	249578	250208	631	64	0.0222113	0.215674	-0.193463	-460.91	CG	evm.model.scaffold2054.2	intron	--	ABC transporter, putative [Ixodes scapularis]
scaffold2054	257644	258123	480	84	0.0254683	0.125078	-0.0996102	-489.19	CG	evm.model.scaffold2054.2	exon	--	ABC transporter, putative [Ixodes scapularis]
scaffold2054	257644	258123	480	84	0.0254683	0.125078	-0.0996102	-489.19	CG	evm.model.scaffold2054.2	intron	--	ABC transporter, putative [Ixodes scapularis]
scaffold2054	259189	259979	791	89	0.0311848	0.224267	-0.193082	-643.022	CG	evm.model.scaffold2054.2	intron	--	ABC transporter, putative [Ixodes scapularis]
scaffold2056	1133927	1134725	799	117	0.415991	0.629516	-0.213525	-736.187	CG	evm.model.scaffold2056.3	intron	--	hypothetical protein IscW_ISCW000834 [Ixodes scapularis]
scaffold2056	1141014	1141505	492	96	0.194868	0.364676	-0.169807	-527.937	CG	evm.model.scaffold2056.3	intron	--	hypothetical protein IscW_ISCW000834 [Ixodes scapularis]
scaffold2056	1275645	1275993	349	78	0.176008	0.0434457	0.132562	431.294	CG	Target=(GATTG)n:1-74;Class=Simple_repeat	repeat
scaffold2057	173433	173504	72	17	0.098542	0.00310489	0.0954371	88.2088	CHH	evm.model.scaffold2057.4	intron	--	nonsense-mediated mRNA decay protein, putative [Ixodes scapularis]
scaffold2058	384691	384897	207	60	0.00953456	0.0656989	-0.0561643	-349.4	CHH	evm.model.scaffold2058.6_evm.model.scaffold2058.8	intron	--	Procollagen-lysine,2-oxoglutarate 5-dioxygenase 3, partial [Stegodyphus mimosarum]
scaffold2058	384691	384897	207	60	0.00953456	0.0656989	-0.0561643	-349.4	CHH	evm.model.scaffold2058.7	intron	--	cell adhesion molecule, putative [Ixodes scapularis]
scaffold2058	908755	908880	126	42	0.00947106	0.0403769	-0.0309058	-206.338	CHH	evm.model.scaffold2058.19	intron	--	conserved hypothetical protein [Ixodes scapularis]
scaffold2058	1345688	1346082	395	47	0.112683	0.41047	-0.297787	-658.399	CG	evm.model.scaffold2058.26	intron	--	conserved hypothetical protein [Ixodes scapularis]
scaffold2058	1392478	1392717	240	61	0.417861	0.667631	-0.24977	-514.666	CG	evm.model.scaffold2058.27	intron
[truncated: 4,088 more rows]
