# Supplementary material for: DNA Methylation Variation Is a Possible Mechanism in the Response of Haemaphysalis longicornis to Low-Temperature Stress
Source: Int J Mol Sci. 2022 Dec 2;23(23):15207. doi: 10.3390/ijms232315207 (PMC9740864; doi:10.3390/ijms232315207)
Supplement: Supplementary file 1 [file ijms-23-15207-s001.zip › Table S3.xls]

## Sheet: Table S3
#chr	start	end	length	nCG	Cold_meanMethy	Control_meanMethy	diff.Methy	areaStat	C_context	regionID	region	Gene Name	Blast swiss prot
scaffold1	166841	167303	463	91	0.625976	0.358121	0.267855	665.722	CG	evm.model.scaffold1.1	intron	--	PREDICTED: intraflagellar transport protein 57 homolog [Aplysia californica]
scaffold1	910324	910507	184	64	0.0591385	0.0037932	0.0553453	351.707	CHH	evm.model.scaffold1.15	intron	--	mesoderm induction early response, putative [Ixodes scapularis]
scaffold1006	57373	57627	255	89	0.0581715	0.0125408	0.0456308	403.298	CG	evm.model.scaffold1006.1.1	intron	--	Sec14 cytosolic factor, putative [Ixodes scapularis]
scaffold1017	217807	218082	276	69	0.532639	0.357294	0.175345	409.561	CG	evm.model.scaffold1017.1	intron	--	Protein arginine N-methyltransferase 7 [Zootermopsis nevadensis]
scaffold1017	278023	278384	362	86	0.211999	0.0882441	0.123755	501.335	CG	evm.model.scaffold1017.2	intron	--	conserved hypothetical protein [Ixodes scapularis]
scaffold1017	1272398	1272978	581	159	0.636639	0.474889	0.16175	1017.83	CG	evm.model.scaffold1017.8	promoter	--	E3 ubiquitin protein ligase (URE-B1), putative [Ixodes scapularis]
scaffold1017	1657587	1657806	220	76	0.0716608	0.0100727	0.0615881	445.903	CG	evm.model.scaffold1017.12	intron	--	PREDICTED: transmembrane protein 17A-like [Maylandia zebra]
scaffold1017	1740805	1740868	64	24	0.031639	0.00126715	0.0303718	102.569	CHH	evm.model.scaffold1017.12	intron	--	PREDICTED: transmembrane protein 17A-like [Maylandia zebra]
scaffold1019	173390	173690	301	82	0.788755	0.458974	0.329781	504.612	CG	evm.model.scaffold1019.11	intron	--	PREDICTED: transportin-3-like isoform X2 [Crassostrea gigas]
scaffold1019	244244	244523	280	89	0.160293	0.0170543	0.143239	718.356	CG	evm.model.scaffold1019.12	intron	--	conserved hypothetical protein [Ixodes scapularis]
scaffold1021	61649	62196	548	130	0.667735	0.306584	0.361151	1415.52	CG	evm.model.scaffold1021.1	intron	--	conserved hypothetical protein [Ixodes scapularis]
scaffold1021	71048	71678	631	122	0.798634	0.652417	0.146217	564.758	CG	evm.model.scaffold1021.1	intron	--	conserved hypothetical protein [Ixodes scapularis]
scaffold1021	123834	124381	548	89	0.560532	0.25759	0.302942	886.905	CG	evm.model.scaffold1021.2	intron	--	conserved hypothetical protein [Ixodes scapularis]
scaffold1022	56632	57118	487	103	0.822345	0.688155	0.13419	529.873	CG	evm.model.scaffold1022.1.1	intron	--	PREDICTED: histone-lysine N-methyltransferase PRDM9-like [Ciona intestinalis]
scaffold1022	127069	127498	430	82	0.256612	0.134617	0.121995	403.675	CG	evm.model.scaffold1022.1.1	intron	--	PREDICTED: histone-lysine N-methyltransferase PRDM9-like [Ciona intestinalis]
scaffold1022	154779	155163	385	92	0.685778	0.267302	0.418475	986.354	CG	evm.model.scaffold1022.1.1	intron	--	PREDICTED: histone-lysine N-methyltransferase PRDM9-like [Ciona intestinalis]
scaffold1022	217865	218261	397	87	0.790006	0.627799	0.162206	501.412	CG	evm.model.scaffold1022.2.2	intron	--	PREDICTED: histone-lysine N-methyltransferase PRDM9-like [Ciona intestinalis]
scaffold1022	224151	224974	824	107	0.378406	0.0394077	0.338998	898.098	CG	evm.model.scaffold1022.2.2	intron	--	PREDICTED: histone-lysine N-methyltransferase PRDM9-like [Ciona intestinalis]
scaffold1022	225240	225851	612	108	0.274363	0.063343	0.21102	892.018	CG	evm.model.scaffold1022.2.2	intron	--	PREDICTED: histone-lysine N-methyltransferase PRDM9-like [Ciona intestinalis]
scaffold1022	248922	249202	281	61	0.526001	0.20769	0.318311	510.572	CG	evm.model.scaffold1022.2.2	intron	--	PREDICTED: histone-lysine N-methyltransferase PRDM9-like [Ciona intestinalis]
scaffold1022	264493	264814	322	44	0.376337	0.0209	0.355437	400.474	CG	evm.model.scaffold1022.2.2	intron	--	PREDICTED: histone-lysine N-methyltransferase PRDM9-like [Ciona intestinalis]
scaffold1022	273491	273852	362	92	0.514817	0.243681	0.271136	662.216	CG	evm.model.scaffold1022.2.2	intron	--	PREDICTED: histone-lysine N-methyltransferase PRDM9-like [Ciona intestinalis]
scaffold1025	1811731	1812082	352	62	0.795943	0.421558	0.374384	472.568	CG	evm.model.scaffold1025.20	intron	--	tRNA (adenine-N(1)-)-methyltransferase non-catalytic subunit TRM6, putative [Ixodes scapularis]
scaffold1025	1930471	1930716	246	56	0.517489	0.15745	0.360039	458.406	CG	evm.model.scaffold1025.24_evm.model.scaffold1025.25	promoter	--	ribosomal protein S5, putative [Ixodes scapularis]
scaffold1025	1931799	1933008	1210	198	0.610602	0.155638	0.454964	2330.09	CG	evm.model.scaffold1025.24_evm.model.scaffold1025.25	intron	--	ribosomal protein S5, putative [Ixodes scapularis]
scaffold1025	1933274	1934125	852	77	0.53049	0.0545495	0.47594	883.501	CG	evm.model.scaffold1025.24_evm.model.scaffold1025.25	intron	--	ribosomal protein S5, putative [Ixodes scapularis]
scaffold1025	2773585	2773783	199	51	0.608774	0.195553	0.413222	475.622	CG	evm.model.scaffold1025.41	intron	--	conserved hypothetical protein [Ixodes scapularis]
scaffold1030	779269	779539	271	54	0.424461	0.10854	0.315922	612.652	CG	evm.model.scaffold1030.7	intron	--	tetraspanin [Ixodes scapularis]
scaffold1031	25679	25821	143	18	0.0528939	0.00420386	0.0486901	69.0346	CHG	evm.model.scaffold1031.1	intron
scaffold1031	52761	53501	741	152	0.0965969	0.0341706	0.0624263	769.305	CG	evm.model.scaffold1031.1	intron
scaffold1032	84680	85128	449	71	0.433685	0.125401	0.308284	692.749	CG	evm.model.scaffold1032.2	intron	--	hypothetical protein LOTGIDRAFT_173483 [Lottia gigantea]
scaffold1032	85183	85867	685	137	0.271596	0.123975	0.147621	849.591	CG	evm.model.scaffold1032.2	intron	--	hypothetical protein LOTGIDRAFT_173483 [Lottia gigantea]
scaffold1032	86901	87489	589	80	0.260543	0.104203	0.15634	451.304	CG	evm.model.scaffold1032.2	intron	--	hypothetical protein LOTGIDRAFT_173483 [Lottia gigantea]
scaffold1032	114938	115577	640	147	0.790352	0.598733	0.19162	896.783	CG	evm.model.scaffold1032.3	intron	--	PREDICTED: THUMP domain-containing protein 3-like [Python bivittatus]
scaffold1034	308848	308899	52	8	0.0327156	0.000915098	0.0318005	30.6749	CHG	evm.model.scaffold1034.3	intron
scaffold1035	241253	241524	272	55	0.783199	0.344071	0.439129	419.262	CG	evm.model.scaffold1035.1	intron
scaffold1036	177094	177759	666	87	0.104417	0.00743356	0.0969833	557.569	CG	evm.model.scaffold1036.1_evm.model.scaffold1036.2	intron	--	hypothetical protein DAPPUDRAFT_218276 [Daphnia pulex]
scaffold1036	451580	452120	541	78	0.693626	0.280102	0.413524	793.625	CG	evm.model.scaffold1036.3	intron	--	conserved hypothetical protein [Ixodes scapularis]
scaffold1036	555911	556457	547	88	0.643023	0.291911	0.351112	754.414	CG	evm.model.scaffold1036.6	intron	--	zinc finger protein, putative [Ixodes scapularis]
scaffold1036	588183	588256	74	20	0.0414078	0.00589581	0.0355119	100.773	CHH	evm.model.scaffold1036.6	intron	--	zinc finger protein, putative [Ixodes scapularis]
scaffold1036	661064	661205	142	56	0.122462	0.0511182	0.0713433	237.127	CHH	Target=(TCCA)n:1-215;Class=Simple_repeat	repeat
scaffold1037	657079	657462	384	88	0.25077	0.0927014	0.158068	662.871	CG	Target=(CAATC)n:1-69;Class=Simple_repeat	repeat
scaffold1037	2211253	2211317	65	8	0.0368391	0.00113256	0.0357065	30.6195	CHG	evm.model.scaffold1037.17	intron	--	ABC transporter, putative [Ixodes scapularis]
scaffold1037	3504157	3504442	286	81	0.859516	0.605697	0.25382	499.366	CG	evm.model.scaffold1037.24	intron	--	nitric oxide synthase interacting protein, putative [Ixodes scapularis]
scaffold1042	77169	77446	278	66	0.416548	0.0793012	0.337247	526.901	CG	evm.model.scaffold1042.1	intron
scaffold1042	324621	324684	64	8	0.0222397	0.00102689	0.0212128	28.1634	CHG	evm.model.scaffold1042.3	intron	--	ABC transporter, putative [Ixodes scapularis]
scaffold1056	1208133	1209097	965	150	0.483205	0.25353	0.229675	1149.41	CG	evm.model.scaffold1056.14	intron	--	PREDICTED: histone-lysine N-methyltransferase setd3-like [Aplysia californica]
scaffold106	140239	140507	269	51	0.445242	0.154712	0.29053	458.337	CG	evm.model.scaffold106.4	intron	--	hypothetical protein IscW_ISCW019094 [Ixodes scapularis]
scaffold106	405341	405884	544	92	0.714955	0.355628	0.359327	659.206	CG	evm.model.scaffold106.10.2	intron	--	hypothetical protein X975_24536, partial [Stegodyphus mimosarum]
scaffold1061	130135	130212	78	32	0.0298665	0.00137205	0.0284944	187.505	CHH	Target=(TCCA)n:1-324;Class=Simple_repeat	repeat
scaffold107	127087	127449	363	52	0.418315	0.164035	0.25428	423.057	CG	evm.model.scaffold107.6	intron	--	vacuolar sorting protein VPS28, putative [Ixodes scapularis]
scaffold107	148582	149003	422	77	0.657486	0.441698	0.215789	473.293	CG	evm.model.scaffold107.8	intron	--	Dystrobrevin beta [Zootermopsis nevadensis]
scaffold107	1542908	1543838	931	184	0.710898	0.437042	0.273856	1232.26	CG	evm.model.scaffold107.32	intron	--	paramyosin, putative [Ixodes scapularis]
scaffold107	1558496	1558867	372	53	0.713255	0.25058	0.462676	635.19	CG	evm.model.scaffold107.32	intron	--	paramyosin, putative [Ixodes scapularis]
scaffold107	1560006	1560557	552	93	0.430425	0.132332	0.298093	641.477	CG	evm.model.scaffold107.32	intron	--	paramyosin, putative [Ixodes scapularis]
scaffold107	1703123	1703439	317	71	0.672204	0.259613	0.41259	531.777	CG	evm.model.scaffold107.37	intron	--	paramyosin, putative [Ixodes scapularis]
scaffold1070	550897	551204	308	61	0.0939062	0.0122524	0.0816538	428.434	CG	evm.model.scaffold1070.13	intron	--	TPA_exp: FKBP-type peptidyl-prolyl cis-trans isomerase [Amblyomma variegatum]
scaffold1070	585122	585426	305	51	0.585939	0.101367	0.484572	563.405	CG	evm.model.scaffold1070.14	intron	--	prolyl endopeptidase, putative [Ixodes scapularis]
scaffold1070	801626	802022	397	71	0.378946	0.0599342	0.319012	581.343	CG	evm.model.scaffold1070.19.1	intron	--	hypothetical protein X975_05682, partial [Stegodyphus mimosarum]
scaffold1074	237352	237500	149	18	0.100727	0.00328328	0.0974441	85.6833	CHG	evm.model.scaffold1074.2	intron	--	conserved hypothetical protein [Ixodes scapularis]
scaffold1075	417445	417688	244	71	0.88957	0.76852	0.12105	468.688	CG	evm.model.scaffold1075.5.1	intron	--	PREDICTED: lysine-specific demethylase 4A [Callorhinchus milii]
scaffold1075	876705	877701	997	221	0.168201	0.0530765	0.115124	1413.31	CG	evm.model.scaffold1075.7	intron	--	tyrosine phosphatase epsilon, putative [Ixodes scapularis]
scaffold1076	1587097	1587151	55	10	0.0555717	0.00427809	0.0512936	45.7734	CHG	evm.model.scaffold1076.4	intron	--	Peptidyl-glycine alpha-amidating monooxygenase, partial [Stegodyphus mimosarum]
scaffold1076	1587106	1587185	80	19	0.0695244	0.00169666	0.0678277	125.11	CHH	evm.model.scaffold1076.4	intron	--	Peptidyl-glycine alpha-amidating monooxygenase, partial [Stegodyphus mimosarum]
scaffold1088	954612	955051	440	72	0.193748	0.0603869	0.133361	411.974	CG	evm.model.scaffold1088.8	intron	--	conserved hypothetical protein [Ixodes scapularis]
scaffold1089	49249	49699	451	68	0.628725	0.337236	0.291488	438.362	CG	evm.model.scaffold1089.1	intron	--	Csa-calmodulin 6, partial [Cupiennius salei]
scaffold1089	106259	106534	276	49	0.252917	0.0423177	0.210599	412.166	CG	evm.model.scaffold1089.2	intron
scaffold1089	109031	110101	1071	82	0.438659	0.0897992	0.34886	471.061	CG	evm.model.scaffold1089.2	intron
scaffold1089	109031	110101	1071	82	0.438659	0.0897992	0.34886	471.061	CG	Target=(GATTG)n:1-59;Class=Simple_repeat	repeat
scaffold1089	258301	258663	363	64	0.200385	0.0114443	0.188941	545.936	CG	evm.model.scaffold1089.6	intron
scaffold1089	300437	301367	931	173	0.496215	0.159812	0.336403	1980.54	CG	evm.model.scaffold1089.7	intron	--	hypothetical protein IscW_ISCW000330 [Ixodes scapularis]
scaffold1092	627543	627618	76	24	0.0769101	0.000830583	0.0760795	160.211	CHH	evm.model.scaffold1092.5	intron	--	Ras-specific guanine nucleotide-releasing factor 2, partial [Zootermopsis nevadensis]
scaffold1092	632683	633163	481	79	0.478786	0.313828	0.164958	498.249	CG	evm.model.scaffold1092.5	intron	--	Ras-specific guanine nucleotide-releasing factor 2, partial [Zootermopsis nevadensis]
scaffold1096	633278	633503	226	48	0.783047	0.348556	0.434491	424.139	CG	evm.model.scaffold1096.6	intron	--	hypothetical protein BRAFLDRAFT_92054 [Branchiostoma floridae]
scaffold1096	651537	652041	505	98	0.474004	0.28117	0.192835	611.318	CG	evm.model.scaffold1096.6	intron	--	hypothetical protein BRAFLDRAFT_92054 [Branchiostoma floridae]
scaffold1097	193904	194201	298	57	0.817981	0.384634	0.433347	408.231	CG	evm.model.scaffold1097.2.1	intron	--	Protein transport protein Sec16A, partial [Stegodyphus mimosarum]
scaffold1097	327647	327723	77	23	0.02388	0.00223886	0.0216411	102.997	CHH	evm.model.scaffold1097.2.1	intron	--	Protein transport protein Sec16A, partial [Stegodyphus mimosarum]
scaffold1097	345807	346291	485	66	0.464971	0.12724	0.337731	469.349	CG	evm.model.scaffold1097.2.1	intron	--	Protein transport protein Sec16A, partial [Stegodyphus mimosarum]
scaffold1103	91237	91333	97	26	0.0326771	0.000940344	0.0317367	110.112	CHH	evm.model.scaffold1103.1	intron	--	neuronal cell adhesion molecule, putative [Ixodes scapularis]
scaffold1106	991362	991813	452	97	0.589153	0.415668	0.173485	577.088	CG	evm.model.scaffold1106.5	intron	--	splicing factor 3A, putative [Ixodes scapularis]
scaffold1106	1473711	1474357	647	122	0.776106	0.421804	0.354301	740.638	CG	evm.model.scaffold1106.11	intron	--	nudix hydrolase, putative [Ixodes scapularis]
scaffold1108	360242	360701	460	54	0.632927	0.0257854	0.607141	583.455	CG	evm.model.scaffold1108.2	intron	--	caspase-2 [Haemaphysalis longicornis]
scaffold1111	2174395	2174778	384	85	0.824433	0.509417	0.315016	694.543	CG	evm.model.scaffold1111.16	intron	--	nuclear pore complex protein nup214, putative [Ixodes scapularis]
scaffold1111	2219683	2220148	466	95	0.363609	0.192134	0.171476	515.623	CG	evm.model.scaffold1111.16	intron	--	nuclear pore complex protein nup214, putative [Ixodes scapularis]
scaffold1111	2264954	2265343	390	89	0.471064	0.251797	0.219267	423.042	CG	evm.model.scaffold1111.16	intron	--	nuclear pore complex protein nup214, putative [Ixodes scapularis]
scaffold112	937296	937432	137	36	0.0316529	0.00502242	0.0266305	151.502	CHH	evm.model.scaffold112.7	intron	--	PREDICTED: nose resistant to fluoxetine protein 6-like [Metaseiulus occidentalis]
scaffold1122	80857	80909	53	5	0.0289708	0.000925517	0.0280453	20.6862	CHG	evm.model.scaffold1122.1	intron	--	snRNA-activating protein complex subunit, putative [Ixodes scapularis]
scaffold1122	162131	162218	88	29	0.026624	0.00507884	0.0215452	110.47	CHH	evm.model.scaffold1122.3	intron	--	conserved hypothetical protein [Ixodes scapularis]
scaffold1122	457636	457974	339	73	0.26309	0.0909261	0.172164	448.801	CG	evm.model.scaffold1122.8	intron	--	putative elongator complex protein 2 [Zootermopsis nevadensis]
scaffold1122	486000	486200	201	81	0.114694	0.0498774	0.0648171	417.003	CG	evm.model.scaffold1122.9	exon	--	E3 ubiquitin ligase, putative [Ixodes scapularis]
scaffold1124	255642	256001	360	104	0.127257	0.0171912	0.110066	534.361	CG	Target=(GATTG)n:1-69;Class=Simple_repeat	repeat
scaffold1128	239408	239771	364	95	0.728172	0.511983	0.216189	670.005	CG	evm.model.scaffold1128.6	intron	--	PREDICTED: LOW QUALITY PROTEIN: microtubule-actin cross-linking factor 1-like [Metaseiulus occidentalis]
scaffold1128	312968	313286	319	55	0.243021	0.064674	0.178347	431.2	CG	evm.model.scaffold1128.10	intron	--	PREDICTED: LOW QUALITY PROTEIN: microtubule-actin cross-linking factor 1-like [Metaseiulus occidentalis]
scaffold1128	315098	315595	498	102	0.234637	0.0903659	0.144271	728.102	CG	evm.model.scaffold1128.10	intron	--	PREDICTED: LOW QUALITY PROTEIN: microtubule-actin cross-linking factor 1-like [Metaseiulus occidentalis]
scaffold1128	993539	993917	379	90	0.584736	0.358296	0.226439	649.102	CG	evm.model.scaffold1128.29	promoter	--	PREDICTED: ABC transporter G family member 20-like [Metaseiulus occidentalis]
scaffold1129	1450895	1451396	502	117	0.818007	0.551159	0.266848	820.682	CG	evm.model.scaffold1129.7	intron	--	A-kinase anchor protein, putative [Ixodes scapularis]
scaffold1130	379288	379932	645	106	0.634614	0.241501	0.393113	929.02	CG	evm.model.scaffold1130.4	intron	--	LIM and senescent cell antigen-like-containing domain protein 1, partial [Stegodyphus mimosarum]
scaffold1130	380255	380681	427	80	0.598062	0.24401	0.354052	669.419	CG	evm.model.scaffold1130.4	intron	--	LIM and senescent cell antigen-like-containing domain protein 1, partial [Stegodyphus mimosarum]
scaffold1131	72408	72759	352	73	0.0952676	0.0108951	0.0843725	436.155	CG	evm.model.scaffold1131.1	intron	--	salivary sulfotransferase, putative [Ixodes scapularis]
scaffold1131	805102	805158	57	29	0.0403182	0.0120611	0.0282571	101.873	CHG	Target=(TAGA)n:1-611;Class=Simple_repeat	repeat
scaffold1131	805226	805326	101	29	0.055549	0.00344967	0.0520994	158.67	CHH	Target=(TAGA)n:1-611;Class=Simple_repeat	repeat
scaffold1132	518801	518963	163	60	0.847295	0.574244	0.273051	417.466	CG	evm.model.scaffold1132.1	intron	--	PREDICTED: Fanconi anemia group I protein-like [Crassostrea gigas]
scaffold1132	530854	531015	162	49	0.787269	0.322634	0.464635	426.063	CG	evm.model.scaffold1132.1	intron	--	PREDICTED: Fanconi anemia group I protein-like [Crassostrea gigas]
scaffold1135	695176	695457	282	66	0.5459	0.0371405	0.508759	969.289	CG	evm.model.scaffold1135.4	intron	--	Protein SMG9, partial [Stegodyphus mimosarum]
scaffold1135	941884	942056	173	46	0.0784005	0.0050399	0.0733606	226.884	CHH	evm.model.scaffold1135.9.1	promoter	--	sugar transporter, putative [Ixodes scapularis]
scaffold1137	462516	462591	76	24	0.118413	0.0514243	0.066989	108.07	CHH	Target=(CTA)n:1-263;Class=Simple_repeat	repeat
scaffold1138	318693	322170	3478	50	0.611072	0.153957	0.457115	465.932	CG	evm.model.scaffold1138.3	intron	--	CDC42 GTPase-activating protein, putative [Ixodes scapularis]
scaffold1138	322875	324588	1714	146	0.484901	0.046341	0.43856	1840.62	CG	evm.model.scaffold1138.3	intron	--	CDC42 GTPase-activating protein, putative [Ixodes scapularis]
scaffold1138	390969	391053	85	37	0.063337	0.0257946	0.0375424	139.043	CHH	evm.model.scaffold1138.3	intron	--	CDC42 GTPase-activating protein, putative [Ixodes scapularis]
scaffold1138	529873	529929	57	33	0.037316	0.00444961	0.0328664	185.398	CHH	Target=(TC)n:1-117;Class=Simple_repeat	repeat
scaffold1138	626680	626957	278	70	0.353375	0.0885635	0.264812	817.944	CG	evm.model.scaffold1138.4	intron	--	serine/threonine protein kinase, putative [Ixodes scapularis]
scaffold1140	358128	358555	428	107	0.864915	0.682007	0.182908	689.248	CG	evm.model.scaffold1140.2	intron	--	PREDICTED: dedicator of cytokinesis protein 11-like [Metaseiulus occidentalis]
scaffold1140	414102	415108	1007	171	0.672241	0.247949	0.424293	1683.02	CG	evm.model.scaffold1140.2	intron	--	PREDICTED: dedicator of cytokinesis protein 11-like [Metaseiulus occidentalis]
scaffold1141	183025	183205	181	52	0.0632021	0.00284131	0.0603608	298.681	CHH	Target=(CAAT)n:1-117;Class=Simple_repeat	repeat
scaffold1141	183025	183205	181	52	0.0632021	0.00284131	0.0603608	298.681	CHH	evm.model.scaffold1141.1	intron	--	nephrin, putative [Ixodes scapularis]
scaffold1141	1477006	1477583	578	114	0.0992803	0.0246185	0.0746619	637.123	CG	evm.model.scaffold1141.5.3	intron	--	myosin heavy chain B, putative [Ixodes scapularis]
scaffold1141	1477006	1477583	578	114	0.0992803	0.0246185	0.0746619	637.123	CG	evm.model.scaffold1141.5.3	exon	--	myosin heavy chain B, putative [Ixodes scapularis]
scaffold1141	1554321	1554703	383	59	0.700068	0.202076	0.497993	545.931	CG	evm.model.scaffold1141.9	intron	--	histone acetyltransferase type B catalytic subunit, putative [Ixodes scapularis]
scaffold1144	276641	276961	321	73	0.794113	0.61504	0.179074	415.777	CG	evm.model.scaffold1144.3	intron	--	complement component 3 [Tachypleus tridentatus]
scaffold1144	302888	303143	256	64	0.794201	0.511382	0.282819	413.921	CG	evm.model.scaffold1144.3	intron	--	complement component 3 [Tachypleus tridentatus]
scaffold1144	317289	317535	247	60	0.729537	0.47091	0.258627	446.441	CG	evm.model.scaffold1144.3	intron	--	complement component 3 [Tachypleus tridentatus]
scaffold1145	2106598	2106664	67	34	0.105761	0.0020282	0.103732	200.074	CHH	Target=(TGAG)n:1-678;Class=Simple_repeat	repeat
scaffold1149	90173	91006	834	174	0.586035	0.278755	0.30728	1688.11	CG	evm.model.scaffold1149.1	intron	--	hypothetical protein IscW_ISCW021426 [Ixodes scapularis]
scaffold1149	203105	203230	126	57	0.0393529	0.00272134	0.0366315	267.396	CHH	evm.model.scaffold1149.3	intron	--	cytochrome b5, putative [Ixodes scapularis]
scaffold1149	203105	203230	126	57	0.0393529	0.00272134	0.0366315	267.396	CHH	evm.model.scaffold1149.2	intron	--	hypothetical protein IscW_ISCW015113 [Ixodes scapularis]
scaffold115	832702	832753	52	6	0.100153	0.00699579	0.0931575	34.948	CHH	Target=(TTCGGG)n:3-115;Class=Simple_repeat	repeat
scaffold1150	233280	233454	175	45	0.0483234	0.0012305	0.0470929	179.221	CHH	evm.model.scaffold1150.3	intron	--	PREDICTED: probable peroxisomal membrane protein PEX13 isoform X2 [Crassostrea gigas]
scaffold1151	585184	585746	563	93	0.527451	0.224462	0.302989	662.14	CG	evm.model.scaffold1151.3	intron	--	PREDICTED: zinc finger protein 271-like [Acyrthosiphon pisum]
scaffold1151	594974	595037	64	8	0.0357958	0.00150089	0.0342949	32.0129	CHG	evm.model.scaffold1151.4	intron	--	hypothetical protein IscW_ISCW012505 [Ixodes scapularis]
scaffold1151	601304	601833	530	99	0.124387	0.0148037	0.109583	527.424	CG	evm.model.scaffold1151.4	intron	--	hypothetical protein IscW_ISCW012505 [Ixodes scapularis]
scaffold1152	327720	327796	77	15	0.0570471	0.00222792	0.0548192	61.1462	CHH	Target=(CAAT)n:2-158;Class=Simple_repeat	repeat
scaffold1153	124297	124730	434	96	0.521546	0.323474	0.198072	559.403	CG	evm.model.scaffold1153.3	intron	--	PREDICTED: uncharacterized protein CG43867 isoform X2 [Linepithema humile]
scaffold1154	194851	194998	148	15	0.130499	0.00566523	0.124834	68.3281	CHG	evm.model.scaffold1154.2	intron	--	PREDICTED: zinc finger protein OZF-like [Acyrthosiphon pisum]
scaffold116	349444	349948	505	88	0.326702	0.0314562	0.295246	681.963	CG	evm.model.scaffold116.18.1	intron	--	xpa-binding protein, putative [Ixodes scapularis]
scaffold116	372087	372366	280	40	0.536326	0.0347238	0.501602	416.175	CG	evm.model.scaffold116.20	intron	--	hypothetical protein IscW_ISCW020177 [Ixodes scapularis]
scaffold116	551491	552116	626	114	0.092028	0.0156447	0.0763833	641.044	CG	evm.model.scaffold116.29	intron	--	G-protein, putative [Ixodes scapularis]
scaffold116	551491	552116	626	114	0.092028	0.0156447	0.0763833	641.044	CG	evm.model.scaffold116.29	exon	--	G-protein, putative [Ixodes scapularis]
scaffold116	551491	552116	626	114	0.092028	0.0156447	0.0763833	641.044	CG	evm.model.scaffold116.29	TSS	--	G-protein, putative [Ixodes scapularis]
scaffold116	551491	552116	626	114	0.092028	0.0156447	0.0763833	641.044	CG	evm.model.scaffold116.29	promoter	--	G-protein, putative [Ixodes scapularis]
scaffold1161	724348	724997	650	105	0.749091	0.524525	0.224565	644.642	CG	evm.model.scaffold1161.10	intron	--	PREDICTED: BEN domain-containing protein 5 [Callorhinchus milii]
scaffold1161	775994	776046	53	5	0.11787	0.019199	0.0986709	25.891	CHG	evm.model.scaffold1161.11	intron
scaffold1163	550888	551158	271	58	0.140121	0.0357652	0.104355	442.297	CG	evm.model.scaffold1163.11	intron	--	hypothetical protein IscW_ISCW015776 [Ixodes scapularis]
scaffold1164	68341	69076	736	144	0.20385	0.0529733	0.150877	1049.38	CG	evm.model.scaffold1164.3	intron	--	zinc finger protein, putative [Ixodes scapularis]
scaffold1164	115968	117020	1053	124	0.198893	0.0408157	0.158078	831.859	CG	evm.model.scaffold1164.4	intron	--	zinc finger protein, putative [Ixodes scapularis]
scaffold1164	117854	118622	769	160	0.333376	0.020854	0.312522	1785.24	CG	evm.model.scaffold1164.4	exon	--	zinc finger protein, putative [Ixodes scapularis]
scaffold1164	117854	118622	769	160	0.333376	0.020854	0.312522	1785.24	CG	evm.model.scaffold1164.4	intron	--	zinc finger protein, putative [Ixodes scapularis]
scaffold1164	289796	290529	734	90	0.508154	0.159645	0.348509	632.365	CG	evm.model.scaffold1164.9.2	intron	--	hypothetical protein BRAFLDRAFT_68994 [Branchiostoma floridae]
scaffold1164	503790	504256	467	71	0.715076	0.36122	0.353856	553.905	CG	evm.model.scaffold1164.19	intron
scaffold1164	1319317	1319812	496	72	0.33921	0.0696653	0.269544	522.846	CG	evm.model.scaffold1164.34	promoter
scaffold1164	1538477	1538940	464	71	0.719108	0.490631	0.228477	497.834	CG	evm.model.scaffold1164.45	intron	--	PREDICTED: zinc finger protein 39-like [Jaculus jaculus]
scaffold1168	185141	185571	431	80	0.80465	0.634284	0.170365	419.527	CG	evm.model.scaffold1168.4	intron	--	dosage compensation regulatory complex protein, putative [Ixodes scapularis]
scaffold1169	431784	431845	62	22	0.0270719	0.00196391	0.025108	123.57	CHH	evm.model.scaffold1169.1	intron	--	PREDICTED: uncharacterized protein LOC100898569 [Metaseiulus occidentalis]
scaffold1169	449928	450227	300	76	0.147796	0.0559745	0.0918216	414.357	CG	evm.model.scaffold1169.1	intron	--	PREDICTED: uncharacterized protein LOC100898569 [Metaseiulus occidentalis]
scaffold1170	156883	157249	367	71	0.261289	0.0825027	0.178786	511.479	CG	evm.model.scaffold1170.4	intron	--	conserved hypothetical protein [Ixodes scapularis]
scaffold1170	821179	821970	792	65	0.505334	0.0260402	0.479293	660.376	CG	evm.model.scaffold1170.16	intron	--	nucleoside transporter, putative [Ixodes scapularis]
scaffold1170	833199	833543	345	66	0.665875	0.0901334	0.575742	858.044	CG	evm.model.scaffold1170.16	intron	--	nucleoside transporter, putative [Ixodes scapularis]
scaffold1173	2198266	2198378	113	16	0.0418616	0.0011543	0.0407073	61.0919	CHG	evm.model.scaffold1173.9	intron	--	hypothetical protein IscW_ISCW001187 [Ixodes scapularis]
scaffold1175	332634	332935	302	75	0.214252	0.0213811	0.192871	498.431	CG	evm.model.scaffold1175.3	intron	--	huntingtin interacting protein, putative [Ixodes scapularis]
scaffold1180	47714	48297	584	83	0.0752873	0.0128348	0.0624526	417.228	CG	evm.model.scaffold1180.1	intron	--	cyclic-nucleotide-gated cation channel, putative [Ixodes scapularis]
scaffold1180	370874	370940	67	27	0.0423523	0.00160642	0.0407459	109.205	CHH	evm.model.scaffold1180.4	intron	--	Apical endosomal glycoprotein, partial [Stegodyphus mimosarum]
scaffold1180	509288	509556	269	66	0.440307	0.14707	0.293237	785.421	CG	evm.model.scaffold1180.5	intron	--	golgi apparatus protein, putative [Ixodes scapularis]
scaffold1180	548324	549383	1060	154	0.27935	0.0339935	0.245356	1270.69	CG	evm.model.scaffold1180.6	promoter	--	GPI ethanolamine phosphate transferase, putative [Ixodes scapularis]
scaffold1180	640038	640103	66	17	0.0428215	0.000960618	0.0418609	122.997	CHH	Target=(GA)n:1-135;Class=Simple_repeat	repeat
scaffold1182	127084	127379	296	87	0.586507	0.308875	0.277631	548.316	CG	evm.model.scaffold1182.1	intron	--	guanine nucleotide releasing factor, putative [Ixodes scapularis]
scaffold1191	489125	489175	51	18	0.0416898	0.00409569	0.0375941	111.33	CHH	Target=(TC)n:1-114;Class=Simple_repeat	repeat
scaffold1192	806636	807451	816	123	0.720905	0.485814	0.235091	728.035	CG	evm.model.scaffold1192.6	intron	--	conserved hypothetical protein [Ixodes scapularis]
scaffold1192	957961	958212	252	58	0.833809	0.491329	0.34248	475.594	CG	evm.model.scaffold1192.12	intron	--	Signal transducing adaptor molecule [Rhipicephalus microplus]
scaffold1192	1007782	1008064	283	77	0.870278	0.652722	0.217556	436.059	CG	evm.model.scaffold1192.13	intron	--	Ran-binding protein, putative [Ixodes scapularis]
scaffold1192	1376497	1376738	242	71	0.62483	0.450559	0.17427	425.4	CG	evm.model.scaffold1192.20	intron	--	hypothetical protein IscW_ISCW000551 [Ixodes scapularis]
scaffold1192	1466660	1467249	590	129	0.425015	0.270023	0.154993	653.888	CG	evm.model.scaffold1192.21	intron	--	translocation associated membrane protein, putative [Ixodes scapularis]
scaffold1193	242562	243227	666	115	0.655609	0.395943	0.259666	801.843	CG	evm.model.scaffold1193.3	intron	--	negative effector of RNA polymerase III synthesis, putative [Ixodes scapularis]
scaffold1193	387160	387402	243	34	0.625497	0.155438	0.470059	438.576	CG	evm.model.scaffold1193.9.1	promoter	--	protein kinase, putative [Ixodes scapularis]
scaffold1193	1712851	1713060	210	68	0.850324	0.687774	0.162551	470.425	CG	evm.model.scaffold1193.16	intron	--	toll, putative [Ixodes scapularis]
scaffold1193	1931128	1931703	576	150	0.623554	0.137393	0.486161	2707.64	CG	evm.model.scaffold1193.19	intron	--	toll, putative [Ixodes scapularis]
scaffold1193	1933038	1935138	2101	340	0.710555	0.331644	0.37891	3646.03	CG	evm.model.scaffold1193.19	intron	--	toll, putative [Ixodes scapularis]
scaffold1193	1940442	1941597	1156	224	0.726923	0.382793	0.344131	2219.13	CG	evm.model.scaffold1193.19	intron	--	toll, putative [Ixodes scapularis]
scaffold1194	806406	808010	1605	135	0.518639	0.259231	0.259408	901.527	CG	evm.model.scaffold1194.4	intron	--	DNA replication complex GINS protein SLD5 [Danio rerio]
scaffold1194	826067	826570	504	113	0.358439	0.214446	0.143992	715.626	CG	evm.model.scaffold1194.4	intron	--	DNA replication complex GINS protein SLD5 [Danio rerio]
scaffold1194	826067	826570	504	113	0.358439	0.214446	0.143992	715.626	CG	evm.model.scaffold1194.5	intron	--	vacuolar ATP synthase subunit B, putative [Pediculus humanus corporis]
scaffold1194	908749	909545	797	112	0.527125	0.106787	0.420337	1349.6	CG	evm.model.scaffold1194.7	intron	--	PREDICTED: protein RRP5 homolog isoform X1 [Python bivittatus]
scaffold1194	978755	979661	907	165	0.867644	0.533257	0.334387	1074.05	CG	evm.model.scaffold1194.10	intron	--	PREDICTED: glutaredoxin 3-like [Oreochromis niloticus]
scaffold1195	36793	37428	636	113	0.835809	0.539917	0.295892	606.88	CG	evm.model.scaffold1195.1	intron	--	PREDICTED: ankyrin repeat and KH domain-containing protein 1 [Chelonia mydas]
scaffold1195	88370	88442	73	27	0.0329487	0.00573375	0.0272149	125.939	CHH	evm.model.scaffold1195.1	intron	--	PREDICTED: ankyrin repeat and KH domain-containing protein 1 [Chelonia mydas]
scaffold1198	340530	341645	1116	109	0.485036	0.109774	0.375263	991.107	CG	evm.model.scaffold1198.4	intron
scaffold12	263637	265354	1718	243	0.440511	0.115855	0.324655	2918.76	CG	Target=(TA)n:1-128;Class=Simple_repeat	repeat
scaffold120	304863	305008	146	35	0.0497004	0.00103972	0.0486607	180.991	CHH	evm.model.scaffold120.2	intron	--	glass/che-1, putative [Ixodes scapularis]
scaffold120	958946	959509	564	103	0.622491	0.405839	0.216652	652.192	CG	evm.model.scaffold120.9	intron	--	pyst2, putative [Ixodes scapularis]
scaffold1200	944248	944604	357	84	0.266453	0.0632135	0.203239	749.658	CG	evm.model.scaffold1200.9	intron	--	Plexin-B, partial [Stegodyphus mimosarum]
scaffold1200	1814568	1814851	284	66	0.117761	0.00806316	0.109697	464.581	CG	evm.model.scaffold1200.17	intron	--	PREDICTED: LOW QUALITY PROTEIN: kynureninase-like [Ciona intestinalis]
scaffold1200	2310571	2310861	291	63	0.197248	0.0648087	0.132439	502.467	CG	evm.model.scaffold1200.22_evm.model.scaffold1200.23	intron	--	PREDICTED: putative uncharacterized protein DDB_G0289263 [Athalia rosae]
scaffold1200	2546346	2546575	230	88	0.0646986	0.0026842	0.0620144	564.734	CHH	Target=(TC)n:2-82;Class=Simple_repeat	repeat
scaffold1201	168446	168787	342	71	0.17249	0.0214853	0.151004	466.316	CG	evm.model.scaffold1201.1	intron	--	sulfotransferase, putative [Ixodes scapularis]
scaffold1201	2203043	2203207	165	36	0.123211	0.0106642	0.112547	213.269	CHH	Target=(CAAT)n:1-176;Class=Simple_repeat	repeat
scaffold1201	2354430	2354960	531	95	0.168375	0.0151879	0.153187	618.489	CG	evm.model.scaffold1201.8	intron	--	Peptidase M20 domain-containing protein 2, partial [Stegodyphus mimosarum]
scaffold1207	832624	832714	91	28	0.0391472	0.00278924	0.0363579	199.898	CHH	Target=(TTTC)n:1-193;Class=Simple_repeat	repeat
scaffold1208	249045	249261	217	72	0.0343171	0.00290523	0.0314119	329.56	CHH	evm.model.scaffold1208.2	exon	--	hypothetical protein LOTGIDRAFT_227879 [Lottia gigantea]
scaffold1208	249045	249261	217	72	0.0343171	0.00290523	0.0314119	329.56	CHH	evm.model.scaffold1208.2	intron	--	hypothetical protein LOTGIDRAFT_227879 [Lottia gigantea]
scaffold1213	12894	12975	82	18	0.076709	0.00391816	0.0727909	80.4006	CHG	evm.model.scaffold1213.1	exon	--	PREDICTED: protein NEDD1 isoform X5 [Monodelphis domestica]
scaffold1213	12894	12975	82	18	0.076709	0.00391816	0.0727909	80.4006	CHG	evm.model.scaffold1213.1	intron	--	PREDICTED: protein NEDD1 isoform X5 [Monodelphis domestica]
scaffold1213	26142	26222	81	10	0.0215098	0.000676298	0.0208335	35.83	CHG	evm.model.scaffold1213.1	intron	--	PREDICTED: protein NEDD1 isoform X5 [Monodelphis domestica]
scaffold1217	226988	227354	367	75	0.214342	0.0328236	0.181519	464.221	CG	evm.model.scaffold1217.1	intron	--	whirlin, putative [Ixodes scapularis]
scaffold1217	982074	982383	310	71	0.248952	0.0263625	0.22259	679.288	CG	evm.model.scaffold1217.5	intron	--	PREDICTED: signal peptide peptidase-like 2B-like [Metaseiulus occidentalis]
scaffold1219	862859	863161	303	61	0.754876	0.181113	0.573764	809.396	CG	evm.model.scaffold1219.12	intron	--	Ribosomal protein S6 kinase beta-1 [Zootermopsis nevadensis]
scaffold1220	755961	756316	356	72	0.658861	0.354994	0.303866	455.687	CG	evm.model.scaffold1220.1	intron	--	nuclear receptor coactivator, putative [Ixodes scapularis]
scaffold1225	201720	202028	309	83	0.0785496	0.0105248	0.0680248	442.663	CG	evm.model.scaffold1225.1	intron	--	hypothetical protein IscW_ISCW018317 [Ixodes scapularis]
scaffold1225	856200	856356	157	53	0.0535101	0.00473733	0.0487728	232.782	CHH	evm.model.scaffold1225.4	intron	--	conserved hypothetical protein [Ixodes scapularis]
scaffold1225	1028829	1029286	458	89	0.573405	0.256343	0.317062	854.131	CG	evm.model.scaffold1225.6.3	intron	--	tRNA (guanine-N(7)-)-methyltransferase, putative [Ixodes scapularis]
scaffold1226	179840	180219	380	90	0.210128	0.0460897	0.164038	807.929	CG	evm.model.scaffold1226.1_evm.model.scaffold1226.2	intron	--	PREDICTED: uncharacterized protein LOC100898569 [Metaseiulus occidentalis]
scaffold1230	467275	467376	102	19	0.0536392	0.00109823	0.052541	63.0217	CHG	evm.model.scaffold1230.1	intron
scaffold1231	400925	401259	335	75	0.519986	0.339214	0.180772	445.531	CG	evm.model.scaffold1231.1.2	intron	--	hypothetical protein IscW_ISCW001630 [Ixodes scapularis]
scaffold1231	533145	533517	373	69	0.408574	0.108593	0.299981	534.292	CG	evm.model.scaffold1231.5	intron	--	hypothetical protein IscW_ISCW004492 [Ixodes scapularis]
scaffold1231	534485	535053	569	139	0.572117	0.185716	0.386401	2160.36	CG	evm.model.scaffold1231.5	intron	--	hypothetical protein IscW_ISCW004492 [Ixodes scapularis]
scaffold1231	534485	535053	569	139	0.572117	0.185716	0.386401	2160.36	CG	evm.model.scaffold1231.5	exon	--	hypothetical protein IscW_ISCW004492 [Ixodes scapularis]
scaffold1232	276127	276209	83	30	0.0309445	0.00101292	0.0299316	120.972	CHH	evm.model.scaffold1232.5	intron	--	PREDICTED: LOW QUALITY PROTEIN: serine/threonine-protein kinase/endoribonuclease IRE1-like [Saccoglossus kowalevskii]
scaffold1240	235598	235935	338	67	0.174188	0.0219029	0.152285	509.102	CG	evm.model.scaffold1240.1	intron	--	hypothetical protein X975_06228, partial [Stegodyphus mimosarum]
scaffold1240	918770	919077	308	91	0.586024	0.444628	0.141396	499.512	CG	evm.model.scaffold1240.7	intron
scaffold1240	1275256	1275350	95	15	0.0312004	0.00149765	0.0297028	55.1695	CHG	evm.model.scaffold1240.10	intron	--	sodium/solute symporter, putative [Ixodes scapularis]
scaffold1244	383508	383595	88	25	0.0531576	0.00154559	0.051612	104.794	CHH	evm.model.scaffold1244.11	promoter	--	PREDICTED: TPPP family protein CG4893-like [Metaseiulus occidentalis]
scaffold1248	536938	537188	251	80	0.0765088	0.00835892	0.0681499	478.411	CG	Target=(CAATC)n:1-109;Class=Simple_repeat	repeat
scaffold1256	519316	519790	475	70	0.725705	0.468212	0.257493	499.919	CG	evm.model.scaffold1256.2	intron	--	kelch domain-containing protein, putative [Ixodes scapularis]
scaffold1256	572746	573105	360	72	0.553325	0.329877	0.223448	485.06	CG	evm.model.scaffold1256.3	intron	--	fumarase, putative [Ixodes scapularis]
scaffold1256	614291	614491	201	71	0.787477	0.670298	0.117178	430.157	CG	evm.model.scaffold1256.5.4	intron	--	poly(A) polymerase, putative [Ixodes scapularis]
scaffold1261	633697	633873	177	84	0.067713	0.00412553	0.0635875	392.776	CHH	Target=(TGAG)n:1-170;Class=Simple_repeat	repeat
scaffold1261	633697	633873	177	84	0.067713	0.00412553	0.0635875	392.776	CHH	evm.model.scaffold1261.1	intron	--	Nephrin, partial [Stegodyphus mimosarum]
scaffold1261	926437	926761	325	65	0.186065	0.0678596	0.118205	415.775	CG	evm.model.scaffold1261.2	intron	--	sidestep protein, putative [Ixodes scapularis]
scaffold1261	1274436	1275098	663	126	0.674653	0.441869	0.232784	958.635	CG	evm.model.scaffold1261.8	intron	--	PREDICTED: tyrosine-protein phosphatase non-receptor type 1 isoform X1 [Microplitis demolitor]
scaffold1263	322455	322643	189	53	0.0438579	0.0120915	0.0317665	226.851	CHH	evm.model.scaffold1263.3	intron	--	PREDICTED: sodium/hydrogen exchanger 2-like [Metaseiulus occidentalis]
scaffold1263	567007	567430	424	66	0.792126	0.302099	0.490027	472.203	CG	evm.model.scaffold1263.5	intron	--	PREDICTED: pescadillo homolog [Crassostrea gigas]
scaffold127	650607	650661	55	5	0.0299454	0.000527145	0.0294183	24.8496	CHG	evm.model.scaffold127.8	intron	--	40S ribosomal protein S27 [Ixodes scapularis]
scaffold1270	162003	162296	294	75	0.753701	0.477872	0.275828	477.783	CG	evm.model.scaffold1270.4.1	intron	--	PREDICTED: putative RNA-binding protein EEED8.10-like [Metaseiulus occidentalis]
scaffold1270	347878	348153	276	76	0.625927	0.352494	0.273433	633.98	CG	evm.model.scaffold1270.8	intron	--	Citron Rho-interacting kinase, partial [Stegodyphus mimosarum]
scaffold1270	348248	348694	447	89	0.705385	0.310651	0.394734	1008.33	CG	evm.model.scaffold1270.8	intron	--	Citron Rho-interacting kinase, partial [Stegodyphus mimosarum]
scaffold1271	671191	671623	433	75	0.336836	0.113513	0.223323	572.412	CG	evm.model.scaffold1271.6	intron	--	notch-like protein [Rhipicephalus microplus]
scaffold1271	674290	674602	313	79	0.0908375	0.0247381	0.0660994	422.764	CG	evm.model.scaffold1271.6	exon	--	notch-like protein [Rhipicephalus microplus]
scaffold1273	473355	473830	476	79	0.202151	0.0134934	0.188657	531.247	CG	evm.model.scaffold1273.3	intron	--	neuralized, putative [Ixodes scapularis]
scaffold1273	491670	492132	463	79	0.404724	0.149081	0.255643	490.989	CG	evm.model.scaffold1273.3	intron	--	neuralized, putative [Ixodes scapularis]
scaffold1273	493318	493920	603	135	0.466798	0.150463	0.316335	1419.23	CG	evm.model.scaffold1273.3	intron	--	neuralized, putative [Ixodes scapularis]
scaffold1273	509978	510416	439	104	0.689207	0.446314	0.242892	862.784	CG	evm.model.scaffold1273.4	intron	--	Hypothetical protein SRAE_2000368600 [Strongyloides ratti]
scaffold1275	404493	404936	444	93	0.0881102	0.0159776	0.0721326	519.404	CG	evm.model.scaffold1275.3	intron	--	PREDICTED: uncharacterized protein ZK1073.1-like [Metaseiulus occidentalis]
scaffold1279	785188	785252	65	10	0.0388748	0.00297582	0.035899	45.4579	CHG	evm.model.scaffold1279.8	intron	--	Eukaryotic translation initiation factor 3 subunit C, partial [Stegodyphus mimosarum]
scaffold1282	20197	20439	243	60	0.641925	0.375177	0.266747	468.453	CG	evm.model.scaffold1282.1	intron	--	run and tbc1 domain-containing protein, putative [Pediculus humanus corporis]
scaffold1282	31298	31793	496	110	0.683572	0.491677	0.191896	633.807	CG	evm.model.scaffold1282.1	intron	--	run and tbc1 domain-containing protein, putative [Pediculus humanus corporis]
scaffold1285	316141	316409	269	75	0.0894403	0.0237795	0.0656608	424.177	CG	evm.model.scaffold1285.8	intron	--	Serine-threonine kinase receptor-associated protein, partial [Stegodyphus mimosarum]
scaffold1286	194480	194932	453	108	0.735992	0.455589	0.280402	678.204	CG	evm.model.scaffold1286.6	intron	--	unnamed protein product, partial [Tetraodon nigroviridis]
scaffold1286	218565	218933	369	55	0.353168	0.0942725	0.258895	460.814	CG	evm.model.scaffold1286.7	intron	--	NADH:ubiquinone oxidoreductase, NDUFV1/51kDa subunit, putative [Ixodes scapularis]
scaffold1286	219337	219591	255	45	0.662991	0.179778	0.483213	549.344	CG	evm.model.scaffold1286.7	intron	--	NADH:ubiquinone oxidoreductase, NDUFV1/51kDa subunit, putative [Ixodes scapularis]
scaffold1286	271310	271584	275	68	0.19263	0.00960155	0.183029	587.534	CG	evm.model.scaffold1286.7	intron	--	NADH:ubiquinone oxidoreductase, NDUFV1/51kDa subunit, putative [Ixodes scapularis]
scaffold1286	588643	589143	501	94	0.241062	0.01285	0.228212	925.488	CG	evm.model.scaffold1286.11	intron	--	unnamed protein product, partial [Tetraodon nigroviridis]
scaffold129	442583	442985	403	110	0.213254	0.0707384	0.142515	752.923	CG	Target=(CAATC)n:1-64;Class=Simple_repeat	repeat
scaffold129	442583	442985	403	110	0.213254	0.0707384	0.142515	752.923	CG	evm.model.scaffold129.2_evm.model.scaffold129.1	intron	--	protein spitz, putative [Ixodes scapularis]
scaffold129	619317	619732	416	84	0.481366	0.266147	0.215218	474.388	CG	evm.model.scaffold129.5	intron	--	Core histone macro-H2A.1 [Zootermopsis nevadensis]
scaffold129	690277	691289	1013	198	0.524264	0.216579	0.307685	1783.46	CG	evm.model.scaffold129.7	intron	--	hypothetical protein IscW_ISCW014569 [Ixodes scapularis]
scaffold129	884069	884640	572	109	0.671109	0.389308	0.281801	802.898	CG	evm.model.scaffold129.13	intron	--	conserved hypothetical protein [Ixodes scapularis]
scaffold1294	23450	23536	87	22	0.100895	0.0420953	0.0587994	100.832	CHH	evm.model.scaffold1294.1	promoter	--	mbip protein, putative [Ixodes scapularis]
scaffold1294	142998	143923	926	184	0.424784	0.145555	0.279229	1624.38	CG	evm.model.scaffold1294.3	intron	--	RNA-binding protein 25, partial [Stegodyphus mimosarum]
scaffold1294	408451	408559	109	15	0.0270546	0.000469097	0.0265855	56.3485	CHG	evm.model.scaffold1294.7	intron	--	hypothetical protein IscW_ISCW020481 [Ixodes scapularis]
scaffold1294	837439	837838	400	86	0.609202	0.356537	0.252665	644.691	CG	evm.model.scaffold1294.15	intron	--	hypoxia-associated factor, putative [Ixodes scapularis]
scaffold1294	837439	837838	400	86	0.609202	0.356537	0.252665	644.691	CG	evm.model.scaffold1294.15	exon	--	hypoxia-associated factor, putative [Ixodes scapularis]
scaffold1294	946907	947095	189	36	0.129249	0.00834793	0.120901	212.911	CHH	evm.model.scaffold1294.20	intron	--	CAAX prenyl protease 2 [Zootermopsis nevadensis]
scaffold1296	80953	81435	483	110	0.506801	0.324445	0.182356	526.95	CG	evm.model.scaffold1296.1	intron
scaffold1296	85527	85985	459	87	0.41741	0.19821	0.219199	569.728	CG	evm.model.scaffold1296.1	intron
scaffold1301	744322	744866	545	101	0.795754	0.56369	0.232064	757.73	CG	evm.model.scaffold1301.12	intron	--	putative cation-transporting ATPase 13A3 [Zootermopsis nevadensis]
scaffold1305	341543	341985	443	91	0.773338	0.6092	0.164138	489.692	CG	evm.model.scaffold1305.3	intron	--	Polyribonucleotide nucleotidyltransferase 1, mitochondrial [Zootermopsis nevadensis]
scaffold1306	395456	395991	536	76	0.389559	0.164686	0.224874	489.707	CG	evm.model.scaffold1306.1	intron	--	hypothetical protein DAPPUDRAFT_217307 [Daphnia pulex]
scaffold1306	485842	486215	374	85	0.442046	0.196572	0.245474	677.105	CG	evm.model.scaffold1306.1	intron	--	hypothetical protein DAPPUDRAFT_217307 [Daphnia pulex]
scaffold1306	823192	823506	315	80	0.712805	0.52487	0.187935	540.797	CG	evm.model.scaffold1306.2	intron	--	G/T-mismatch binding protein [Mus musculus]
scaffold1306	891857	892037	181	43	0.665167	0.149067	0.5161	430.77	CG	evm.model.scaffold1306.2	intron	--	G/T-mismatch binding protein [Mus musculus]
scaffold1306	897816	897891	76	22	0.0670767	0.00154493	0.0655318	91.9323	CHH	evm.model.scaffold1306.2	intron	--	G/T-mismatch binding protein [Mus musculus]
scaffold1307	872249	873490	1242	181	0.790273	0.448134	0.342139	1751.89	CG	evm.model.scaffold1307.16	intron	--	WD-repeat protein, putative [Ixodes scapularis]
scaffold1307	873570	874336	767	86	0.647214	0.332878	0.314336	717.297	CG	evm.model.scaffold1307.16	intron	--	WD-repeat protein, putative [Ixodes scapularis]
scaffold1307	874757	875076	320	60	0.741372	0.494225	0.247147	476.673	CG	evm.model.scaffold1307.16	intron	--	WD-repeat protein, putative [Ixodes scapularis]
scaffold1307	1038600	1039195	596	125	0.86291	0.726879	0.136031	669.9	CG	evm.model.scaffold1307.19	intron	--	apoptosis inhibitor, putative [Ixodes scapularis]
scaffold1307	1050511	1051090	580	110	0.831513	0.602134	0.229379	834.419	CG	evm.model.scaffold1307.19	intron	--	apoptosis inhibitor, putative [Ixodes scapularis]
scaffold1307	1382970	1383039	70	35	0.0448806	0.00453225	0.0403484	156.133	CHH	evm.model.scaffold1307.21	intron	--	sodium/phosphate cotransporter, putative [Ixodes scapularis]
scaffold1307	1382970	1383039	70	35	0.0448806	0.00453225	0.0403484	156.133	CHH	evm.model.scaffold1307.21	exon	--	sodium/phosphate cotransporter, putative [Ixodes scapularis]
scaffold1311	1434761	1435381	621	83	0.097186	0.0116582	0.0855278	540.532	CG	evm.model.scaffold1311.13	exon	--	Exportin-6, putative [Ixodes scapularis]
scaffold1311	1434761	1435381	621	83	0.097186	0.0116582	0.0855278	540.532	CG	evm.model.scaffold1311.13	utr5	--	Exportin-6, putative [Ixodes scapularis]
scaffold1311	1434761	1435381	621	83	0.097186	0.0116582	0.0855278	540.532	CG	evm.model.scaffold1311.13	intron	--	Exportin-6, putative [Ixodes scapularis]
scaffold1311	1434761	1435381	621	83	0.097186	0.0116582	0.0855278	540.532	CG	evm.model.scaffold1311.13	TSS	--	Exportin-6, putative [Ixodes scapularis]
scaffold1311	1434761	1435381	621	83	0.097186	0.0116582	0.0855278	540.532	CG	evm.model.scaffold1311.13	promoter	--	Exportin-6, putative [Ixodes scapularis]
scaffold1318	22314	22785	472	115	0.398621	0.178139	0.220482	920.21	CG	evm.model.scaffold1318.1	intron	--	voltage-gated ion channel, putative [Ixodes scapularis]
scaffold1318	23699	24060	362	71	0.403459	0.188542	0.214917	438.36	CG	evm.model.scaffold1318.1	intron	--	voltage-gated ion channel, putative [Ixodes scapularis]
scaffold1318	24323	24532	210	53	0.780573	0.331773	0.4488	511.148	CG	evm.model.scaffold1318.1	intron	--	voltage-gated ion channel, putative [Ixodes scapularis]
scaffold1324	130499	130991	493	99	0.67688	0.255621	0.42126	783.586	CG	evm.model.scaffold1324.2.1	intron	--	PREDICTED: general transcription factor IIF subunit 1-like [Metaseiulus occidentalis]
scaffold1324	213503	213922	420	79	0.768413	0.566681	0.201732	506.15	CG	evm.model.scaffold1324.3	intron	--	hypothetical protein IscW_ISCW003413 [Ixodes scapularis]
scaffold1324	304689	305184	496	74	0.477189	0.230147	0.247042	588.847	CG	evm.model.scaffold1324.5	intron	--	conserved hypothetical protein [Ixodes scapularis]
scaffold1324	307991	308803	813	86	0.628166	0.375806	0.252359	584.323	CG	evm.model.scaffold1324.5	intron	--	conserved hypothetical protein [Ixodes scapularis]
scaffold1324	307991	308803	813	86	0.628166	0.375806	0.252359	584.323	CG	evm.model.scaffold1324.5	exon	--	conserved hypothetical protein [Ixodes scapularis]
scaffold1324	307991	308803	813	86	0.628166	0.375806	0.252359	584.323	CG	evm.model.scaffold1324.5	utr3	--	conserved hypothetical protein [Ixodes scapularis]
scaffold1324	2095079	2095444	366	85	0.216849	0.0816292	0.135219	471.432	CG	evm.model.scaffold1324.13	intron	--	putative secreted protein [Ixodes scapularis]
scaffold1324	2476716	2476973	258	58	0.384836	0.146317	0.238519	412.484	CG	evm.model.scaffold1324.15	intron	--	SMDR1, putative [Ixodes scapularis]
scaffold1326	1195928	1196087	160	65	0.0364158	0.00171089	0.0347049	333.553	CHH	Target=(TC)n:2-146;Class=Simple_repeat	repeat
scaffold1326	1215119	1215601	483	71	0.134361	0.0230044	0.111357	464.521	CG	evm.model.scaffold1326.17	intron	--	hypothetical protein IscW_ISCW006857 [Ixodes scapularis]
scaffold1332	593055	593440	386	80	0.143893	0.0134995	0.130393	504.912	CG	evm.model.scaffold1332.1	intron	--	BMP and activin membrane-bound inhibitor homolog precursor [Danio rerio]
scaffold1332	613120	613450	331	67	0.222496	0.021057	0.201439	410.303	CG	evm.model.scaffold1332.1	intron	--	BMP and activin membrane-bound inhibitor homolog precursor [Danio rerio]
scaffold1332	718187	719192	1006	172	0.759951	0.55061	0.209342	1167	CG	evm.model.scaffold1332.3	intron	--	secreted salivary gland peptide, putative [Ixodes scapularis]
scaffold1332	762180	762480	301	71	0.840419	0.589989	0.25043	504.886	CG	evm.model.scaffold1332.5.2	intron	--	PREDICTED: serine/threonine-protein kinase mig-15 isoform X12 [Bombus terrestris]
scaffold1332	805631	805943	313	54	0.468252	0.169524	0.298728	408.103	CG	evm.model.scaffold1332.7.1	intron	--	PREDICTED: lysosomal acid phosphatase-like [Metaseiulus occidentalis]
scaffold1332	811130	811743	614	128	0.27178	0.120431	0.151349	697.299	CG	evm.model.scaffold1332.7.1	intron	--	PREDICTED: lysosomal acid phosphatase-like [Metaseiulus occidentalis]
scaffold1332	1047048	1047099	52	22	0.0358298	0.00637027	0.0294595	117.342	CHH	evm.model.scaffold1332.8	intron	--	AamEcRA1 [Amblyomma americanum]
scaffold1334	796892	797160	269	81	0.050708	0.00950579	0.0412023	408.857	CG	Target=(CAATC)n:1-89;Class=Simple_repeat	repeat
scaffold1340	3692381	3692480	100	32	0.0342688	0.00709397	0.0271748	137.411	CHH	evm.model.scaffold1340.13	intron	--	NAD-dependent deacetylase sirtuin-1, partial [Stegodyphus mimosarum]
scaffold1340	3945675	3945909	235	92	0.838389	0.727916	0.110474	470.417	CG	evm.model.scaffold1340.16	intron	--	PREDICTED: multiple epidermal growth factor-like domains protein 8-like [Metaseiulus occidentalis]
scaffold1340	3969474	3969760	287	70	0.857044	0.615824	0.24122	636.967	CG	evm.model.scaffold1340.16	intron	--	PREDICTED: multiple epidermal growth factor-like domains protein 8-like [Metaseiulus occidentalis]
scaffold1342	83097	83162	66	4	0.0222106	0.00174921	0.0204614	15.1364	CHG	evm.model.scaffold1342.3	intron	--	nuclear pore complex protein nup98, putative [Ixodes scapularis]
scaffold1342	108706	109122	417	67	0.246225	0.0807581	0.165467	427.829	CG	evm.model.scaffold1342.3	intron	--	nuclear pore complex protein nup98, putative [Ixodes scapularis]
scaffold1342	293071	293452	382	97	0.132368	0.0109841	0.121384	759.325	CG	evm.model.scaffold1342.4	exon	--	sodium/calcium exchanger, putative [Ixodes scapularis]
scaffold1342	293071	293452	382	97	0.132368	0.0109841	0.121384	759.325	CG	evm.model.scaffold1342.4	intron	--	sodium/calcium exchanger, putative [Ixodes scapularis]
scaffold1343	897369	897677	309	71	0.723754	0.352104	0.37165	619.898	CG	evm.model.scaffold1343.8	intron	--	insulin receptor, putative [Ixodes scapularis]
scaffold1343	1623007	1623408	402	100	0.849358	0.598946	0.250412	607.777	CG	evm.model.scaffold1343.11	intron	--	zinc finger protein, putative [Ixodes scapularis]
scaffold1352	127939	128281	343	62	0.256362	0.111034	0.145328	405.905	CG	evm.model.scaffold1352.2	intron	--	GABA transporter, putative [Ixodes scapularis]
scaffold1354	350278	350558	281	81	0.224073	0.124444	0.0996285	404.307	CG	evm.model.scaffold1354.1	intron	--	Bromodomain-containing protein 4, partial [Stegodyphus mimosarum]
scaffold1354	364041	364196	156	40	0.719787	0.140588	0.579199	561.726	CG	evm.model.scaffold1354.1	intron	--	Bromodomain-containing protein 4, partial [Stegodyphus mimosarum]
scaffold1354	570198	570297	100	27	0.0563718	0.00143774	0.0549341	122.47	CHH	evm.model.scaffold1354.5	intron	--	hypothetical protein LOTGIDRAFT_225644 [Lottia gigantea]
scaffold1354	620635	620841	207	59	0.688879	0.454085	0.234794	440.457	CG	evm.model.scaffold1354.5	intron	--	hypothetical protein LOTGIDRAFT_225644 [Lottia gigantea]
scaffold1360	493679	493797	119	23	0.157657	0.00270404	0.154953	131.921	CHG	evm.model.scaffold1360.6	intron
scaffold1361	15722	15775	54	7	0.0747449	0.00231781	0.0724271	26.3676	CHG	evm.model.scaffold1361.1	intron	--	PREDICTED: histone H3.3-like [Amphimedon queenslandica]
scaffold1367	36179	36536	358	73	0.827258	0.639815	0.187444	458.918	CG	evm.model.scaffold1367.1.1	intron	--	Upstream transcription factor 2/L-myc-2 protein, putative [Ixodes scapularis]
scaffold1368	3358280	3358713	434	71	0.120284	0.0191937	0.10109	460.059	CG	evm.model.scaffold1368.25	intron
scaffold1368	3366127	3366179	53	11	0.0560462	0.00110342	0.0549428	66.9496	CHH	evm.model.scaffold1368.25	intron
scaffold1370	969139	969248	110	39	0.0392911	0.00619061	0.0331005	158.608	CHH	evm.model.scaffold1370.1	intron	--	PREDICTED: oocyte zinc finger protein XlCOF22-like [Lepisosteus oculatus]
scaffold1374	210186	210253	68	6	0.0309629	0.000836147	0.0301267	31.6058	CHG	evm.model.scaffold1374.6	intron	--	innexin, putative [Ixodes scapularis]
scaffold1375	768239	768627	389	92	0.277487	0.15377	0.123718	505.485	CG	evm.model.scaffold1375.7	intron	--	WD domain and G-beta repeat containing protein, putative [Ixodes scapularis]
scaffold1375	770176	770443	268	60	0.741891	0.46686	0.275031	454.372	CG	evm.model.scaffold1375.7	intron	--	WD domain and G-beta repeat containing protein, putative [Ixodes scapularis]
scaffold1376	75159	75384	226	80	0.0479768	0.00992959	0.0380472	382.905	CHH	evm.model.scaffold1376.1	intron	--	multiple pdz domain protein, putative [Ixodes scapularis]
scaffold1376	105668	106081	414	106	0.229819	0.0483959	0.181423	905.41	CG	evm.model.scaffold1376.1	intron	--	multiple pdz domain protein, putative [Ixodes scapularis]
scaffold1376	106345	106825	481	95	0.0793993	0.0102519	0.0691475	598.982	CG	evm.model.scaffold1376.1	intron	--	multiple pdz domain protein, putative [Ixodes scapularis]
scaffold1376	316621	317066	446	64	0.724564	0.427496	0.297067	414.339	CG	evm.model.scaffold1376.6	intron	--	hypothetical protein IscW_ISCW019646 [Ixodes scapularis]
scaffold1376	337229	338051	823	163	0.277861	0.120087	0.157773	967.838	CG	evm.model.scaffold1376.6	intron	--	hypothetical protein IscW_ISCW019646 [Ixodes scapularis]
scaffold1376	359831	361219	1389	161	0.316955	0.0344725	0.282483	1314.35	CG	evm.model.scaffold1376.6	intron	--	hypothetical protein IscW_ISCW019646 [Ixodes scapularis]
scaffold1376	362372	362755	384	80	0.369057	0.0637376	0.305319	871.178	CG	evm.model.scaffold1376.6	intron	--	hypothetical protein IscW_ISCW019646 [Ixodes scapularis]
scaffold1378	139859	140094	236	37	0.525209	0.0487436	0.476465	468.672	CG	evm.model.scaffold1378.2	intron	--	PREDICTED: transcription factor Adf-1-like isoform X1 [Bactrocera dorsalis]
scaffold1378	179158	179541	384	90	0.428379	0.215545	0.212834	692.558	CG	evm.model.scaffold1378.3	intron	--	tRNA synthetases class II, putative [Ixodes scapularis]
scaffold1379	177961	179000	1040	136	0.845	0.607309	0.237691	1062.93	CG	evm.model.scaffold1379.9	intron
scaffold1380	1116996	1117288	293	76	0.0893724	0.00145696	0.0879154	459.609	CHH	Target=(CAAT)n:1-200;Class=Simple_repeat	repeat
scaffold1381	1034397	1034758	362	87	0.130725	0.0155168	0.115209	437.572	CG	evm.model.scaffold1381.6	intron
scaffold1384	639426	639484	59	25	0.0372553	0.00290514	0.0343502	102.417	CHH	evm.model.scaffold1384.4.2	exon	--	protein CLEC16A, putative [Ixodes scapularis]
scaffold1384	861149	861553	405	77	0.273432	0.100052	0.173381	413.327	CG	evm.model.scaffold1384.7	intron	--	PREDICTED: UNC93-like protein MFSD11-like [Metaseiulus occidentalis]
scaffold1384	1147132	1147203	72	25	0.0415406	0.00412742	0.0374132	109.352	CHH	evm.model.scaffold1384.16	intron	--	rhomboid, putative [Ixodes scapularis]
scaffold1390	15743	16216	474	92	0.183045	0.0422194	0.140825	530.569	CG	evm.model.scaffold1390.1	intron	--	hypothetical protein IscW_ISCW000551 [Ixodes scapularis]
scaffold1390	68373	69026	654	123	0.410672	0.0802055	0.330467	1058.89	CG	evm.model.scaffold1390.3	intron	--	serine/threonine protein kinase rio3, putative [Ixodes scapularis]
scaffold1390	110098	110180	83	7	0.0328354	0.002779	0.0300564	27.5633	CHG	evm.model.scaffold1390.5	intron	--	succinate dehydrogenase, putative [Ixodes scapularis]
scaffold1390	132264	132596	333	44	0.631222	0.148673	0.482549	443.414	CG	evm.model.scaffold1390.6	intron	--	ribosomal processing protein, putative [Ixodes scapularis]
scaffold1390	136676	136959	284	63	0.469102	0.176351	0.292751	492.693	CG	evm.model.scaffold1390.6	intron	--	ribosomal processing protein, putative [Ixodes scapularis]
scaffold1390	147650	147992	343	70	0.791552	0.328833	0.46272	494.973	CG	evm.model.scaffold1390.6	intron	--	ribosomal processing protein, putative [Ixodes scapularis]
scaffold1390	148044	148543	500	84	0.778949	0.435767	0.343182	493.198	CG	evm.model.scaffold1390.6	intron	--	ribosomal processing protein, putative [Ixodes scapularis]
scaffold1391	216631	217145	515	110	0.637371	0.343424	0.293946	720.633	CG	evm.model.scaffold1391.3	intron	--	clathrin coat assembly protein, putative [Ixodes scapularis]
scaffold1391	419102	419348	247	84	0.85626	0.728934	0.127326	425.69	CG	evm.model.scaffold1391.6	intron	--	PREDICTED: ankyrin repeat and SOCS box protein 3-like isoform X1 [Crassostrea gigas]
scaffold1391	426312	426852	541	78	0.842683	0.570219	0.272463	522.443	CG	evm.model.scaffold1391.7	promoter	--	conserved hypothetical protein [Ixodes scapularis]
scaffold1391	563324	563894	571	103	0.110899	0.0264667	0.0844326	535.59	CG	evm.model.scaffold1391.9	intron	--	Protein numb, partial [Stegodyphus mimosarum]
scaffold1395	316129	316682	554	63	0.230501	0.0410168	0.189485	444.025	CG	evm.model.scaffold1395.7	intron	--	oligopeptidase, putative [Ixodes scapularis]
scaffold1395	354973	355387	415	74	0.686421	0.390866	0.295554	463.29	CG	evm.model.scaffold1395.7	intron	--	oligopeptidase, putative [Ixodes scapularis]
scaffold14	359270	359509	240	77	0.058815	0.00958169	0.0492333	420.053	CG	evm.model.scaffold14.5	exon	--	PREDICTED: ADAMTS-like protein 4 [Oryzias latipes]
scaffold1401	257724	259261	1538	190	0.420958	0.126294	0.294664	1789.74	CG	evm.model.scaffold1401.3	intron	--	hypothetical protein LOTGIDRAFT_121447 [Lottia gigantea]
scaffold1401	265436	265797	362	87	0.62846	0.473124	0.155336	424.246	CG	evm.model.scaffold1401.3	intron	--	hypothetical protein LOTGIDRAFT_121447 [Lottia gigantea]
scaffold1405	75597	75978	382	81	0.179572	0.0562511	0.123321	648.818	CG	evm.model.scaffold1405.1	intron	--	PREDICTED: suppressor of lurcher protein 1 [Tribolium castaneum]
scaffold1407	483958	485294	1337	274	0.799255	0.506484	0.29277	2544.69	CG	evm.model.scaffold1407.10	intron	--	Protein mab-21, partial [Stegodyphus mimosarum]
scaffold1414	214715	215187	473	67	0.267397	0.128263	0.139134	409.768	CG	evm.model.scaffold1414.1	intron	--	PREDICTED: pseudouridine-5'-monophosphatase [Canis lupus familiaris]
scaffold1414	224931	225339	409	86	0.669938	0.399759	0.270179	676.601	CG	evm.model.scaffold1414.1	intron	--	PREDICTED: pseudouridine-5'-monophosphatase [Canis lupus familiaris]
scaffold1414	229761	230090	330	65	0.704901	0.475985	0.228916	481.814	CG	evm.model.scaffold1414.1	intron	--	PREDICTED: pseudouridine-5'-monophosphatase [Canis lupus familiaris]
scaffold1414	236057	236561	505	57	0.574644	0.300504	0.274141	401.728	CG	evm.model.scaffold1414.1	intron	--	PREDICTED: pseudouridine-5'-monophosphatase [Canis lupus familiaris]
scaffold1414	236800	237209	410	61	0.645121	0.393673	0.251448	497.804	CG	evm.model.scaffold1414.1	intron	--	PREDICTED: pseudouridine-5'-monophosphatase [Canis lupus familiaris]
scaffold1414	237462	237993	532	76	0.646109	0.410812	0.235298	500.036	CG	evm.model.scaffold1414.1	intron	--	PREDICTED: pseudouridine-5'-monophosphatase [Canis lupus familiaris]
scaffold1414	239526	239944	419	96	0.714654	0.418725	0.295929	803.759	CG	evm.model.scaffold1414.1	intron	--	PREDICTED: pseudouridine-5'-monophosphatase [Canis lupus familiaris]
scaffold142	22712	22838	127	34	0.0652828	0.00493811	0.0603447	138.049	CHH	evm.model.scaffold142.1.1	intron	--	NF-kappaB inhibitor IkappaB, putative [Ixodes scapularis]
scaffold1423	946222	946733	512	81	0.188846	0.036017	0.152829	417.813	CG	evm.model.scaffold1423.5	intron	--	PREDICTED: putative glucose-6-phosphate 1-epimerase [Strongylocentrotus purpuratus]
scaffold1425	379651	380111	461	82	0.771342	0.246639	0.524704	907.481	CG	evm.model.scaffold1425.6	intron	--	conserved hypothetical protein [Ixodes scapularis]
scaffold143	1239875	1240247	373	92	0.639782	0.346471	0.293311	562.284	CG	evm.model.scaffold143.16	intron	--	nucleoporin P54, putative [Ixodes scapularis]
scaffold143	1243810	1244221	412	94	0.786465	0.555362	0.231103	590.793	CG	evm.model.scaffold143.16	intron	--	nucleoporin P54, putative [Ixodes scapularis]
scaffold1430	630977	631599	623	109	0.457175	0.26982	0.187355	568.621	CG	evm.model.scaffold1430.4	intron	--	PREDICTED: T-complex protein 1 subunit beta-like [Metaseiulus occidentalis]
scaffold1430	1260417	1260996	580	68	0.103887	0.00968139	0.094206	405.201	CG	evm.model.scaffold1430.7	exon
scaffold1430	1334923	1335342	420	67	0.475956	0.221278	0.254678	453.688	CG	evm.model.scaffold1430.8	intron	--	Ral GTPase-activating protein subunit beta, partial [Stegodyphus mimosarum]
scaffold1431	104226	104600	375	62	0.236549	0.0106472	0.225901	468.246	CG	evm.model.scaffold1431.2	intron
scaffold1431	109265	109497	233	61	0.229512	0.0448133	0.184699	403.588	CG	evm.model.scaffold1431.2	intron
scaffold1432	383992	384064	73	10	0.0950696	0.000992037	0.0940775	48.9303	CHG	evm.model.scaffold1432.9	intron	--	acyl-CoA thioesterase, putative [Ixodes scapularis]
scaffold1435	477733	477788	56	24	0.0224239	0.00089915	0.0215248	113.721	CHH	evm.model.scaffold1435.6	exon	--	chaperone protein DNAj, putative [Ixodes scapularis]
scaffold1437	37948	38004	57	22	0.0249749	0.00184072	0.0231342	101.111	CHH	evm.model.scaffold1437.1	intron	--	prospero protein, putative [Ixodes scapularis]
scaffold1437	99094	99723	630	121	0.202369	0.0268479	0.175521	1094.27	CG	evm.model.scaffold1437.1	intron	--	prospero protein, putative [Ixodes scapularis]
scaffold1439	115632	116223	592	121	0.126201	0.00897117	0.11723	697.622	CG	evm.model.scaffold1439.1	intron	--	cell adhesion molecule, putative [Ixodes scapularis]
scaffold1441	793081	793454	374	86	0.272595	0.0909169	0.181678	768.743	CG	evm.model.scaffold1441.11	intron	--	26S protease regulatory subunit 8, partial [Stegodyphus mimosarum]
scaffold1441	932086	932276	191	59	0.224995	0.0899232	0.135072	400.826	CG	evm.model.scaffold1441.13	intron	--	PREDICTED: blastula protease 10-like [Metaseiulus occidentalis]
scaffold1443	170336	170580	245	75	0.749911	0.401244	0.348666	553.256	CG	evm.model.scaffold1443.4	intron	--	conserved hypothetical protein [Ixodes scapularis]
scaffold1443	369947	370396	450	75	0.241554	0.0481457	0.193409	482.473	CG	evm.model.scaffold1443.5	intron	--	CUB and sushi multiple domains (CSMD) protein, putative [Ixodes scapularis]
scaffold1444	520425	520783	359	83	0.38861	0.252489	0.13612	402.551	CG	evm.model.scaffold1444.2	intron	--	hypothetical protein IscW_ISCW015148 [Ixodes scapularis]
scaffold1444	521069	521266	198	52	0.683735	0.443705	0.24003	418.278	CG	evm.model.scaffold1444.2	intron	--	hypothetical protein IscW_ISCW015148 [Ixodes scapularis]
scaffold1444	524356	525144	789	179	0.620798	0.470593	0.150205	961.812	CG	evm.model.scaffold1444.2	intron	--	hypothetical protein IscW_ISCW015148 [Ixodes scapularis]
scaffold1453	259547	259634	88	16	0.0456039	0.00144279	0.0441611	67.1708	CHG	evm.model.scaffold1453.5.1	exon	--	PREDICTED: paired amphipathic helix protein Sin3a isoform X2 [Stegastes partitus]
scaffold1453	1344372	1344771	400	90	0.0791082	0.0103934	0.0687148	514.077	CG	evm.model.scaffold1453.21.1	intron	--	Csa-Guanyl Cyclase 6, partial [Cupiennius salei]
scaffold1453	1688286	1688463	178	58	0.0356787	0.00580679	0.0298719	304.996	CHH	evm.model.scaffold1453.21.1	intron	--	Csa-Guanyl Cyclase 6, partial [Cupiennius salei]
scaffold1455	16913	17152	240	55	0.757807	0.36955	0.388257	438.768	CG	evm.model.scaffold1455.1.1	intron	--	hypothetical protein X975_03670, partial [Stegodyphus mimosarum]
scaffold1455	18727	19339	613	124	0.854763	0.605823	0.24894	688.245	CG	evm.model.scaffold1455.1.1	intron	--	hypothetical protein X975_03670, partial [Stegodyphus mimosarum]
scaffold1455	981821	981880	60	7	0.102481	0.0010152	0.101466	32.824	CHH	evm.model.scaffold1455.22	intron	--	neuralized, putative [Ixodes scapularis]
scaffold146	73450	73954	505	135	0.776458	0.500272	0.276186	855.144	CG	evm.model.scaffold146.1	intron	--	cation-transporting ATPase 13a1, putative [Ixodes scapularis]
scaffold146	100193	100748	556	88	0.614467	0.35779	0.256677	545.477	CG	evm.model.scaffold146.1	intron	--	cation-transporting ATPase 13a1, putative [Ixodes scapularis]
scaffold146	111863	112264	402	113	0.785995	0.652992	0.133003	579.994	CG	evm.model.scaffold146.1	intron	--	cation-transporting ATPase 13a1, putative [Ixodes scapularis]
scaffold146	113693	114109	417	87	0.680746	0.39049	0.290256	606.696	CG	evm.model.scaffold146.1	intron	--	cation-transporting ATPase 13a1, putative [Ixodes scapularis]
scaffold1460	71373	71871	499	64	0.236268	0.0328156	0.203452	532.824	CG	evm.model.scaffold1460.1	intron	--	disintegrin-metalloprotease, putative [Ixodes scapularis]
scaffold1460	71994	72707	714	78	0.180515	0.0332356	0.147279	503.343	CG	evm.model.scaffold1460.1	intron	--	disintegrin-metalloprotease, putative [Ixodes scapularis]
scaffold1462	389396	389687	292	65	0.632598	0.403058	0.229541	463.694	CG	evm.model.scaffold1462.6	intron	--	transcription elongation factor SPT5, putative [Ixodes scapularis]
scaffold1462	402997	403298	302	70	0.56086	0.101717	0.459142	683.929	CG	evm.model.scaffold1462.6	intron	--	transcription elongation factor SPT5, putative [Ixodes scapularis]
scaffold1462	527232	527584	353	85	0.218621	0.0662446	0.152376	593.444	CG	evm.model.scaffold1462.8	intron	--	Rho GTPase-activating protein 100F, partial [Stegodyphus mimosarum]
scaffold1462	527896	528074	179	52	0.211663	0.0555698	0.156093	420.056	CG	evm.model.scaffold1462.8	exon	--	Rho GTPase-activating protein 100F, partial [Stegodyphus mimosarum]
scaffold1462	530410	530819	410	118	0.303627	0.182199	0.121428	735.819	CG	evm.model.scaffold1462.8	intron	--	Rho GTPase-activating protein 100F, partial [Stegodyphus mimosarum]
scaffold1462	1404128	1404715	588	111	0.433575	0.190839	0.242735	855.606	CG	evm.model.scaffold1462.22	promoter	--	Deubiquitinating protein VCIP135, putative [Ixodes scapularis]
scaffold1462	1412469	1412876	408	75	0.206063	0.0519981	0.154065	545.889	CG	evm.model.scaffold1462.23	intron	--	Deubiquitinating protein VCIP135, putative [Ixodes scapularis]
scaffold1462	1421622	1422036	415	82	0.83766	0.676704	0.160956	450.138	CG	evm.model.scaffold1462.24	intron	--	hypothetical protein IscW_ISCW020338 [Ixodes scapularis]
scaffold1462	1607629	1608507	879	110	0.356272	0.0835439	0.272728	836.123	CG	evm.model.scaffold1462.29	intron	--	Catenin delta-2, partial [Stegodyphus mimosarum]
scaffold1462	1732328	1732618	291	38	0.618865	0.036211	0.582654	445.451	CG	evm.model.scaffold1462.31	intron	--	PREDICTED: transportin-1-like isoform X2 [Apis mellifera]
scaffold1466	378892	379020	129	61	0.033521	0.0022638	0.0312572	288.308	CHH	Target=(TAA)n:1-187;Class=Simple_repeat	repeat
scaffold1466	378892	379020	129	61	0.033521	0.0022638	0.0312572	288.308	CHH	evm.model.scaffold1466.3	intron	--	PREDICTED: WD repeat-containing protein 17 isoform X2 [Columba livia]
scaffold1466	425762	426288	527	99	0.71052	0.490107	0.220413	617.416	CG	evm.model.scaffold1466.5	intron	--	4'-phosphopantetheinyl transferase SFP, putative [Ixodes scapularis]
scaffold1467	25916	25992	77	25	0.0298377	0.00295083	0.0268869	114.982	CHH	evm.model.scaffold1467.1	intron	--	TFII-F-interacting CTD phosphatase, including NLI-interacting factor, putative [Ixodes scapularis]
scaffold1467	65500	65801	302	61	0.346829	0.0747969	0.272032	652.942	CG	evm.model.scaffold1467.2	promoter	--	PREDICTED: troponin C-like isoform 1 [Metaseiulus occidentalis]
scaffold1467	386290	386848	559	92	0.189344	0.0563425	0.133002	612.992	CG	evm.model.scaffold1467.8	intron	--	PREDICTED: peroxisome biogenesis factor 2-like isoform X1 [Crassostrea gigas]
scaffold1467	389259	389779	521	48	0.398298	0.0183665	0.379931	431.097	CG	evm.model.scaffold1467.8	intron	--	PREDICTED: peroxisome biogenesis factor 2-like isoform X1 [Crassostrea gigas]
scaffold1467	395953	396363	411	77	0.308787	0.0393087	0.269478	517.313	CG	evm.model.scaffold1467.8	intron	--	PREDICTED: peroxisome biogenesis factor 2-like isoform X1 [Crassostrea gigas]
scaffold1468	226268	226769	502	90	0.289299	0.0908685	0.19843	847.17	CG	evm.model.scaffold1468.10	intron	--	DNA repair endonuclease xp-f / mei-9 / rad1, putative [Ixodes scapularis]
scaffold1468	227592	228067	476	81	0.505777	0.164777	0.341001	673.592	CG	evm.model.scaffold1468.10	intron	--	DNA repair endonuclease xp-f / mei-9 / rad1, putative [Ixodes scapularis]
scaffold1468	808011	808252	242	75	0.0885345	0.0112558	0.0772787	403.406	CG	evm.model.scaffold1468.14	intron	--	Eka-INAD2 protein [Euperipatoides kanangrensis]
scaffold1468	1468524	1468806	283	78	0.373715	0.116098	0.257618	638.514	CG	evm.model.scaffold1468.19	intron	--	PREDICTED: protein zwilch homolog [Metaseiulus occidentalis]
scaffold1471	41006	41285	280	80	0.305631	0.17003	0.135601	515.658	CG	evm.model.scaffold1471.2	intron	--	nuclear pore complex protein Nup205, putative [Ixodes scapularis]
scaffold1472	52603	53015	413	71	0.337519	0.151929	0.18559	581.581	CG	evm.model.scaffold1472.1	intron	--	transforming acidic coiled-coil containing protein, putative [Ixodes scapularis]
scaffold1472	54083	54610	528	91	0.643211	0.378813	0.264398	705.628	CG	evm.model.scaffold1472.1	intron	--	transforming acidic coiled-coil containing protein, putative [Ixodes scapularis]
scaffold1472	54714	55077	364	53	0.888943	0.610532	0.278411	407.342	CG	evm.model.scaffold1472.1	intron	--	transforming acidic coiled-coil containing protein, putative [Ixodes scapularis]
scaffold1472	78755	79552	798	177	0.681091	0.431869	0.249222	1422.34	CG	evm.model.scaffold1472.1	intron	--	transforming acidic coiled-coil containing protein, putative [Ixodes scapularis]
scaffold1472	138149	138467	319	72	0.453821	0.283529	0.170292	443.352	CG	evm.model.scaffold1472.4	intron	--	PREDICTED: valacyclovir hydrolase-like [Strongylocentrotus purpuratus]
scaffold1472	577029	578020	992	116	0.441351	0.227512	0.213839	783.129	CG	Target=(CATA)n:4-130;Class=Simple_repeat	repeat
scaffold1476	518640	519166	527	94	0.189459	0.0810971	0.108362	529.566	CG	evm.model.scaffold1476.7.5	intron	--	Phosphatase and actin regulator 2, partial [Stegodyphus mimosarum]
scaffold1478	596977	597282	306	104	0.562092	0.440859	0.121234	504.195	CG	evm.model.scaffold1478.7	intron	--	Protein transport protein Sec16A, partial [Stegodyphus mimosarum]
scaffold1478	597741	597977	237	76	0.238291	0.0890789	0.149212	430.26	CG	evm.model.scaffold1478.7	intron	--	Protein transport protein Sec16A, partial [Stegodyphus mimosarum]
scaffold1478	598836	599149	314	72	0.33107	0.148633	0.182437	471.363	CG	evm.model.scaffold1478.7	intron	--	Protein transport protein Sec16A, partial [Stegodyphus mimosarum]
scaffold1478	1144259	1144661	403	94	0.478108	0.179362	0.298746	631.805	CG	evm.model.scaffold1478.14	intron	--	hypothetical protein IscW_ISCW008021 [Ixodes scapularis]
scaffold1483	650406	651004	599	114	0.492971	0.224373	0.268597	1000.63	CG	evm.model.scaffold1483.6	intron	--	hypothetical protein IscW_ISCW010020 [Ixodes scapularis]
scaffold1483	750970	751114	145	74	0.0688968	0.000692844	0.0682039	396.877	CHH	Target=(GGAA)n:1-1025;Class=Simple_repeat	repeat
scaffold1483	750970	751114	145	74	0.0688968	0.000692844	0.0682039	396.877	CHH	evm.model.scaffold1483.7	intron
scaffold1483	751285	751959	675	327	0.0766577	0.0021421	0.0745156	2324.43	CHH	Target=(GGAA)n:1-1025;Class=Simple_repeat	repeat
scaffold1483	751285	751959	675	327	0.0766577	0.0021421	0.0745156	2324.43	CHH	evm.model.scaffold1483.7	intron
scaffold1483	838251	838537	287	67	0.373925	0.0670406	0.306884	578.994	CG	evm.model.scaffold1483.9	intron	--	cell adhesion molecule, putative [Ixodes scapularis]
scaffold1483	2310501	2310840	340	55	0.703811	0.174556	0.529255	708.327	CG	evm.model.scaffold1483.23	intron	--	PREDICTED: phospholipase D3 isoform X4 [Tribolium castaneum]
scaffold1489	55433	55759	327	82	0.836475	0.48806	0.348414	551.196	CG	evm.model.scaffold1489.1	intron	--	putative RNA-binding protein 19 [Zootermopsis nevadensis]
scaffold1489	56676	57143	468	75	0.370021	0.0897645	0.280257	710.181	CG	evm.model.scaffold1489.1	intron	--	putative RNA-binding protein 19 [Zootermopsis nevadensis]
scaffold1489	85131	85539	409	85	0.513213	0.318193	0.19502	530.454	CG	evm.model.scaffold1489.1	intron	--	putative RNA-binding protein 19 [Zootermopsis nevadensis]
scaffold1489	111133	111469	337	66	0.515961	0.277226	0.238735	587.699	CG	evm.model.scaffold1489.1	intron	--	putative RNA-binding protein 19 [Zootermopsis nevadensis]
scaffold1489	126750	127751	1002	216	0.313177	0.106716	0.206461	1666.46	CG	evm.model.scaffold1489.1	intron	--	putative RNA-binding protein 19 [Zootermopsis nevadensis]
scaffold1489	147404	147859	456	85	0.746332	0.307892	0.438439	693.186	CG	evm.model.scaffold1489.1	intron	--	putative RNA-binding protein 19 [Zootermopsis nevadensis]
scaffold149	1062580	1062701	122	24	0.0712057	0.0103403	0.0608654	105.472	CHH	Target=(CAAT)n:3-127;Class=Simple_repeat	repeat
scaffold149	1717662	1718154	493	103	0.202696	0.0297251	0.172971	767.953	CG	evm.model.scaffold149.25	intron	--	brain-specific homeobox protein, putative [Ixodes scapularis]
scaffold1490	293428	293480	53	6	0.0289563	0.0005663	0.02839	27.6088	CHG	evm.model.scaffold1490.1	intron	--	Ca2+ sensor, putative [Ixodes scapularis]
scaffold1492	666200	666537	338	77	0.813548	0.635312	0.178236	532.1	CG	evm.model.scaffold1492.10	intron	--	secreted protein, putative [Ixodes scapularis]
scaffold1492	666200	666537	338	77	0.813548	0.635312	0.178236	532.1	CG	evm.model.scaffold1492.10	exon	--	secreted protein, putative [Ixodes scapularis]
scaffold1492	959927	960593	667	93	0.166135	0.00984238	0.156293	683.069	CG	evm.model.scaffold1492.16	promoter	--	hypothetical protein BRAFLDRAFT_125596 [Branchiostoma floridae]
scaffold1492	972158	972508	351	76	0.154205	0.0384838	0.115721	448.841	CG	evm.model.scaffold1492.17	intron	--	hypothetical protein IscW_ISCW019291 [Ixodes scapularis]
scaffold1492	1055151	1055472	322	91	0.140504	0.031783	0.108721	605.061	CG	evm.model.scaffold1492.19	intron	--	Exostosin-1, partial [Zootermopsis nevadensis]
scaffold1493	251157	251371	215	70	0.586009	0.318892	0.267116	591.746	CG	evm.model.scaffold1493.3.1	intron	--	ethanolamine kinase, putative [Ixodes scapularis]
scaffold1493	281414	281539	126	47	0.0245762	0.00198172	0.0225945	218.41	CHH	evm.model.scaffold1493.6_evm.model.scaffold1493.5	intron	--	transcription intermediary factor 1-alpha, putative [Ixodes scapularis]
scaffold1493	322938	323497	560	86	0.145281	0.0129755	0.132305	717.972	CG	evm.model.scaffold1493.6_evm.model.scaffold1493.5	intron	--	transcription intermediary factor 1-alpha, putative [Ixodes scapularis]
scaffold1496	1104419	1104749	331	76	0.850032	0.582987	0.267046	440.01	CG	evm.model.scaffold1496.4	intron	--	pellino [Litopenaeus vannamei]
scaffold1496	2946971	2947030	60	5	0.0259186	0.000470295	0.0254483	24.0675	CHG	evm.model.scaffold1496.14	intron	--	hypothetical protein IscW_ISCW001175 [Ixodes scapularis]
scaffold1496	3175062	3175149	88	30	0.088889	0.0138685	0.0750205	132.277	CHH	evm.model.scaffold1496.20	intron	--	glycogenin, putative [Ixodes scapularis]
scaffold1496	3179534	3179895	362	61	0.26772	0.024463	0.243257	467.102	CG	evm.model.scaffold1496.20	intron	--	glycogenin, putative [Ixodes scapularis]
scaffold1499	141325	141572	248	58	0.197452	0.040289	0.157163	410.239	CG	evm.model.scaffold1499.3	intron	--	PREDICTED: double C2-like domain-containing protein beta isoform X1 [Crassostrea gigas]
scaffold1499	632299	632400	102	33	0.0996566	0.00575267	0.0939039	145.282	CHH	evm.model.scaffold1499.12	intron	--	Protein yippee-like protein [Cerapachys biroi]
scaffold1500	24826	24933	108	18	0.0969654	0.00370162	0.0932638	85.2353	CHG	evm.model.scaffold1500.1	intron	--	conserved hypothetical protein [Ixodes scapularis]
scaffold1500	41347	41399	53	11	0.159364	0.024587	0.134777	53.3756	CHG	evm.model.scaffold1500.1	intron	--	conserved hypothetical protein [Ixodes scapularis]
scaffold1500	1237749	1238186	438	84	0.503361	0.184161	0.3192	678.893	CG	evm.model.scaffold1500.13	promoter	--	conserved hypothetical protein [Ixodes scapularis]
scaffold1503	256447	256959	513	126	0.181158	0.0146021	0.166556	1014.4	CG	Target=(CAATC)n:1-74;Class=Simple_repeat	repeat
scaffold1504	19941	20322	382	65	0.490027	0.0827789	0.407248	691.118	CG	evm.model.scaffold1504.1	intron	--	PREDICTED: DNA (cytosine-5)-methyltransferase 1-like [Orussus abietinus]
scaffold1504	72711	73114	404	74	0.811066	0.471563	0.339502	608.482	CG	evm.model.scaffold1504.1	intron	--	PREDICTED: DNA (cytosine-5)-methyltransferase 1-like [Orussus abietinus]
scaffold1504	77027	77389	363	95	0.68048	0.49413	0.18635	564.659	CG	evm.model.scaffold1504.1	intron	--	PREDICTED: DNA (cytosine-5)-methyltransferase 1-like [Orussus abietinus]
scaffold1508	824637	824955	319	89	0.110817	0.0205891	0.0902281	617.944	CG	evm.model.scaffold1508.8	intron	--	hypothetical protein IscW_ISCW019625 [Ixodes scapularis]
scaffold1508	945912	946515	604	120	0.328007	0.0881753	0.239832	1110.29	CG	evm.model.scaffold1508.12	intron	--	Cniwi protein, putative [Ixodes scapularis]
scaffold1512	766014	766359	346	62	0.793695	0.536191	0.257504	436.54	CG	evm.model.scaffold1512.2	intron	--	PREDICTED: zinc finger protein 271-like, partial [Acyrthosiphon pisum]
scaffold1512	1196008	1196389	382	62	0.398275	0.139714	0.258562	400.27	CG	evm.model.scaffold1512.11	intron
scaffold1512	1286933	1287213	281	71	0.689125	0.435573	0.253552	520.923	CG	evm.model.scaffold1512.13	intron	--	hypothetical protein IscW_ISCW019530 [Ixodes scapularis]
scaffold1513	154283	154608	326	61	0.563031	0.19935	0.363681	472.835	CG	evm.model.scaffold1513.1	intron	--	dihydrolipoamide transacylase, putative [Ixodes scapularis]
scaffold1513	224152	224400	249	61	0.311581	0.0485698	0.263011	543.626	CG	evm.model.scaffold1513.3	intron	--	glycine-rich protein, putative [Ixodes scapularis]
scaffold1513	839449	839694	246	52	0.328265	0.132336	0.195929	408.028	CG	evm.model.scaffold1513.10	intron	--	unnamed protein product [Mus musculus]
scaffold1513	848428	849038	611	101	0.575557	0.224553	0.351004	1151.65	CG	evm.model.scaffold1513.10	intron	--	unnamed protein product [Mus musculus]
scaffold1513	849364	849816	453	82	0.378455	0.225907	0.152547	450.198	CG	evm.model.scaffold1513.10	intron	--	unnamed protein product [Mus musculus]
scaffold1516	1529333	1529723	391	61	0.812078	0.472649	0.339429	564.204	CG	evm.model.scaffold1516.5	intron	--	Monocarboxylate transporter 9, partial [Stegodyphus mimosarum]
scaffold1516	1529333	1529723	391	61	0.812078	0.472649	0.339429	564.204	CG	evm.model.scaffold1516.5	exon	--	Monocarboxylate transporter 9, partial [Stegodyphus mimosarum]
scaffold1516	1828688	1829151	464	72	0.140907	0.0205865	0.120321	559.599	CG	evm.model.scaffold1516.9	exon	--	hypothetical protein IscW_ISCW023844 [Ixodes scapularis]
scaffold1516	1828688	1829151	464	72	0.140907	0.0205865	0.120321	559.599	CG	evm.model.scaffold1516.9	intron	--	hypothetical protein IscW_ISCW023844 [Ixodes scapularis]
scaffold1516	1828688	1829151	464	72	0.140907	0.0205865	0.120321	559.599	CG	evm.model.scaffold1516.9	TSS	--	hypothetical protein IscW_ISCW023844 [Ixodes scapularis]
scaffold1516	1828688	1829151	464	72	0.140907	0.0205865	0.120321	559.599	CG	evm.model.scaffold1516.9	promoter	--	hypothetical protein IscW_ISCW023844 [Ixodes scapularis]
scaffold1517	3171293	3171529	237	64	0.849538	0.714309	0.135229	402.275	CG	evm.model.scaffold1517.20	intron	--	PREDICTED: protein CIP2A homolog [Ficedula albicollis]
scaffold1520	1619662	1619720	59	15	0.0410885	0.000816526	0.040272	75.5066	CHG	evm.model.scaffold1520.8	intron	--	hypothetical protein IscW_ISCW010667 [Ixodes scapularis]
scaffold1520	1685879	1686133	255	61	0.873762	0.725248	0.148514	422.772	CG	evm.model.scaffold1520.9	intron	--	endosomal membrane protein EMP70, putative [Ixodes scapularis]
scaffold1520	1863328	1863399	72	14	0.0539196	0.00115575	0.0527639	58.2375	CHG	evm.model.scaffold1520.10	intron	--	hypothetical protein IscW_ISCW001635 [Ixodes scapularis]
scaffold1521	307556	307652	97	36	0.0439936	0.00794644	0.0360471	135.428	CHH	evm.model.scaffold1521.3	intron	--	Integrator complex subunit 8 [Zootermopsis nevadensis]
scaffold1526	228128	228865	738	108	0.363957	0.156048	0.207908	769.45	CG	evm.model.scaffold1526.8	intron	--	PREDICTED: ATP-binding cassette sub-family D member 1 [Metaseiulus occidentalis]
scaffold1526	372776	373179	404	91	0.405087	0.260736	0.144351	514.216	CG	evm.model.scaffold1526.13	intron	--	hypothetical protein IscW_ISCW018307 [Ixodes scapularis]
scaffold1527	3469	3880	412	90	0.863742	0.668218	0.195524	582.753	CG	evm.model.scaffold1527.1	intron
scaffold1527	138612	138831	220	79	0.525795	0.32801	0.197785	501.84	CG	evm.model.scaffold1527.2	intron	--	GTPase activating protein [Haemaphysalis qinghaiensis]
scaffold1528	4018111	4018227	117	35	0.0240285	0.00093607	0.0230924	139.229	CHH	evm.model.scaffold1528.21	intron	--	PREDICTED: neuroligin-2-like [Metaseiulus occidentalis]
scaffold1532	929077	929487	411	78	0.781532	0.628119	0.153413	419.673	CG	evm.model.scaffold1532.11.1	intron	--	putative methyltransferase-like protein 15, partial [Stegodyphus mimosarum]
scaffold1532	1038658	1038747	90	19	0.0242247	0.000938894	0.0232858	64.9223	CHG	Target=(TCG)n:2-136;Class=Simple_repeat	repeat
scaffold1532	1038658	1038747	90	19	0.0242247	0.000938894	0.0232858	64.9223	CHG	evm.model.scaffold1532.11.1	intron	--	putative methyltransferase-like protein 15, partial [Stegodyphus mimosarum]
scaffold1535	279193	280155	963	93	0.738197	0.480132	0.258065	657.485	CG	evm.model.scaffold1535.10	intron	--	Zinc transporter ZIP14, partial [Stegodyphus mimosarum]
scaffold1535	802392	802754	363	71	0.515544	0.191144	0.3244	588.554	CG	evm.model.scaffold1535.19	intron	--	RNA-dependent RNA polymerase 1, partial [Stegodyphus mimosarum]
scaffold1535	823932	824627	696	121	0.473611	0.0814594	0.392151	1246.62	CG	evm.model.scaffold1535.19	intron	--	RNA-dependent RNA polymerase 1, partial [Stegodyphus mimosarum]
scaffold1535	890292	890465	174	50	0.0589382	0.00376675	0.0551715	264.176	CHH	evm.model.scaffold1535.22	intron	--	PREDICTED: asparagine synthetase domain-containing protein 1 [Poecilia reticulata]
scaffold1537	529577	530182	606	86	0.151685	0.0111024	0.140583	573.372	CG	evm.model.scaffold1537.4.1	intron	--	PREDICTED: protein lin-28 homolog isoform X2 [Tribolium castaneum]
scaffold1537	1141421	1141479	59	34	0.0796282	0.0234099	0.0562183	223.516	CHH	Target=(TC)n:1-97;Class=Simple_repeat	repeat
scaffold1538	25667	26184	518	90	0.211598	0.0567337	0.154864	512.032	CG	evm.model.scaffold1538.2	intron	--	monocarboxylate transporter, putative [Ixodes scapularis]
scaffold1541	804055	804351	297	77	0.297956	0.097078	0.200878	566.931	CG	evm.model.scaffold1541.4	intron	--	nucleolar protein c7c, putative [Ixodes scapularis]
scaffold1541	804424	804663	240	72	0.159532	0.0150589	0.144473	640.338	CG	evm.model.scaffold1541.4	intron	--	nucleolar protein c7c, putative [Ixodes scapularis]
scaffold1541	1308849	1309314	466	114	0.733497	0.475833	0.257665	878.584	CG	evm.model.scaffold1541.11	intron	--	DNA repair protein xp-E, putative [Ixodes scapularis]
scaffold1547	569293	569820	528	77	0.191605	0.064268	0.127337	432.952	CG	evm.model.scaffold1547.5	intron
scaffold1547	753476	753530	55	13	0.0258862	0.000565171	0.025321	47.4819	CHG	evm.model.scaffold1547.9	intron	--	PREDICTED: TNF receptor-associated factor 2-like isoform X1 [Poecilia reticulata]
scaffold1547	1429230	1429557	328	63	0.72936	0.0517038	0.677656	1052.19	CG	evm.model.scaffold1547.17	intron	--	PREDICTED: protein NEDD1 isoform X2 [Sarcophilus harrisii]
scaffold1547	1431712	1432008	297	64	0.717819	0.334454	0.383366	427.114	CG	evm.model.scaffold1547.17	intron	--	PREDICTED: protein NEDD1 isoform X2 [Sarcophilus harrisii]
scaffold1548	535027	535089	63	24	0.0511673	0.0118695	0.0392978	121.772	CHH	Target=(TC)n:1-91;Class=Simple_repeat	repeat
scaffold1548	535027	535089	63	24	0.0511673	0.0118695	0.0392978	121.772	CHH	Target=(CA)n:1-74;Class=Simple_repeat	repeat
scaffold1548	535027	535089	63	24	0.0511673	0.0118695	0.0392978	121.772	CHH	evm.model.scaffold1548.4.1	intron	--	hypothetical protein IscW_ISCW010781 [Ixodes scapularis]
scaffold1548	536966	537445	480	75	0.110245	0.0412233	0.069022	412.964	CG	evm.model.scaffold1548.4.1	intron	--	hypothetical protein IscW_ISCW010781 [Ixodes scapularis]
scaffold1548	810847	811585	739	103	0.407485	0.172563	0.234922	632.614	CG	evm.model.scaffold1548.9	intron	--	PREDICTED: vacuolar protein sorting-associated protein 11 homolog [Saccoglossus kowalevskii]
scaffold1552	514821	514961	141	65	0.0376821	0.00230925	0.0353729	294.861	CHH	Target=(TC)n:1-126;Class=Simple_repeat	repeat
scaffold1553	883468	884454	987	152	0.315308	0.130082	0.185226	1035.44	CG	evm.model.scaffold1553.4	intron	--	hypothetical protein IscW_ISCW017920 [Ixodes scapularis]
scaffold1553	888091	888810	720	102	0.304998	0.0771733	0.227825	738.333	CG	evm.model.scaffold1553.4	intron	--	hypothetical protein IscW_ISCW017920 [Ixodes scapularis]
scaffold1553	1375466	1375842	377	61	0.368566	0.0756804	0.292886	497.369	CG	evm.model.scaffold1553.9	intron	--	conserved hypothetical protein [Ixodes scapularis]
scaffold1553	1543953	1544292	340	71	0.688316	0.254251	0.434065	787.033	CG	evm.model.scaffold1553.12	intron	--	hypothetical protein IscW_ISCW011244 [Ixodes scapularis]
scaffold1553	1763942	1764365	424	82	0.547637	0.189127	0.358509	798.171	CG	evm.model.scaffold1553.18	intron	--	hypothetical protein X975_14590, partial [Stegodyphus mimosarum]
scaffold1553	1819868	1820137	270	70	0.703086	0.457708	0.245377	572.851	CG	evm.model.scaffold1553.19	intron	--	hypothetical protein L798_14338 [Zootermopsis nevadensis]
scaffold1558	171285	172971	1687	247	0.119727	0.00968433	0.110043	1711.6	CG	Target=(TGAA)n:1-55;Class=Simple_repeat	repeat
scaffold1560	53898	54175	278	63	0.213271	0.0154553	0.197816	458.499	CG	evm.model.scaffold1560.1	intron	--	CUB domain low-density lipoprotein receptor domain class A, putative [Ixodes scapularis]
scaffold1561	352904	353502	599	74	0.448689	0.155473	0.293216	586.309	CG	evm.model.scaffold1561.5	intron	--	hypothetical protein IscW_ISCW016259 [Ixodes scapularis]
scaffold1561	359963	360765	803	90	0.648477	0.220924	0.427552	995.863	CG	evm.model.scaffold1561.5	intron	--	hypothetical protein IscW_ISCW016259 [Ixodes scapularis]
scaffold1561	364574	365252	679	64	0.600943	0.118886	0.482057	689.866	CG	evm.model.scaffold1561.5	intron	--	hypothetical protein IscW_ISCW016259 [Ixodes scapularis]
scaffold1561	839778	839838	61	31	0.0807222	0.00518828	0.0755339	269.212	CHH	Target=(CTCA)n:1-282;Class=Simple_repeat	repeat
scaffold1561	1079270	1080088	819	124	0.0789786	0.00819421	0.0707844	708.578	CG	evm.model.scaffold1561.30	intron	--	flavin-containing monooxygenase, putative [Ixodes scapularis]
scaffold1565	57621	58074	454	95	0.28802	0.165228	0.122792	499.327	CG	evm.model.scaffold1565.2	intron	--	Ras-related protein Rab-10, partial [Stegodyphus mimosarum]
scaffold1566	397326	397929	604	89	0.596347	0.383947	0.2124	481.515	CG	evm.model.scaffold1566.3	intron	--	extended synaptotagmin-2, putative [Ixodes scapularis]
scaffold1567	343831	343937	107	20	0.0666294	0.00279927	0.0638301	79.0866	CHH	evm.model.scaffold1567.2	intron
scaffold1575	2258135	2258363	229	58	0.612103	0.320227	0.291876	452.284	CG	evm.model.scaffold1575.11	intron	--	clathrin-adaptor protein [Dermacentor variabilis]
scaffold1575	4196092	4196663	572	91	0.477681	0.222354	0.255326	629.677	CG	evm.model.scaffold1575.20	intron	--	Tubulin--tyrosine ligase-like protein 12 [Zootermopsis nevadensis]
scaffold1575	4215961	4216301	341	73	0.475325	0.111795	0.36353	739.677	CG	evm.model.scaffold1575.20	intron	--	Tubulin--tyrosine ligase-like protein 12 [Zootermopsis nevadensis]
scaffold1575	4235882	4236253	372	86	0.837441	0.505803	0.331638	551.688	CG	evm.model.scaffold1575.20	intron	--	Tubulin--tyrosine ligase-like protein 12 [Zootermopsis nevadensis]
scaffold1576	176446	176797	352	103	0.428602	0.265137	0.163465	607.921	CG	evm.model.scaffold1576.3	intron	--	pyruvate dehydrogenase, putative [Ixodes scapularis]
scaffold1576	929663	930405	743	130	0.682938	0.470831	0.212107	921.242	CG	evm.model.scaffold1576.15	intron	--	crooked neck protein, putative [Ixodes scapularis]
scaffold1577	1537047	1538239	1193	167	0.213001	0.0438938	0.169108	1182.22	CG	Target=(CA)n:1-434;Class=Simple_repeat	repeat
scaffold1577	2549108	2549184	77	20	0.126783	0.0560514	0.0707315	100.515	CHH	evm.model.scaffold1577.18	intron
scaffold1579	631739	632361	623	122	0.288222	0.0246592	0.263563	1219.24	CG	evm.model.scaffold1579.7.1	intron	--	lysophosphatidic acid acyltransferase LPAAT, putative [Ixodes scapularis]
scaffold1579	634326	634877	552	102	0.13341	0.00710037	0.12631	572.974	CG	evm.model.scaffold1579.7.1	intron	--	lysophosphatidic acid acyltransferase LPAAT, putative [Ixodes scapularis]
scaffold1579	671560	672159	600	107	0.0791113	0.00845199	0.0706594	655.321	CG	evm.model.scaffold1579.7.1	intron	--	lysophosphatidic acid acyltransferase LPAAT, putative [Ixodes scapularis]
scaffold1579	691022	691138	117	36	0.0382319	0.00574109	0.0324908	131.904	CHH	evm.model.scaffold1579.7.1	intron	--	lysophosphatidic acid acyltransferase LPAAT, putative [Ixodes scapularis]
scaffold159	205004	205354	351	61	0.703271	0.467894	0.235377	422.356	CG	evm.model.scaffold159.4	intron	--	hypothetical protein HELRODRAFT_193411 [Helobdella robusta]
scaffold159	212533	213062	530	118	0.766338	0.538734	0.227604	964.463	CG	evm.model.scaffold159.4	intron	--	hypothetical protein HELRODRAFT_193411 [Helobdella robusta]
scaffold159	277991	278437	447	85	0.682152	0.392567	0.289584	654.715	CG	evm.model.scaffold159.7	intron	--	WD-repeat protein, putative [Ixodes scapularis]
scaffold159	372976	373655	680	65	0.693398	0.188561	0.504837	707.096	CG	evm.model.scaffold159.11	intron	--	GH22975 [Drosophila grimshawi]
scaffold1591	244533	244661	129	39	0.0295116	0.00381836	0.0256932	145.889	CHH	evm.model.scaffold1591.1	intron	--	PREDICTED: carbonic anhydrase-related protein 10-like [Metaseiulus occidentalis]
scaffold1592	1209103	1209634	532	79	0.726881	0.24794	0.478941	549.607	CG	evm.model.scaffold1592.7	intron	--	PREDICTED: fat-like cadherin-related tumor suppressor homolog [Tribolium castaneum]
scaffold1596	119380	119494	115	40	0.0775592	0.0167739	0.0607852	197.269	CHH	evm.model.scaffold1596.5	intron	--	conserved hypothetical protein [Ixodes scapularis]
scaffold1597	1116495	1117031	537	84	0.558547	0.270668	0.28788	565.685	CG	evm.model.scaffold1597.4	intron	--	hypothetical protein IscW_ISCW005073 [Ixodes scapularis]
scaffold1599	70302	70404	103	36	0.304055	0.125395	0.17866	220.491	CHH	Target=(CA)n:2-134;Class=Simple_repeat	repeat
scaffold1607	695846	696163	318	50	0.491829	0.0782049	0.413624	447.956	CG	evm.model.scaffold1607.2.2	intron	--	sucrose transport protein, putative [Ixodes scapularis]
scaffold161	165693	165959	267	59	0.764702	0.532079	0.232623	407.311	CG	evm.model.scaffold161.5	intron	--	GTP-binding nuclear protein RAN1, putative [Ixodes scapularis]
scaffold161	379260	379886	627	109	0.296221	0.0429777	0.253244	918.086	CG	evm.model.scaffold161.12	intron	--	hypothetical protein IscW_ISCW006804 [Ixodes scapularis]
scaffold161	1050721	1051006	286	65	0.710648	0.369102	0.341546	552.268	CG	evm.model.scaffold161.22	intron	--	Transmembrane protein 120-like protein, partial [Stegodyphus mimosarum]
scaffold1610	68947	70022	1076	250	0.688923	0.339217	0.349706	2046.01	CG	evm.model.scaffold1610.2	intron	--	PREDICTED: LOW QUALITY PROTEIN: TBC1 domain family member 9-like [Monomorium pharaonis]
scaffold1610	169515	170392	878	126	0.685928	0.255082	0.430845	1149.95	CG	evm.model.scaffold1610.3	intron	--	hypothetical protein IscW_ISCW020223 [Ixodes scapularis]
scaffold1616	351527	352115	589	106	0.526833	0.320574	0.20626	746.277	CG	evm.model.scaffold1616.2	intron	--	Dipeptidyl peptidase 9, partial [Stegodyphus mimosarum]
scaffold1616	729681	729888	208	68	0.720095	0.564603	0.155491	464.256	CG	evm.model.scaffold1616.5	intron	--	PREDICTED: cytoplasmic tRNA 2-thiolation protein 1-like [Metaseiulus occidentalis]
scaffold1620	286276	286683	408	68	0.334019	0.171214	0.162805	437	CG	evm.model.scaffold1620.4	exon	--	dipeptidyl peptidase III, putative [Ixodes scapularis]
scaffold1620	286276	286683	408	68	0.334019	0.171214	0.162805	437	CG	evm.model.scaffold1620.4	utr5	--	dipeptidyl peptidase III, putative [Ixodes scapularis]
scaffold1620	286276	286683	408	68	0.334019	0.171214	0.162805	437	CG	evm.model.scaffold1620.4	TSS	--	dipeptidyl peptidase III, putative [Ixodes scapularis]
scaffold1620	286276	286683	408	68	0.334019	0.171214	0.162805	437	CG	evm.model.scaffold1620.4	promoter	--	dipeptidyl peptidase III, putative [Ixodes scapularis]
scaffold1627	1389302	1389725	424	74	0.814636	0.634935	0.179701	475.582	CG	evm.model.scaffold1627.14	exon	--	hypothetical protein IscW_ISCW000722 [Ixodes scapularis]
scaffold1627	1399234	1399613	380	60	0.798429	0.592087	0.206342	431.594	CG	evm.model.scaffold1627.14	exon	--	hypothetical protein IscW_ISCW000722 [Ixodes scapularis]
scaffold1627	2095246	2095772	527	116	0.845114	0.630143	0.214971	836.544	CG	evm.model.scaffold1627.29	intron	--	hypothetical protein IscW_ISCW016760 [Ixodes scapularis]
scaffold1631	4369	4737	369	56	0.524716	0.258052	0.266664	401.78	CG	evm.model.scaffold1631.1	intron	--	carnitine palmitoyltransferase I, putative [Ixodes scapularis]
scaffold1634	123445	123515	71	27	0.0263357	0.00113791	0.0251978	110.734	CHH	evm.model.scaffold1634.1	intron	--	protein related to Da-p36 [Amblyomma variegatum]
scaffold164	1536867	1536942	76	27	0.0558458	0.00197538	0.0538704	115.962	CHH	evm.model.scaffold164.8_evm.model.scaffold164.7	intron	--	ras GTP-ase activating protein with iq motif, putative [Ixodes scapularis]
scaffold1642	219564	219891	328	80	0.169062	0.0762895	0.0927724	443.762	CG	evm.model.scaffold1642.2	intron	--	sodium-dependent multivitamin transporter, putative [Ixodes scapularis]
scaffold1643	323883	326155	2273	278	0.237557	0.0168021	0.220755	2680.27	CG	evm.model.scaffold1643.8	intron	--	gamma-glutamyltransferase, putative [Ixodes scapularis]
scaffold1644	271817	271896	80	20	0.0602684	0.00252439	0.057744	88.9241	CHH	evm.model.scaffold1644.2	promoter	--	zinc finger protein, putative [Ixodes scapularis]
scaffold1644	417930	418095	166	23	0.317252	0.04366	0.273592	128.323	CHG	evm.model.scaffold1644.3	intron	--	zinc finger protein, putative [Ixodes scapularis]
scaffold1644	423315	423580	266	37	0.182198	0.00436261	0.177835	216.77	CHG	evm.model.scaffold1644.3	intron	--	zinc finger protein, putative [Ixodes scapularis]
scaffold1644	644788	645049	262	57	0.749432	0.40169	0.347742	445.908	CG	evm.model.scaffold1644.5	intron	--	hypothetical protein IscW_ISCW020481 [Ixodes scapularis]
scaffold1644	645106	645557	452	86	0.688129	0.444497	0.243631	539.306	CG	evm.model.scaffold1644.5	intron	--	hypothetical protein IscW_ISCW020481 [Ixodes scapularis]
scaffold1644	654232	654801	570	82	0.782613	0.405463	0.37715	478.697	CG	evm.model.scaffold1644.5	intron	--	hypothetical protein IscW_ISCW020481 [Ixodes scapularis]
scaffold1644	656088	656203	116	27	0.0811494	0.00200212	0.0791473	141.951	CHH	evm.model.scaffold1644.5	intron	--	hypothetical protein IscW_ISCW020481 [Ixodes scapularis]
scaffold1644	660838	661362	525	82	0.371159	0.103607	0.267552	674.901	CG	evm.model.scaffold1644.5	intron	--	hypothetical protein IscW_ISCW020481 [Ixodes scapularis]
scaffold1644	665403	666054	652	112	0.601453	0.290489	0.310965	685.445	CG	evm.model.scaffold1644.5	intron	--	hypothetical protein IscW_ISCW020481 [Ixodes scapularis]
scaffold1644	670272	670474	203	44	0.74015	0.190765	0.549385	407.457	CG	evm.model.scaffold1644.5	intron	--	hypothetical protein IscW_ISCW020481 [Ixodes scapularis]
scaffold1646	354507	355589	1083	225	0.60031	0.396294	0.204016	1725.17	CG	evm.model.scaffold1646.10	intron	--	PREDICTED: host cell factor 1-like isoform X4 [Aplysia californica]
scaffold1649	428371	428805	435	83	0.220518	0.0693825	0.151135	686.319	CG	evm.model.scaffold1649.5	intron	--	short-chain dehydrogenase, putative [Ixodes scapularis]
scaffold165	722877	723518	642	80	0.880045	0.644108	0.235937	451.626	CG	evm.model.scaffold165.12	intron	--	alkyldihydroxyacetonephosphate synthase, putative [Ixodes scapularis]
scaffold165	722877	723518	642	80	0.880045	0.644108	0.235937	451.626	CG	evm.model.scaffold165.12	exon	--	alkyldihydroxyacetonephosphate synthase, putative [Ixodes scapularis]
scaffold165	782031	782314	284	44	0.670324	0.280268	0.390056	414.398	CG	evm.model.scaffold165.14	intron	--	WD-repeat protein, putative [Ixodes scapularis]
scaffold165	784367	785026	660	97	0.533579	0.186875	0.346704	1042.56	CG	evm.model.scaffold165.14	intron	--	WD-repeat protein, putative [Ixodes scapularis]
scaffold165	991383	992135	753	98	0.149203	0.0121227	0.13708	732.162	CG	evm.model.scaffold165.17	intron	--	hypothetical protein IscW_ISCW016259 [Ixodes scapularis]
scaffold165	1163511	1164093	583	73	0.858401	0.672826	0.185575	410.082	CG	evm.model.scaffold165.22	promoter	--	DEAD box ATP-dependent RNA helicase, putative [Ixodes scapularis]
scaffold165	1177944	1178532	589	128	0.616355	0.287674	0.328682	1093.96	CG	evm.model.scaffold165.22	intron	--	DEAD box ATP-dependent RNA helicase, putative [Ixodes scapularis]
scaffold165	1682069	1682544	476	89	0.433329	0.229992	0.203337	534.596	CG	evm.model.scaffold165.35	intron	--	spermatogenesis-associated protein, putative [Ixodes scapularis]
scaffold165	1749532	1749998	467	77	0.585901	0.29985	0.28605	472.504	CG	evm.model.scaffold165.37	intron	--	conserved hypothetical protein [Ixodes scapularis]
scaffold1652	351180	351333	154	22	0.228542	0.0809374	0.147604	105.652	CHG	evm.model.scaffold1652.4	intron	--	PREDICTED: tigger transposable element-derived protein 4 [Ornithorhynchus anatinus]
scaffold1652	802520	803296	777	134	0.587621	0.382012	0.205609	775.806	CG	evm.model.scaffold1652.7	intron
scaffold1652	845004	845471	468	72	0.719431	0.248047	0.471384	655.435	CG	evm.model.scaffold1652.8	intron	--	TPA_inf: mitochondrial ribosomal protein L20 [Amblyomma variegatum]
scaffold1652	845966	846895	930	72	0.726832	0.247682	0.47915	729.982	CG	evm.model.scaffold1652.8	intron	--	TPA_inf: mitochondrial ribosomal protein L20 [Amblyomma variegatum]
scaffold1652	868039	868471	433	48	0.74987	0.127496	0.622375	549.807	CG	evm.model.scaffold1652.8	intron	--	TPA_inf: mitochondrial ribosomal protein L20 [Amblyomma variegatum]
scaffold1652	1329658	1330360	703	134	0.270766	0.085941	0.184825	992.546	CG	evm.model.scaffold1652.23	intron	--	guanine nucleotide exchange factor, putative [Ixodes scapularis]
scaffold1652	1464648	1464896	249	58	0.680021	0.392495	0.287526	418.334	CG	evm.model.scaffold1652.26	intron	--	Tudor domain-containing protein 12 [Zootermopsis nevadensis]
scaffold1652	1482911	1483400	490	108	0.386016	0.119742	0.266273	1066.19	CG	evm.model.scaffold1652.26	intron	--	Tudor domain-containing protein 12 [Zootermopsis nevadensis]
scaffold1652	2309437	2310197	761	126	0.354724	0.126818	0.227906	860.266	CG	evm.model.scaffold1652.29	intron
scaffold1653	302087	302361	275	87	0.367773	0.231033	0.13674	419.074	CG	evm.model.scaffold1653.3	intron	--	Cell division cycle protein 123-like protein, partial [Stegodyphus mimosarum]
scaffold1653	317449	318396	948	90	0.543664	0.251521	0.292144	608.208	CG	evm.model.scaffold1653.3	intron	--	Cell division cycle protein 123-like protein, partial [Stegodyphus mimosarum]
scaffold1653	318969	320207	1239	157	0.567342	0.228201	0.339141	1381.29	CG	evm.model.scaffold1653.3	intron	--	Cell division cycle protein 123-like protein, partial [Stegodyphus mimosarum]
scaffold1655	129789	129849	61	28	0.0427447	0.00849334	0.0342514	121.243	CHH	evm.model.scaffold1655.2_evm.model.scaffold1655.3	intron	--	serine protease [Haemaphysalis longicornis]
scaffold1656	1753992	1754470	479	99	0.157946	0.0187886	0.139158	721.389	CG	evm.model.scaffold1656.11	intron	--	PREDICTED: voltage-dependent calcium channel type A subunit alpha-1-like [Metaseiulus occidentalis]
scaffold1656	2082698	2083211	514	131	0.418489	0.27137	0.147119	917.277	CG	evm.model.scaffold1656.16	intron	--	conserved hypothetical protein [Ixodes scapularis]
scaffold1656	2165793	2166258	466	81	0.633629	0.329372	0.304257	464.876	CG	evm.model.scaffold1656.19.1	intron	--	TGF-beta-activated kinase 1and M3K7-binding protein 2 [Rhipicephalus microplus]
scaffold1656	2284338	2284714	377	66	0.46976	0.0704792	0.399281	1098.72	CG	evm.model.scaffold1656.27	intron	--	WD-repeat protein, putative [Ixodes scapularis]
scaffold1656	2410837	2410890	54	14	0.0315987	0.000562111	0.0310366	53.24	CHG	evm.model.scaffold1656.31	intron	--	ubiquitin protein ligase edd, putative [Ixodes scapularis]
scaffold1656	2454626	2455438	813	100	0.456639	0.197368	0.259271	711.225	CG	evm.model.scaffold1656.31	promoter	--	ubiquitin protein ligase edd, putative [Ixodes scapularis]
scaffold1657	329148	329565	418	109	0.620023	0.242002	0.378022	1010.34	CG	evm.model.scaffold1657.3	intron	--	DCC-interacting protein 13-alpha [Crassostrea gigas]
scaffold1657	896847	896934	88	26	0.0524514	0.00404057	0.0484108	163.602	CHH	evm.model.scaffold1657.9	intron	--	ribosomal protein L55, putative [Ixodes scapularis]
scaffold1659	776040	776362	323	86	0.148439	0.0629425	0.0854964	473.58	CG	evm.model.scaffold1659.1	exon	--	plexin A, putative [Ixodes scapularis]
scaffold1659	865080	865385	306	82	0.767072	0.610578	0.156493	555.264	CG	evm.model.scaffold1659.2	intron	--	plexin A, putative [Ixodes scapularis]
scaffold1659	879833	880226	394	62	0.335546	0.138957	0.196588	449.965	CG	evm.model.scaffold1659.3	utr3	--	proline synthetase associated protein, putative [Ixodes scapularis]
scaffold1659	879833	880226	394	62	0.335546	0.138957	0.196588	449.965	CG	evm.model.scaffold1659.3	exon	--	proline synthetase associated protein, putative [Ixodes scapularis]
scaffold1659	879833	880226	394	62	0.335546	0.138957	0.196588	449.965	CG	evm.model.scaffold1659.4	promoter	--	hypothetical protein IscW_ISCW017261 [Ixodes scapularis]
scaffold1661	3315965	3316065	101	27	0.172145	0.0399231	0.132222	158.221	CHH	Target=(TG)n:579-855;Class=Simple_repeat	repeat
scaffold1663	17132	17186	55	19	0.0335102	0.00125357	0.0322566	111.425	CHH	evm.model.scaffold1663.1.5	intron	--	aldehyde dehydrogenase, putative [Ixodes scapularis]
scaffold1666	221699	222044	346	83	0.507047	0.262487	0.24456	576.392	CG	evm.model.scaffold1666.4	intron	--	PREDICTED: kelch-like protein 17 [Ursus maritimus]
scaffold1668	151810	151891	82	28	0.0416923	0.00153196	0.0401603	118.451	CHH	evm.model.scaffold1668.1	intron	--	hypothetical protein IscW_ISCW008201 [Ixodes scapularis]
scaffold1668	355716	356122	407	90	0.584147	0.306695	0.277452	701.132	CG	evm.model.scaffold1668.5.1	intron	--	PREDICTED: basic salivary proline-rich protein 2 [Bombus terrestris]
scaffold1668	371710	372223	514	89	0.673893	0.349971	0.323922	711.304	CG	evm.model.scaffold1668.5.1	intron	--	PREDICTED: basic salivary proline-rich protein 2 [Bombus terrestris]
scaffold167	88544	89002	459	102	0.642464	0.319846	0.322617	754.451	CG	evm.model.scaffold167.3	intron	--	PREDICTED: aldehyde dehydrogenase family 16 member A1-like [Aplysia californica]
scaffold1677	110155	110376	222	58	0.396321	0.174054	0.222267	467.345	CG	evm.model.scaffold1677.2	intron	--	hypothetical protein IscW_ISCW011678 [Ixodes scapularis]
scaffold1682	46993	47602	610	102	0.730418	0.381955	0.348463	659.012	CG	evm.model.scaffold1682.1	intron	--	hypothetical protein IscW_ISCW023319 [Ixodes scapularis]
scaffold1683	485842	486744	903	87	0.290358	0.0615025	0.228855	750.466	CG	evm.model.scaffold1683.4	intron	--	transmembrane protein, putative [Ixodes scapularis]
scaffold1683	488727	489272	546	57	0.365997	0.102654	0.263344	487.108	CG	evm.model.scaffold1683.4	intron	--	transmembrane protein, putative [Ixodes scapularis]
scaffold1683	522347	522668	322	77	0.73466	0.533746	0.200914	411.833	CG	evm.model.scaffold1683.5	intron	--	4SNc-Tudor domain protein, putative [Ixodes scapularis]
scaffold1683	538139	538192	54	7	0.0298278	0.000833168	0.0289946	35.9135	CHG	evm.model.scaffold1683.5	exon	--	4SNc-Tudor domain protein, putative [Ixodes scapularis]
scaffold1689	686080	686406	327	65	0.317737	0.0737837	0.243953	491.432	CG	evm.model.scaffold1689.3	intron	--	toll, putative [Ixodes scapularis]
scaffold1690	286357	286433	77	19	0.0384985	0.00280585	0.0356926	136.949	CHH	evm.model.scaffold1690.3	intron	--	CRISP3: cysteine-rich secretory protein, putative [Ixodes scapularis]
scaffold1690	286357	286433	77	19	0.0384985	0.00280585	0.0356926	136.949	CHH	Target=(CAAT)n:1-256;Class=Simple_repeat	repeat
scaffold170	768438	768918	481	96	0.669617	0.330511	0.339106	693.084	CG	evm.model.scaffold170.3	intron	--	conserved hypothetical protein [Ixodes scapularis]
scaffold170	840453	840723	271	65	0.810951	0.497684	0.313266	422.203	CG	evm.model.scaffold170.8	intron	--	Poly(ADP-ribose) glycohydrolase ARH3 [Zootermopsis nevadensis]
scaffold1706	604855	605186	332	75	0.592272	0.411089	0.181182	515.966	CG	evm.model.scaffold1706.4	intron	--	PREDICTED: ATP-binding cassette sub-family B member 7, mitochondrial-like [Metaseiulus occidentalis]
scaffold1706	616052	616363	312	74	0.365744	0.157928	0.207816	557.486	CG	evm.model.scaffold1706.4	intron	--	PREDICTED: ATP-binding cassette sub-family B member 7, mitochondrial-like [Metaseiulus occidentalis]
scaffold1710	807649	807708	60	31	0.0481913	0.00204058	0.0461508	173.61	CHH	Target=(TC)n:1-109;Class=Simple_repeat	repeat
scaffold1711	377227	377625	399	74	0.239107	0.0723767	0.16673	527.021	CG	Target=(GATTG)n:1-94;Class=Simple_repeat	repeat
scaffold1715	203899	204337	439	62	0.477489	0.204207	0.273282	556.532	CG	evm.model.scaffold1715.2	intron	--	conserved hypothetical protein [Ixodes scapularis]
scaffold1715	208264	209497	1234	163	0.440341	0.190449	0.249891	1453.79	CG	evm.model.scaffold1715.2	intron	--	conserved hypothetical protein [Ixodes scapularis]
scaffold1715	208264	209497	1234	163	0.440341	0.190449	0.249891	1453.79	CG	evm.model.scaffold1715.2	exon	--	conserved hypothetical protein [Ixodes scapularis]
scaffold1715	210137	211609	1473	191	0.427512	0.203841	0.223671	1423.99	CG	evm.model.scaffold1715.2	exon	--	conserved hypothetical protein [Ixodes scapularis]
scaffold1715	210137	211609	1473	191	0.427512	0.203841	0.223671	1423.99	CG	evm.model.scaffold1715.2	intron	--	conserved hypothetical protein [Ixodes scapularis]
scaffold1715	211663	212913	1251	123	0.420075	0.163018	0.257057	1006.98	CG	evm.model.scaffold1715.2	intron	--	conserved hypothetical protein [Ixodes scapularis]
scaffold1715	211663	212913	1251	123	0.420075	0.163018	0.257057	1006.98	CG	evm.model.scaffold1715.2	exon	--	conserved hypothetical protein [Ixodes scapularis]
scaffold1715	214075	214838	764	79	0.458481	0.205441	0.25304	593.933	CG	evm.model.scaffold1715.2	intron	--	conserved hypothetical protein [Ixodes scapularis]
scaffold1715	215061	220148	5088	631	0.454345	0.186138	0.268208	5766.14	CG	Target=(TA)n:1-55;Class=Simple_repeat	repeat
scaffold1715	215061	220148	5088	631	0.454345	0.186138	0.268208	5766.14	CG	evm.model.scaffold1715.2	intron	--	conserved hypothetical protein [Ixodes scapularis]
scaffold1715	220980	222590	1611	230	0.475515	0.18876	0.286755	2174.58	CG	evm.model.scaffold1715.2	intron	--	conserved hypothetical protein [Ixodes scapularis]
scaffold1715	222787	223431	645	59	0.539702	0.242265	0.297437	463.206	CG	evm.model.scaffold1715.2	intron	--	conserved hypothetical protein [Ixodes scapularis]
scaffold1715	223647	224583	937	102	0.565071	0.290328	0.274743	770.346	CG	evm.model.scaffold1715.2	intron	--	conserved hypothetical protein [Ixodes scapularis]
scaffold1715	224691	225010	320	41	0.60237	0.186191	0.416179	500.035	CG	evm.model.scaffold1715.2	intron	--	conserved hypothetical protein [Ixodes scapularis]
scaffold1715	225165	226010	846	83	0.435359	0.189678	0.245681	550.757	CG	evm.model.scaffold1715.2	intron	--	conserved hypothetical protein [Ixodes scapularis]
scaffold1715	237366	238387	1022	156	0.453376	0.209481	0.243895	1329.43	CG	evm.model.scaffold1715.2	intron	--	conserved hypothetical protein [Ixodes scapularis]
scaffold1715	238518	239479	962	94	0.501908	0.242309	0.259599	684.993	CG	evm.model.scaffold1715.2	intron	--	conserved hypothetical protein [Ixodes scapularis]
scaffold1715	240159	245035	4877	515	0.452359	0.171043	0.281317	4729.49	CG	evm.model.scaffold1715.2	intron	--	conserved hypothetical protein [Ixodes scapularis]
scaffold1715	240159	245035	4877	515	0.452359	0.171043	0.281317	4729.49	CG	evm.model.scaffold1715.2	exon	--	conserved hypothetical protein [Ixodes scapularis]
scaffold1715	245310	245819	510	84	0.464338	0.251197	0.213141	615.415	CG	Target=(TC)n:1-80;Class=Simple_repeat	repeat
scaffold1715	245310	245819	510	84	0.464338	0.251197	0.213141	615.415	CG	Target=(CACG)n:1-146;Class=Simple_repeat	repeat
scaffold1715	245310	245819	510	84	0.464338	0.251197	0.213141	615.415	CG	evm.model.scaffold1715.2	intron	--	conserved hypothetical protein [Ixodes scapularis]
scaffold1715	247157	249270	2114	197	0.481539	0.187477	0.294062	1764.59	CG	evm.model.scaffold1715.2	intron	--	conserved hypothetical protein [Ixodes scapularis]
scaffold1715	249352	252941	3590	392	0.498804	0.217707	0.281098	3503.67	CG	evm.model.scaffold1715.2	intron	--	conserved hypothetical protein [Ixodes scapularis]
scaffold1715	249352	252941	3590	392	0.498804	0.217707	0.281098	3503.67	CG	evm.model.scaffold1715.2	exon	--	conserved hypothetical protein [Ixodes scapularis]
scaffold1715	249352	252941	3590	392	0.498804	0.217707	0.281098	3503.67	CG	Target=(CTCA)n:1-144;Class=Simple_repeat	repeat
scaffold1715	253236	259232	5997	548	0.468708	0.194561	0.274146	4481.02	CG	evm.model.scaffold1715.2	intron	--	conserved hypothetical protein [Ixodes scapularis]
scaffold1715	253236	259232	5997	548	0.468708	0.194561	0.274146	4481.02	CG	evm.model.scaffold1715.2	exon	--	conserved hypothetical protein [Ixodes scapularis]
scaffold1715	253236	259232	5997	548	0.468708	0.194561	0.274146	4481.02	CG	evm.model.scaffold1715.2	utr3	--	conserved hypothetical protein [Ixodes scapularis]
scaffold1715	1720332	1720392	61	14	0.0259451	0.000759623	0.0251855	46.6298	CHG	evm.model.scaffold1715.15	intron	--	ubiquitin ligase Cop1, putative [Ixodes scapularis]
scaffold1717	200295	200372	78	25	0.052198	0.0065815	0.0456165	127.728	CHH	evm.model.scaffold1717.3	intron	--	metalloprotease, putative [Ixodes scapularis]
scaffold1717	962920	963348	429	89	0.718791	0.389761	0.32903	603.008	CG	evm.model.scaffold1717.7	intron	--	conserved hypothetical protein [Ixodes scapularis]
scaffold1718	945235	945668	434	83	0.190826	0.0583206	0.132505	514.888	CG	evm.model.scaffold1718.4	intron	--	VM23, putative [Ixodes scapularis]
scaffold1718	1024083	1024763	681	108	0.38076	0.00786862	0.372891	1042.38	CG	evm.model.scaffold1718.9	intron	--	Transmembrane protein 135, partial [Stegodyphus mimosarum]
scaffold1718	1160540	1161004	465	74	0.45435	0.219229	0.235121	582.406	CG	evm.model.scaffold1718.13	intron	--	glutamate-gated metabotropic ion channel receptor, putative [Ixodes scapularis]
scaffold1719	216975	217494	520	71	0.614001	0.349692	0.264309	451.723	CG	evm.model.scaffold1719.3	intron	--	F-box/LRR-repeat protein 7, partial [Stegodyphus mimosarum]
scaffold1724	94672	95182	511	93	0.29959	0.0886149	0.210975	785.249	CG	evm.model.scaffold1724.3.1	intron	--	spliceosome associated protein, putative [Ixodes scapularis]
scaffold1724	104027	104421	395	76	0.706338	0.290754	0.415584	548.016	CG	evm.model.scaffold1724.3.1	intron	--	spliceosome associated protein, putative [Ixodes scapularis]
scaffold1724	1037425	1037548	124	12	0.0778367	0.00307975	0.074757	56.1253	CHG	evm.model.scaffold1724.12.1	intron	--	LDL receptor-related protein, putative [Ixodes scapularis]
scaffold1725	489742	490065	324	78	0.712885	0.500177	0.212708	491.331	CG	evm.model.scaffold1725.7.1	intron	--	spectrin alpha chain, putative [Ixodes scapularis]
scaffold1726	802235	802311	77	22	0.0426697	0.00250224	0.0401674	102.727	CHH	evm.model.scaffold1726.2	intron	--	hypothetical protein [Haemaphysalis longicornis]
scaffold1726	1957924	1958324	401	84	0.480919	0.309442	0.171477	488.836	CG	evm.model.scaffold1726.5	intron	--	26S protease regulatory subunit 6A, putative [Ixodes scapularis]
scaffold1728	3132377	3132643	267	61	0.117042	0.0108641	0.106177	478.165	CG	evm.model.scaffold1728.28_evm.model.scaffold1728.29	intron
scaffold1728	3376243	3376600	358	80	0.755458	0.42642	0.329038	845.45	CG	evm.model.scaffold1728.32	intron	--	hypothetical protein IscW_ISCW020400 [Ixodes scapularis]
scaffold1728	3393370	3393431	62	11	0.0644313	0.00159386	0.0628374	76.9667	CHH	evm.model.scaffold1728.32	intron	--	hypothetical protein IscW_ISCW020400 [Ixodes scapularis]
scaffold1728	4063508	4063612	105	31	0.03767	0.000834473	0.0368355	156.664	CHH	Target=(ATTG)n:1-123;Class=Simple_repeat	repeat
scaffold1733	164359	164753	395	57	0.317208	0.0250564	0.292152	555.136	CG	evm.model.scaffold1733.1.1	intron	--	Zinc finger protein 227, partial [Stegodyphus mimosarum]
scaffold1737	1414591	1414674	84	29	0.0309506	0.00452253	0.0264281	149.451	CHH	evm.model.scaffold1737.2	intron	--	hypothetical protein IscW_ISCW022531 [Ixodes scapularis]
scaffold1738	20598	20939	342	79	0.784557	0.638466	0.146091	418.894	CG	evm.model.scaffold1738.3	intron	--	subolesin [Haemaphysalis elliptica]
scaffold1738	143357	143942	586	103	0.474314	0.305865	0.168449	631.142	CG	evm.model.scaffold1738.6	intron	--	activating signal cointegrator 1 complex subunit 3, helc1, putative [Ixodes scapularis]
scaffold1745	728039	728157	119	15	0.0305199	0.000807197	0.0297127	55.0489	CHG	evm.model.scaffold1745.4	intron	--	sphingomyelin phosphodiesterase, putative [Ixodes scapularis]
scaffold1745	1646631	1647145	515	110	0.674947	0.429996	0.244951	663.607	CG	evm.model.scaffold1745.9	intron
scaffold1745	1655207	1655535	329	67	0.495628	0.167665	0.327962	527.046	CG	evm.model.scaffold1745.9	intron
scaffold1745	1745123	1745512	390	59	0.350356	0.105696	0.244661	437.206	CG	evm.model.scaffold1745.10	intron	--	Ribonuclease 3, partial [Stegodyphus mimosarum]
scaffold1745	1746248	1746892	645	165	0.290855	0.164561	0.126295	1156.29	CG	evm.model.scaffold1745.10	intron	--	Ribonuclease 3, partial [Stegodyphus mimosarum]
scaffold1745	1748872	1749531	660	123	0.393284	0.180045	0.213239	941.819	CG	evm.model.scaffold1745.10	intron	--	Ribonuclease 3, partial [Stegodyphus mimosarum]
scaffold1745	1750182	1751049	868	160	0.378388	0.168061	0.210327	1247.4	CG	evm.model.scaffold1745.10	intron	--	Ribonuclease 3, partial [Stegodyphus mimosarum]
scaffold1746	162666	163791	1126	213	0.715013	0.458077	0.256936	1679.37	CG	evm.model.scaffold1746.1	intron	--	PREDICTED: coatomer subunit delta isoform X1 [Sorex araneus]
scaffold1752	585929	586145	217	36	0.551238	0.0607389	0.490499	444.762	CG	evm.model.scaffold1752.12	intron	--	phosphoinositide-dependent protein kinase-1 [Haemaphysalis longicornis]
scaffold1754	1021572	1022229	658	97	0.203523	0.00993694	0.193586	787.756	CG	evm.model.scaffold1754.2	intron	--	Disks large 1 tumor suppressor protein, partial [Stegodyphus mimosarum]
scaffold1754	1021572	1022229	658	97	0.203523	0.00993694	0.193586	787.756	CG	evm.model.scaffold1754.3.2	intron	--	discs large 1 [Gryllus bimaculatus]
scaffold1754	1840579	1840717	139	35	0.0930143	0.00108193	0.0919324	248.463	CHH	evm.model.scaffold1754.5	intron	--	hypothetical protein IscW_ISCW001757 [Ixodes scapularis]
scaffold1754	2070578	2071000	423	77	0.743497	0.486254	0.257243	479.178	CG	evm.model.scaffold1754.10	intron	--	hypothetical protein IscW_ISCW007287 [Ixodes scapularis]
scaffold1754	2727184	2728019	836	196	0.602897	0.331276	0.271621	1430.65	CG	evm.model.scaffold1754.21	intron	--	PREDICTED: protein Njmu-R1 isoform X1 [Latimeria chalumnae]
scaffold1760	232879	233441	563	91	0.101627	0.0117664	0.0898608	591.486	CG	evm.model.scaffold1760.3	intron	--	Epithelial chloride channel protein, partial [Stegodyphus mimosarum]
scaffold1763	984360	984492	133	47	0.0415803	0.00217757	0.0394028	256.166	CHH	Target=(GA)n:1-148;Class=Simple_repeat	repeat
scaffold1763	984360	984492	133	47	0.0415803	0.00217757	0.0394028	256.166	CHH	evm.model.scaffold1763.12	intron	--	PREDICTED: methyltransferase-like protein 17, mitochondrial isoform X1 [Poecilia formosa]
scaffold1767	612901	613144	244	52	0.747326	0.362419	0.384907	444.827	CG	evm.model.scaffold1767.4	intron
scaffold1767	623753	623970	218	69	0.462049	0.273065	0.188985	407.374	CG	evm.model.scaffold1767.4	intron
scaffold1773	898713	899038	326	53	0.393355	0.101996	0.291359	481.635	CG	evm.model.scaffold1773.6	intron	--	TPA_inf: truncated succinate dehydrogenase cytochrome b subunit [Amblyomma variegatum]
scaffold1773	905133	905421	289	64	0.713539	0.474456	0.239084	464.654	CG	evm.model.scaffold1773.6	intron	--	TPA_inf: truncated succinate dehydrogenase cytochrome b subunit [Amblyomma variegatum]
scaffold1773	906428	907503	1076	180	0.68222	0.454187	0.228032	1101.49	CG	evm.model.scaffold1773.6	intron	--	TPA_inf: truncated succinate dehydrogenase cytochrome b subunit [Amblyomma variegatum]
scaffold1773	1390966	1391376	411	111	0.705944	0.595198	0.110747	505.006	CG	evm.model.scaffold1773.15	intron	--	PREDICTED: peroxisome assembly factor 2-like isoform X1 [Crassostrea gigas]
scaffold1773	1870108	1870486	379	94	0.599982	0.367562	0.23242	657.696	CG	evm.model.scaffold1773.24	intron	--	ribosomal protein L37, putative [Ixodes scapularis]
scaffold1774	255284	255672	389	95	0.471299	0.315368	0.155932	594.494	CG	evm.model.scaffold1774.7	intron	--	conserved hypothetical protein [Ixodes scapularis]
scaffold1774	277721	277786	66	16	0.0516119	0.00100602	0.0506059	69.3554	CHH	evm.model.scaffold1774.9	intron	--	mRNA splicing factor, putative [Ixodes scapularis]
scaffold1774	1004961	1005184	224	52	0.870769	0.637352	0.233417	455.94	CG	evm.model.scaffold1774.17	exon	--	PREDICTED: RNA exonuclease 4-like [Ciona intestinalis]
scaffold1774	1004961	1005184	224	52	0.870769	0.637352	0.233417	455.94	CG	evm.model.scaffold1774.17	utr3	--	PREDICTED: RNA exonuclease 4-like [Ciona intestinalis]
scaffold1774	1034148	1034574	427	58	0.678782	0.203404	0.475378	424.214	CG	evm.model.scaffold1774.20	intron	--	E3 ubiquitin ligase, putative [Ixodes scapularis]
scaffold1774	1125785	1126330	546	106	0.529604	0.301006	0.228598	780.772	CG	evm.model.scaffold1774.23	intron	--	actin-related protein 2/3 complex subunit 4 [Dermacentor variabilis]
scaffold1778	1037584	1038113	530	94	0.204492	0.0844193	0.120073	500.827	CG	evm.model.scaffold1778.11	intron	--	PREDICTED: myelin regulatory factor-like protein isoform X8 [Athalia rosae]
scaffold178	1048736	1049355	620	85	0.274071	0.0308048	0.243267	734.32	CG	evm.model.scaffold178.3	intron	--	conserved hypothetical protein [Ixodes scapularis]
scaffold178	1064229	1065312	1084	54	0.691307	0.230129	0.461179	410.624	CG	evm.model.scaffold178.3	intron	--	conserved hypothetical protein [Ixodes scapularis]
scaffold178	1065905	1067628	1724	46	0.722994	0.0850316	0.637962	496.156	CG	evm.model.scaffold178.3	intron	--	conserved hypothetical protein [Ixodes scapularis]
scaffold178	1527658	1528283	626	108	0.477375	0.186243	0.291132	875.083	CG	evm.model.scaffold178.14	intron	--	hypothetical protein IscW_ISCW019217 [Ixodes scapularis]
scaffold178	4641438	4641570	133	35	0.0439111	0.00472029	0.0391908	153.918	CHH	evm.model.scaffold178.38	intron	--	PREDICTED: MIF4G domain-containing protein-like [Metaseiulus occidentalis]
scaffold1780	1365375	1366299	925	140	0.757597	0.487269	0.270328	998.064	CG	evm.model.scaffold1780.9	intron	--	PREDICTED: zinc finger protein 271-like [Acyrthosiphon pisum]
scaffold1780	1367145	1367551	407	57	0.678792	0.36774	0.311051	466.695	CG	evm.model.scaffold1780.9	intron	--	PREDICTED: zinc finger protein 271-like [Acyrthosiphon pisum]
scaffold1780	1448813	1448869	57	4	0.0668298	0.000969814	0.0658599	18.4363	CHG	evm.model.scaffold1780.12	intron	--	hypothetical protein CAPTEDRAFT_217735 [Capitella teleta]
scaffold1780	1534891	1535148	258	71	0.149396	0.0219077	0.127488	407.287	CG	evm.model.scaffold1780.13	intron	--	PREDICTED: transmembrane channel-like protein 1 [Microplitis demolitor]
scaffold1781	503048	503353	306	75	0.244899	0.0640444	0.180854	603.918	CG	evm.model.scaffold1781.3	intron	--	PREDICTED: zinc finger protein 341-like [Saccoglossus kowalevskii]
scaffold1785	516536	517510	975	243	0.694807	0.410382	0.284425	2230.57	CG	evm.model.scaffold1785.2	promoter
scaffold1786	678143	678511	369	82	0.564042	0.354157	0.209885	498.482	CG	Target=(CAATC)n:1-49;Class=Simple_repeat	repeat
scaffold1786	678143	678511	369	82	0.564042	0.354157	0.209885	498.482	CG	evm.model.scaffold1786.13	intron	--	exosomal 3'-5' exoribonuclease complex, subunit ski4, putative [Ixodes scapularis]
scaffold1786	835953	836661	709	97	0.61007	0.3763	0.23377	544.855	CG	evm.model.scaffold1786.17	intron	--	60S ribosomal protein L26, partial [Stegodyphus mimosarum]
scaffold1786	1320329	1320541	213	61	0.700535	0.329733	0.370802	452.433	CG	evm.model.scaffold1786.25	intron	--	hypothetical protein IscW_ISCW022303 [Ixodes scapularis]
scaffold1786	1342003	1342250	248	52	0.716459	0.0528775	0.663582	793.147	CG	evm.model.scaffold1786.25	intron	--	hypothetical protein IscW_ISCW022303 [Ixodes scapularis]
scaffold1786	1821462	1821812	351	65	0.38087	0.0576843	0.323186	631.687	CG	evm.model.scaffold1786.30	intron	--	N-acetylglucosamine kinase, putative [Ixodes scapularis]
scaffold1786	2010380	2010740	361	101	0.53901	0.146239	0.392771	1089.03	CG	evm.model.scaffold1786.34	intron	--	hypothetical protein IscW_ISCW013745 [Ixodes scapularis]
scaffold1787	1169703	1170182	480	78	0.365704	0.125205	0.240499	487.442	CG	evm.model.scaffold1787.20	intron	--	conserved hypothetical protein [Ixodes scapularis]
scaffold1787	1225494	1226026	533	83	0.779382	0.480224	0.299158	548.566	CG	evm.model.scaffold1787.22	intron	--	PREDICTED: protein VAC14 homolog [Saccoglossus kowalevskii]
scaffold1787	1226263	1226634	372	71	0.786396	0.460183	0.326212	403.405	CG	evm.model.scaffold1787.22	intron	--	PREDICTED: protein VAC14 homolog [Saccoglossus kowalevskii]
scaffold1788	1350014	1350693	680	125	0.157765	0.0371434	0.120621	812.457	CG	evm.model.scaffold1788.32	intron	--	hypothetical protein IscW_ISCW001116 [Ixodes scapularis]
scaffold1788	1352049	1353196	1148	204	0.308291	0.0939433	0.214348	1862.98	CG	evm.model.scaffold1788.32	intron	--	hypothetical protein IscW_ISCW001116 [Ixodes scapularis]
scaffold1790	512749	513031	283	87	0.66749	0.389471	0.278019	659.154	CG	evm.model.scaffold1790.1	intron	--	2-oxoglutarate dehydrogenase, putative [Ixodes scapularis]
scaffold1790	513752	514403	652	85	0.420361	0.159918	0.260444	577.375	CG	evm.model.scaffold1790.1	intron	--	2-oxoglutarate dehydrogenase, putative [Ixodes scapularis]
scaffold1790	527659	528301	643	86	0.859254	0.421558	0.437695	609.371	CG	evm.model.scaffold1790.1	intron	--	2-oxoglutarate dehydrogenase, putative [Ixodes scapularis]
scaffold1790	582543	582796	254	65	0.811335	0.610077	0.201258	416.456	CG	evm.model.scaffold1790.2	intron	--	PREDICTED: 2-oxoglutarate dehydrogenase, mitochondrial-like [Metaseiulus occidentalis]
scaffold1794	176635	177014	380	64	0.586876	0.128271	0.458605	806.12	CG	evm.model.scaffold1794.3	intron	--	transforming growth factor beta, putative [Ixodes scapularis]
scaffold1796	77611	77682	72	23	0.0453837	0.00187924	0.0435045	106.254	CHH	evm.model.scaffold1796.2	intron	--	hypothetical protein LOTGIDRAFT_102434, partial [Lottia gigantea]
scaffold1796	365888	366107	220	50	0.619014	0.0353774	0.583637	686.424	CG	evm.model.scaffold1796.6	intron	--	hypothetical protein IscW_ISCW013424 [Ixodes scapularis]
scaffold1796	508757	509218	462	54	0.649593	0.278895	0.370697	465.719	CG	evm.model.scaffold1796.9	intron	--	PREDICTED: selenocysteine lyase [Camelus bactrianus]
scaffold1796	597237	597522	286	33	0.770897	0.21343	0.557467	437.053	CG	evm.model.scaffold1796.11	exon	--	PREDICTED: basement membrane-specific heparan sulfate proteoglycan core protein-like [Metaseiulus occidentalis]
scaffold1796	597237	597522	286	33	0.770897	0.21343	0.557467	437.053	CG	evm.model.scaffold1796.11	intron	--	PREDICTED: basement membrane-specific heparan sulfate proteoglycan core protein-like [Metaseiulus occidentalis]
scaffold1796	603411	604036	626	57	0.774246	0.261558	0.512688	529.318	CG	evm.model.scaffold1796.11	intron	--	PREDICTED: basement membrane-specific heparan sulfate proteoglycan core protein-like [Metaseiulus occidentalis]
scaffold1796	603411	604036	626	57	0.774246	0.261558	0.512688	529.318	CG	evm.model.scaffold1796.11	exon	--	PREDICTED: basement membrane-specific heparan sulfate proteoglycan core protein-like [Metaseiulus occidentalis]
scaffold1803	135299	135729	431	66	0.257401	0.0202694	0.237132	633.005	CG	evm.model.scaffold1803.3	intron	--	Nucleolar protein 6, partial [Nestor notabilis]
scaffold1803	773566	773810	245	57	0.637858	0.35712	0.280738	502.666	CG	evm.model.scaffold1803.17	intron	--	RNA-binding protein 5, partial [Stegodyphus mimosarum]
scaffold1803	908993	909400	408	76	0.11173	0.0142933	0.0974367	521.31	CG	evm.model.scaffold1803.19	intron	--	peroxinectin, putative [Ixodes scapularis]
scaffold1806	831704	832076	373	86	0.166153	0.0573371	0.108816	527.269	CG	evm.model.scaffold1806.5	intron
scaffold1808	1967977	1968059	83	13	0.0254132	0.003322	0.0220912	50.6185	CHG	evm.model.scaffold1808.11.6	exon	--	Bromodomain-containing protein 4, partial [Stegodyphus mimosarum]
scaffold1810	125836	126055	220	59	0.554635	0.255338	0.299297	481.895	CG	evm.model.scaffold1810.1	intron	--	DAZ-associated protein, putative [Ixodes scapularis]
scaffold1810	429589	430067	479	86	0.530421	0.263122	0.267299	658.578	CG	evm.model.scaffold1810.4	intron	--	hypothetical protein IscW_ISCW013635 [Ixodes scapularis]
scaffold1810	448485	448688	204	41	0.597393	0.186741	0.410652	455.511	CG	evm.model.scaffold1810.4	intron	--	hypothetical protein IscW_ISCW013635 [Ixodes scapularis]
scaffold182	467690	468115	426	77	0.110902	0.0355997	0.0753026	424.874	CG	evm.model.scaffold182.4	exon	--	PREDICTED: myb/SANT-like DNA-binding domain-containing protein 1 [Callorhinchus milii]
scaffold182	467690	468115	426	77	0.110902	0.0355997	0.0753026	424.874	CG	evm.model.scaffold182.4	intron	--	PREDICTED: myb/SANT-like DNA-binding domain-containing protein 1 [Callorhinchus milii]
scaffold1820	141072	141353	282	79	0.83276	0.675663	0.157098	532.163	CG	evm.model.scaffold1820.3	intron	--	hypothetical protein X975_22635, partial [Stegodyphus mimosarum]
scaffold1826	150957	151985	1029	171	0.162905	0.0112205	0.151685	1263.89	CG	Target=(TATG)n:1-91;Class=Simple_repeat	repeat
scaffold1826	207852	208142	291	60	0.609596	0.153223	0.456373	651.356	CG	evm.model.scaffold1826.3	intron	--	hypothetical protein IscW_ISCW020881 [Ixodes scapularis]
scaffold1832	189975	190264	290	76	0.139976	0.0396421	0.100334	450.749	CG	evm.model.scaffold1832.9	intron	--	arylsulfatase B precursor, putative [Ixodes scapularis]
scaffold1832	204498	204862	365	72	0.0586551	0.0064173	0.0522378	413.752	CG	evm.model.scaffold1832.9	intron	--	arylsulfatase B precursor, putative [Ixodes scapularis]
scaffold1832	373234	373908	675	132	0.471821	0.0713868	0.400434	1326.63	CG	evm.model.scaffold1832.16.1	intron	--	cell cycle-associated protein, putative [Ixodes scapularis]
scaffold1832	442858	443679	822	168	0.751083	0.520293	0.23079	1144.6	CG	evm.model.scaffold1832.19	intron	--	WD repeat-containing protein 24 [Zootermopsis nevadensis]
scaffold1837	164749	164944	196	66	0.0375911	0.00205869	0.0355325	304.088	CHH	evm.model.scaffold1837.2	intron	--	SET and MYND domain-containing protein, putative [Ixodes scapularis]
scaffold1837	1398713	1398788	76	32	0.0410801	0.00586692	0.0352132	148.172	CHH	evm.model.scaffold1837.18	exon	--	vesicle docking protein P115, putative [Ixodes scapularis]
scaffold1837	1398713	1398788	76	32	0.0410801	0.00586692	0.0352132	148.172	CHH	evm.model.scaffold1837.18	intron	--	vesicle docking protein P115, putative [Ixodes scapularis]
scaffold1843	1777781	1778015	235	67	0.102906	0.0118695	0.0910364	441.478	CG	evm.model.scaffold1843.9	intron	--	PREDICTED: soluble guanylate cyclase 88E-like [Metaseiulus occidentalis]
scaffold1846	180120	180538	419	95	0.206237	0.0464625	0.159775	658.074	CG	evm.model.scaffold1846.3	intron	--	zinc finger protein [Ciona intestinalis]
scaffold1850	204921	205609	689	92	0.429764	0.0296446	0.400119	785.996	CG	evm.model.scaffold1850.2	intron	--	nuclear distribution protein NUDC, putative [Ixodes scapularis]
scaffold1850	566339	567122	784	143	0.168163	0.0146277	0.153535	1020.74	CG	evm.model.scaffold1850.8	exon	--	solute carrier organic anion transporter, putative [Ixodes scapularis]
scaffold1850	566339	567122	784	143	0.168163	0.0146277	0.153535	1020.74	CG	evm.model.scaffold1850.8	intron	--	solute carrier organic anion transporter, putative [Ixodes scapularis]
scaffold1850	608250	608742	493	98	0.190662	0.0681519	0.12251	611.374	CG	evm.model.scaffold1850.9	intron
scaffold1850	655775	656200	426	107	0.281835	0.0758009	0.206035	1018.06	CG	evm.model.scaffold1850.10	exon	--	solute carrier organic anion transporter, putative [Ixodes scapularis]
scaffold1851	613847	614099	253	80	0.0859072	0.0101289	0.0757783	549.843	CG	evm.model.scaffold1851.7	intron	--	serine protease inhibitor 18 RmS18 [Rhipicephalus microplus]
scaffold1852	88351	88586	236	77	0.160056	0.0407802	0.119276	483.203	CG	evm.model.scaffold1852.1	intron	--	hypothetical protein IscW_ISCW011538 [Ixodes scapularis]
scaffold1852	773851	774390	540	53	0.411397	0.121065	0.290332	399.729	CG	evm.model.scaffold1852.4	intron	--	Protein aurora borealis, partial [Tinamus guttatus]
scaffold1852	773851	774390	540	53	0.411397	0.121065	0.290332	399.729	CG	evm.model.scaffold1852.5	promoter	--	PREDICTED: mitotic-spindle organizing protein 1 [Fundulus heteroclitus]
scaffold1852	777558	778252	695	144	0.474153	0.216579	0.257574	1153.87	CG	evm.model.scaffold1852.5	intron	--	PREDICTED: mitotic-spindle organizing protein 1 [Fundulus heteroclitus]
scaffold1852	778366	778752	387	86	0.398245	0.20691	0.191335	549.494	CG	evm.model.scaffold1852.5	intron	--	PREDICTED: mitotic-spindle organizing protein 1 [Fundulus heteroclitus]
scaffold1852	784321	784863	543	93	0.658009	0.257508	0.4005	1063.34	CG	evm.model.scaffold1852.5	intron	--	PREDICTED: mitotic-spindle organizing protein 1 [Fundulus heteroclitus]
scaffold1852	921360	921680	321	63	0.480392	0.24452	0.235872	404.197	CG	evm.model.scaffold1852.7	intron	--	PREDICTED: autophagy-related protein 101-like [Crassostrea gigas]
scaffold1852	921946	922210	265	63	0.445773	0.171483	0.274291	504.313	CG	evm.model.scaffold1852.7	intron	--	PREDICTED: autophagy-related protein 101-like [Crassostrea gigas]
scaffold1852	927227	927634	408	63	0.478432	0.191866	0.286566	472.6	CG	evm.model.scaffold1852.7	intron	--	PREDICTED: autophagy-related protein 101-like [Crassostrea gigas]
scaffold1852	934828	935775	948	184	0.501099	0.228236	0.272863	1410.56	CG	evm.model.scaffold1852.7	intron	--	PREDICTED: autophagy-related protein 101-like [Crassostrea gigas]
scaffold1852	1114356	1114687	332	64	0.540047	0.263114	0.276933	440.4	CG	evm.model.scaffold1852.8	intron	--	clathrin coat assembly protein ap-1 [Anopheles darlingi]
scaffold1854	130334	131007	674	89	0.809425	0.611805	0.197619	488.008	CG	evm.model.scaffold1854.2	intron	--	skeletrophin, putative [Ixodes scapularis]
scaffold1857	558905	559436	532	71	0.37638	0.0504021	0.325978	715.285	CG	evm.model.scaffold1857.7	intron	--	PREDICTED: ubiquitin-protein ligase E3C isoform X1 [Linepithema humile]
scaffold1857	559654	559951	298	58	0.599877	0.0267172	0.57316	815.032	CG	evm.model.scaffold1857.7	intron	--	PREDICTED: ubiquitin-protein ligase E3C isoform X1 [Linepithema humile]
scaffold1857	745108	745767	660	120	0.490583	0.245861	0.244722	683.72	CG	evm.model.scaffold1857.11	intron	--	PREDICTED: DNA excision repair protein ERCC-8 isoform X1 [Callorhinchus milii]
scaffold1857	756600	756951	352	90	0.690843	0.463466	0.227377	633.835	CG	evm.model.scaffold1857.11	intron	--	PREDICTED: DNA excision repair protein ERCC-8 isoform X1 [Callorhinchus milii]
scaffold1857	946232	946585	354	69	0.325478	0.164462	0.161016	421.306	CG	evm.model.scaffold1857.15	utr3	--	cyclic nucleotide phosphodiesterase, putative [Ixodes scapularis]
scaffold1857	946232	946585	354	69	0.325478	0.164462	0.161016	421.306	CG	evm.model.scaffold1857.15	exon	--	cyclic nucleotide phosphodiesterase, putative [Ixodes scapularis]
scaffold1857	948843	949997	1155	149	0.404897	0.140064	0.264834	1048.08	CG	evm.model.scaffold1857.15	intron	--	cyclic nucleotide phosphodiesterase, putative [Ixodes scapularis]
scaffold1859	168190	168397	208	48	0.464157	0.0969491	0.367208	409.473	CG	evm.model.scaffold1859.1	intron	--	conserved hypothetical protein [Ixodes scapularis]
scaffold1865	799800	799994	195	56	0.0980979	0.038881	0.0592169	282.871	CHH	evm.model.scaffold1865.9	intron	--	scavenger receptor class B member, putative [Ixodes scapularis]
scaffold1865	872827	873052	226	92	0.0463089	0.00127688	0.045032	624.826	CHH	evm.model.scaffold1865.10	intron	--	PREDICTED: scavenger receptor class B member 1-like [Metaseiulus occidentalis]
scaffold1865	872827	873052	226	92	0.0463089	0.00127688	0.045032	624.826	CHH	Target=(TC)n:1-131;Class=Simple_repeat	repeat
scaffold1866	1112501	1112945	445	46	0.50213	0.0202951	0.481835	404.026	CG	evm.model.scaffold1866.1	intron	--	negative elongation factor A, putative [Ixodes scapularis]
scaffold1869	58085	58438	354	64	0.677752	0.377071	0.300681	552.954	CG	evm.model.scaffold1869.1	intron	--	hypothetical protein IscW_ISCW020223 [Ixodes scapularis]
scaffold1873	586119	586356	238	58	0.838053	0.478262	0.359791	512.403	CG	evm.model.scaffold1873.4.2	intron	--	PREDICTED: borealin-like [Crassostrea gigas]
scaffold1873	618254	618681	428	67	0.100879	0.0165366	0.0843421	437.708	CG	evm.model.scaffold1873.4.2	intron	--	PREDICTED: borealin-like [Crassostrea gigas]
scaffold1874	216330	216397	68	25	0.0462322	0.00220076	0.0440314	126.289	CHH	evm.model.scaffold1874.7_evm.model.scaffold1874.5	intron	--	TPA_exp: heterochromatin-associated protein HP1 [Amblyomma variegatum]
scaffold1874	788934	789416	483	113	0.797325	0.618763	0.178562	682.986	CG	evm.model.scaffold1874.25	intron	--	talin, putative [Ixodes scapularis]
scaffold1875	210080	210130	51	9	0.0218597	0.00093796	0.0209217	28.93	CHG	evm.model.scaffold1875.2	intron	--	PREDICTED: ARF GTPase-activating protein GIT2-like isoform X5 [Neolamprologus brichardi]
scaffold1875	730302	730691	390	55	0.413275	0.10959	0.303685	404.188	CG	evm.model.scaffold1875.3	intron	--	Ubiquitin-protein ligase E3B [Zootermopsis nevadensis]
scaffold1875	736377	737217	841	182	0.660684	0.305645	0.355039	1623.6	CG	evm.model.scaffold1875.3	intron	--	Ubiquitin-protein ligase E3B [Zootermopsis nevadensis]
scaffold1875	819142	819541	400	73	0.803257	0.346372	0.456885	510.778	CG	evm.model.scaffold1875.3	intron	--	Ubiquitin-protein ligase E3B [Zootermopsis nevadensis]
scaffold1887	308181	308355	175	79	0.218763	0.0923572	0.126405	559.149	CG	evm.model.scaffold1887.8	intron	--	glutathione S-transferase, putative [Ixodes scapularis]
scaffold1888	1150729	1150802	74	7	0.0318037	0.00241635	0.0293874	25.259	CHG	evm.model.scaffold1888.6	promoter	--	hypothetical protein X975_02644, partial [Stegodyphus mimosarum]
scaffold1892	487181	487484	304	77	0.744594	0.484704	0.25989	572.038	CG	evm.model.scaffold1892.6	intron	--	PREDICTED: phosphatidate phosphatase LPIN1-like [Saccoglossus kowalevskii]
scaffold1894	413266	413941	676	110	0.446573	0.232587	0.213987	572.987	CG	evm.model.scaffold1894.5	intron	--	sorting nexin, putative [Ixodes scapularis]
scaffold1894	503049	503389	341	73	0.82835	0.56964	0.25871	400.155	CG	evm.model.scaffold1894.6	intron	--	hypothetical protein IscW_ISCW021260 [Ixodes scapularis]
scaffold1894	526275	526550	276	58	0.314428	0.102599	0.211829	399.967	CG	evm.model.scaffold1894.6	intron	--	hypothetical protein IscW_ISCW021260 [Ixodes scapularis]
scaffold1894	584415	584887	473	75	0.711994	0.276649	0.435345	730.824	CG	evm.model.scaffold1894.7.2	intron	--	PREDICTED: transformation/transcription domain-associated protein [Ceratosolen solmsi marchali]
scaffold1894	636069	637070	1002	150	0.471946	0.210202	0.261744	1080.88	CG	evm.model.scaffold1894.7.2	intron	--	PREDICTED: transformation/transcription domain-associated protein [Ceratosolen solmsi marchali]
scaffold1894	720618	721157	540	76	0.284669	0.0900622	0.194607	496.53	CG	evm.model.scaffold1894.7.2	intron	--	PREDICTED: transformation/transcription domain-associated protein [Ceratosolen solmsi marchali]
scaffold1894	722107	722782	676	79	0.535016	0.165863	0.369153	619.22	CG	evm.model.scaffold1894.7.2	intron	--	PREDICTED: transformation/transcription domain-associated protein [Ceratosolen solmsi marchali]
scaffold1894	1105416	1106010	595	93	0.374722	0.139917	0.234804	585.064	CG	Target=(TTTA)n:3-78;Class=Simple_repeat	repeat
scaffold1894	1105416	1106010	595	93	0.374722	0.139917	0.234804	585.064	CG	evm.model.scaffold1894.12	intron	--	PREDICTED: probable ubiquitin carboxyl-terminal hydrolase FAF-X isoform X2 [Callorhinchus milii]
scaffold1894	1153221	1153727	507	101	0.862325	0.606979	0.255346	801.342	CG	evm.model.scaffold1894.12	intron	--	PREDICTED: probable ubiquitin carboxyl-terminal hydrolase FAF-X isoform X2 [Callorhinchus milii]
scaffold1894	2087811	2088796	986	126	0.792946	0.584952	0.207995	711.352	CG	evm.model.scaffold1894.21	intron	--	tripeptidyl-peptidase II, putative [Ixodes scapularis]
scaffold1894	2114390	2115083	694	138	0.811083	0.517833	0.29325	723.404	CG	evm.model.scaffold1894.21	intron	--	tripeptidyl-peptidase II, putative [Ixodes scapularis]
scaffold1894	2117437	2117685	249	69	0.584365	0.307162	0.277203	583.779	CG	evm.model.scaffold1894.21	intron	--	tripeptidyl-peptidase II, putative [Ixodes scapularis]
scaffold1894	2694740	2695143	404	75	0.744195	0.577577	0.166619	456.439	CG	evm.model.scaffold1894.28	intron	--	hypothetical protein IscW_ISCW008261 [Ixodes scapularis]
scaffold1895	191024	191133	110	41	0.0531564	0.00890492	0.0442515	182.38	CHH	evm.model.scaffold1895.1	intron
scaffold1896	316947	317578	632	119	0.713801	0.388384	0.325416	997.222	CG	evm.model.scaffold1896.4	intron	--	PREDICTED: serine protease HTRA2, mitochondrial-like [Cynoglossus semilaevis]
scaffold1896	489340	489512	173	44	0.595164	0.211122	0.384042	432.297	CG	evm.model.scaffold1896.5	intron	--	PREDICTED: WD repeat-containing protein 6, partial [Nasonia vitripennis]
scaffold1896	518665	519026	362	63	0.337854	0.148737	0.189116	406.786	CG	evm.model.scaffold1896.5	intron	--	PREDICTED: WD repeat-containing protein 6, partial [Nasonia vitripennis]
scaffold1897	182639	182721	83	41	0.0600882	0.00880545	0.0512828	188.025	CHH	evm.model.scaffold1897.9	intron	--	programmed cell death protein, putative [Ixodes scapularis]
scaffold1898	946789	947565	777	102	0.493224	0.168982	0.324242	812.437	CG	evm.model.scaffold1898.13	intron
scaffold1898	1351240	1351429	190	47	0.0355757	0.00787037	0.0277053	201.807	CHH	evm.model.scaffold1898.19	intron
scaffold1898	2183051	2183101	51	4	0.121634	0.00513706	0.116497	19.6143	CHG	evm.model.scaffold1898.30	intron	--	G-protein coupled octopamine receptor, putative [Ixodes scapularis]
scaffold1899	150759	151813	1055	157	0.592857	0.251859	0.340998	1156.94	CG	evm.model.scaffold1899.3.1	intron	--	PREDICTED: PRKCA-binding protein-like [Metaseiulus occidentalis]
scaffold1900	741713	742099	387	83	0.450934	0.218959	0.231976	605.528	CG	evm.model.scaffold1900.2	intron	--	PREDICTED: zinc finger protein DPF3-like [Metaseiulus occidentalis]
scaffold1902	105284	105534	251	55	0.876755	0.617289	0.259466	422.236	CG	evm.model.scaffold1902.1	intron	--	transmembrane and coiled-coil domain-containing protein, putative [Ixodes scapularis]
scaffold1902	384767	385038	272	53	0.588878	0.216612	0.372267	493.927	CG	evm.model.scaffold1902.6	intron	--	transmembrane and coiled-coil domain-containing protein, putative [Ixodes scapularis]
scaffold1902	619459	619790	332	59	0.272414	0.0139198	0.258494	636.987	CG	evm.model.scaffold1902.7	intron
scaffold1902	627236	627600	365	58	0.30179	0.0391118	0.262678	406.332	CG	evm.model.scaffold1902.7	intron
scaffold1907	379045	379485	441	65	0.592376	0.320174	0.272203	517.661	CG	evm.model.scaffold1907.4	intron	--	hippocampus abundant transcript 1 protein, putative [Ixodes scapularis]
scaffold1907	420904	421241	338	81	0.802346	0.648153	0.154193	495.077	CG	evm.model.scaffold1907.7	intron	--	nucleotide excision repair factor NEF2, RAD23 component, putative [Ixodes scapularis]
scaffold1908	1146851	1146941	91	15	0.0884777	0.00113233	0.0873454	58.0204	CHG	evm.model.scaffold1908.12	intron
scaffold1908	3146436	3147050	615	146	0.75647	0.471564	0.284906	868.07	CG	evm.model.scaffold1908.24	intron	--	hypothetical protein IscW_ISCW016238 [Ixodes scapularis]
scaffold191	234	412	179	39	0.151869	0.00198963	0.149879	195.937	CHH	evm.model.scaffold191.1	promoter	--	copine, putative [Ixodes scapularis]
scaffold1911	144849	145198	350	74	0.109064	0.0219163	0.087148	400.42	CG	evm.model.scaffold1911.1	intron	--	conserved hypothetical protein [Ixodes scapularis]
scaffold1911	515962	516339	378	82	0.839719	0.702228	0.137491	420.321	CG	evm.model.scaffold1911.7	intron	--	Transcription elongation factor SPT6, partial [Zootermopsis nevadensis]
scaffold1911	521822	523039	1218	176	0.351997	0.14612	0.205877	1440.17	CG	evm.model.scaffold1911.7	intron	--	Transcription elongation factor SPT6, partial [Zootermopsis nevadensis]
scaffold1911	523278	523777	500	92	0.28326	0.119311	0.163949	689.834	CG	evm.model.scaffold1911.7	intron	--	Transcription elongation factor SPT6, partial [Zootermopsis nevadensis]
scaffold1911	563810	564204	395	101	0.678689	0.387592	0.291096	775.778	CG	evm.model.scaffold1911.8	intron	--	PREDICTED: coronin-6-like [Metaseiulus occidentalis]
scaffold1911	571663	572119	457	117	0.755547	0.464262	0.291285	760.122	CG	evm.model.scaffold1911.8	intron	--	PREDICTED: coronin-6-like [Metaseiulus occidentalis]
scaffold1911	599745	599974	230	68	0.428796	0.231224	0.197572	498.65	CG	evm.model.scaffold1911.9	intron
scaffold1912	9174	9369	196	106	0.0478626	0.0015612	0.0463014	689.048	CHH	Target=(TC)n:1-383;Class=Simple_repeat	repeat
scaffold1912	321078	321353	276	73	0.186894	0.0474666	0.139428	542.118	CG	evm.model.scaffold1912.5.2	intron	--	dorin M precursor [Ornithodoros moubata]
scaffold1913	1700736	1700790	55	10	0.0697303	0.0102261	0.0595042	71.4564	CHH	evm.model.scaffold1913.16.10	intron	--	map/microtubule affinity-regulating kinase 2,4, putative [Ixodes scapularis]
scaffold1913	2388237	2388622	386	71	0.816758	0.501851	0.314907	449.257	CG	evm.model.scaffold1913.32	intron	--	spectrin beta chain, putative [Ixodes scapularis]
scaffold1913	2483826	2484172	347	78	0.156667	0.0228767	0.13379	665.515	CG	evm.model.scaffold1913.33	intron	--	neuroglobin, putative [Ixodes scapularis]
scaffold1913	2906026	2906432	407	65	0.586793	0.222731	0.364061	625.877	CG	evm.model.scaffold1913.40	intron	--	PREDICTED: regulator of microtubule dynamics protein 2-like [Metaseiulus occidentalis]
scaffold1913	2909609	2909866	258	58	0.758315	0.413598	0.344717	435.647	CG	evm.model.scaffold1913.40	intron	--	PREDICTED: regulator of microtubule dynamics protein 2-like [Metaseiulus occidentalis]
scaffold1920	735228	735643	416	54	0.257273	0.0470858	0.210188	504.108	CG	evm.model.scaffold1920.2	intron	--	pdzk7, putative [Ixodes scapularis]
scaffold1922	1503215	1503323	109	22	0.0552338	0.000716806	0.054517	91.8683	CHG	evm.model.scaffold1922.6	intron	--	protein sine oculis, putative [Ixodes scapularis]
scaffold1922	1544697	1545618	922	151	0.19838	0.0222762	0.176103	1287.4	CG	evm.model.scaffold1922.6	intron	--	protein sine oculis, putative [Ixodes scapularis]
scaffold1922	1545774	1546834	1061	103	0.219972	0.0527942	0.167177	601.282	CG	evm.model.scaffold1922.6	intron	--	protein sine oculis, putative [Ixodes scapularis]
scaffold1923	41857	41945	89	30	0.0761979	0.0166502	0.0595477	135.428	CHH	evm.model.scaffold1923.1	intron	--	rho GDP dissociation inhibitor, putative [Ixodes scapularis]
scaffold1923	485511	485890	380	68	0.75056	0.407844	0.342716	617.601	CG	evm.model.scaffold1923.5	intron	--	hypothetical protein BRAFLDRAFT_88012 [Branchiostoma floridae]
scaffold1923	520099	520419	321	80	0.686828	0.451257	0.235571	502.474	CG	evm.model.scaffold1923.6	intron	--	rho GDP dissociation inhibitor, putative [Ixodes scapularis]
scaffold193	1121072	1121198	127	42	0.102926	0.0218072	0.0811192	217.181	CHH	evm.model.scaffold193.5	intron	--	PREDICTED: wings apart-like protein homolog [Metaseiulus occidentalis]
scaffold1930	1074159	1074628	470	75	0.647172	0.151568	0.495605	669.724	CG	evm.model.scaffold1930.1.1	intron	--	PREDICTED: multiple epidermal growth factor-like domains protein 11-like isoform X1 [Apis dorsata]
scaffold1934	232021	234772	2752	67	0.278798	0.0448283	0.233969	419.52	CG	Target=(TTTA)n:3-98;Class=Simple_repeat	repeat
scaffold1934	232021	234772	2752	67	0.278798	0.0448283	0.233969	419.52	CG	evm.model.scaffold1934.2	intron	--	phosphorylated CTD-interacting factor, putative [Ixodes scapularis]
scaffold1935	119340	120110	771	188	0.451106	0.282675	0.168431	1316.06	CG	evm.model.scaffold1935.2	intron	--	Activating signal cointegrator 1 complex subunit 3 [Zootermopsis nevadensis]
scaffold1935	222383	222806	424	60	0.499617	0.214495	0.285122	470.842	CG	evm.model.scaffold1935.2	intron	--	Activating signal cointegrator 1 complex subunit 3 [Zootermopsis nevadensis]
scaffold1939	81387	81467	81	12	0.0962783	0.00144347	0.0948348	75.1064	CHH	evm.model.scaffold1939.2	promoter
scaffold1939	81387	81467	81	12	0.0962783	0.00144347	0.0948348	75.1064	CHH	evm.model.scaffold1939.2	TSS
scaffold1939	81387	81467	81	12	0.0962783	0.00144347	0.0948348	75.1064	CHH	evm.model.scaffold1939.2	utr5
scaffold1939	81387	81467	81	12	0.0962783	0.00144347	0.0948348	75.1064	CHH	evm.model.scaffold1939.2	exon
scaffold1941	920954	921349	396	105	0.719605	0.390781	0.328824	857.073	CG	evm.model.scaffold1941.5	intron	--	hypothetical protein IscW_ISCW020481 [Ixodes scapularis]
scaffold1941	994802	997481	2680	393	0.185669	0.037601	0.148068	2823.73	CG	evm.model.scaffold1941.7	intron	--	zinc finger protein, putative [Ixodes scapularis]
scaffold1943	843078	843418	341	71	0.348498	0.0563303	0.292167	694.558	CG	evm.model.scaffold1943.9	intron	--	Ubiquitin carboxyl-terminal hydrolase 8 [Zootermopsis nevadensis]
scaffold1943	1129775	1130058	284	67	0.741026	0.539065	0.201961	404.286	CG	evm.model.scaffold1943.13	intron	--	Cullin-1, partial [Stegodyphus mimosarum]
scaffold1943	1138961	1139219	259	64	0.44167	0.226077	0.215593	493.503	CG	evm.model.scaffold1943.13	intron	--	Cullin-1, partial [Stegodyphus mimosarum]
scaffold1943	1197426	1197827	402	95	0.635994	0.474283	0.161711	544.396	CG	evm.model.scaffold1943.15	intron	--	PREDICTED: nuclear mitotic apparatus protein 1 isoform X2 [Saimiri boliviensis boliviensis]
scaffold1946	817707	818728	1022	148	0.570097	0.209466	0.360631	1178.06	CG	evm.model.scaffold1946.2	intron	--	conserved hypothetical protein [Ixodes scapularis]
scaffold1946	821584	821916	333	81	0.512538	0.216722	0.295816	760.002	CG	evm.model.scaffold1946.2	intron	--	conserved hypothetical protein [Ixodes scapularis]
scaffold1946	838549	839095	547	64	0.520515	0.0325693	0.487946	546.081	CG	evm.model.scaffold1946.2	intron	--	conserved hypothetical protein [Ixodes scapularis]
scaffold1946	839728	840601	874	176	0.479911	0.200341	0.27957	1213.62	CG	evm.model.scaffold1946.2	intron	--	conserved hypothetical protein [Ixodes scapularis]
scaffold1946	894212	894594	383	70	0.392053	0.113722	0.278331	688.71	CG	evm.model.scaffold1946.4	intron	--	conserved hypothetical protein [Ixodes scapularis]
scaffold1946	916390	916922	533	87	0.131914	0.0353094	0.0966042	473.883	CG	evm.model.scaffold1946.4	intron	--	conserved hypothetical protein [Ixodes scapularis]
scaffold1946	964156	964744	589	62	0.727261	0.389882	0.337379	405.325	CG	evm.model.scaffold1946.5	intron	--	conserved hypothetical protein [Ixodes scapularis]
scaffold1946	973877	974340	464	89	0.385358	0.221458	0.1639	574.219	CG	evm.model.scaffold1946.5	intron	--	conserved hypothetical protein [Ixodes scapularis]
scaffold1946	984591	984881	291	42	0.427587	0.101938	0.325648	423.644	CG	evm.model.scaffold1946.5	intron	--	conserved hypothetical protein [Ixodes scapularis]
scaffold1948	21119	21485	367	85	0.87981	0.736361	0.143449	457.407	CG	evm.model.scaffold1948.2	intron	--	mRNA cap methyltransferase, putative [Ixodes scapularis]
scaffold1948	356865	356917	53	9	0.0310815	0.00472833	0.0263532	28.0537	CHG	evm.model.scaffold1948.6	intron	--	chaperonin complex component, TCP-1 delta subunit, putative [Ixodes scapularis]
scaffold1948	384100	384434	335	79	0.591711	0.412553	0.179159	486.904	CG	evm.model.scaffold1948.6	intron	--	chaperonin complex component, TCP-1 delta subunit, putative [Ixodes scapularis]
scaffold1950	102039	102933	895	191	0.493319	0.268097	0.225222	1550.55	CG	evm.model.scaffold1950.1	intron	--	PREDICTED: laminin subunit alpha-1 [Metaseiulus occidentalis]
scaffold1950	137496	137894	399	87	0.789505	0.515521	0.273984	579.586	CG	evm.model.scaffold1950.1	intron	--	PREDICTED: laminin subunit alpha-1 [Metaseiulus occidentalis]
scaffold1950	209376	209844	469	118	0.673218	0.365404	0.307814	898.431	CG	evm.model.scaffold1950.2	intron	--	hypothetical protein IscW_ISCW012770 [Ixodes scapularis]
scaffold1950	216611	216929	319	73	0.806057	0.263826	0.542231	806.952	CG	evm.model.scaffold1950.2	intron	--	hypothetical protein IscW_ISCW012770 [Ixodes scapularis]
scaffold1950	233860	234276	417	75	0.812894	0.359486	0.453408	679.072	CG	evm.model.scaffold1950.3	intron	--	hypothetical protein IscW_ISCW002825 [Ixodes scapularis]
scaffold1950	414774	415037	264	62	0.810042	0.377893	0.432149	524.763	CG	evm.model.scaffold1950.4	intron	--	PREDICTED: conserved oligomeric Golgi complex subunit 5 [Strongylocentrotus purpuratus]
scaffold1950	421153	421410	258	52	0.718779	0.376465	0.342313	531.158	CG	evm.model.scaffold1950.4	intron	--	PREDICTED: conserved oligomeric Golgi complex subunit 5 [Strongylocentrotus purpuratus]
scaffold1950	435122	435392	271	77	0.870343	0.686698	0.183645	406.18	CG	evm.model.scaffold1950.4	intron	--	PREDICTED: conserved oligomeric Golgi complex subunit 5 [Strongylocentrotus purpuratus]
scaffold1950	449183	450272	1090	168	0.558024	0.205598	0.352426	1542.2	CG	evm.model.scaffold1950.4	intron	--	PREDICTED: conserved oligomeric Golgi complex subunit 5 [Strongylocentrotus purpuratus]
scaffold1950	471432	471722	291	39	0.757637	0.313703	0.443935	419.654	CG	evm.model.scaffold1950.7.2	intron	--	CCAAT-binding factor, subunit C, putative [Ixodes scapularis]
scaffold1950	471955	473260	1306	181	0.692267	0.289758	0.402509	1645.72	CG	evm.model.scaffold1950.7.2	intron	--	CCAAT-binding factor, subunit C, putative [Ixodes scapularis]
scaffold1950	476345	476574	230	67	0.849171	0.627171	0.222	581.272	CG	evm.model.scaffold1950.7.2	intron	--	CCAAT-binding factor, subunit C, putative [Ixodes scapularis]
scaffold1950	527947	528231	285	67	0.836425	0.514263	0.322161	500.985	CG	evm.model.scaffold1950.13	intron	--	syntenin, putative [Ixodes scapularis]
scaffold1950	578914	579475	562	131	0.852623	0.62317	0.229453	876.835	CG	evm.model.scaffold1950.14	intron	--	PREDICTED: CAD protein [Vicugna pacos]
scaffold1950	588012	588380	369	102	0.715534	0.574883	0.140651	528.131	CG	evm.model.scaffold1950.14	intron	--	PREDICTED: CAD protein [Vicugna pacos]
scaffold1950	2310261	2310373	113	43	0.0449641	0.00304949	0.0419146	211.482	CHH	evm.model.scaffold1950.33	intron	--	PREDICTED: eukaryotic translation initiation factor 3 subunit E [Saccoglossus kowalevskii]
scaffold1951	967382	967899	518	106	0.128016	0.0340991	0.0939174	586.573	CG	Target=(CCCGAA)n:3-132;Class=Simple_repeat	repeat
scaffold1951	1428461	1428762	302	68	0.791909	0.464555	0.327354	504.618	CG	evm.model.scaffold1951.23	intron	--	guanine-nucleotide exchange factor c3g, putative [Ixodes scapularis]
scaffold1953	415519	415764	246	58	0.520764	0.136444	0.38432	485.617	CG	evm.model.scaffold1953.3	intron	--	hypothetical protein BRAFLDRAFT_125911 [Branchiostoma floridae]
scaffold1956	422527	423134	608	129	0.594851	0.397807	0.197044	746.382	CG	evm.model.scaffold1956.5	intron	--	hypothetical protein HELRODRAFT_87124 [Helobdella robusta]
scaffold1956	435338	435607	270	76	0.437294	0.192765	0.244529	516.728	CG	evm.model.scaffold1956.5	intron	--	hypothetical protein HELRODRAFT_87124 [Helobdella robusta]
scaffold1958	91554	92237	684	90	0.624214	0.347108	0.277106	723.342	CG	evm.model.scaffold1958.2	intron	--	secreted protein, putative [Ixodes scapularis]
scaffold1958	92469	92969	501	61	0.746178	0.481245	0.264933	416.782	CG	evm.model.scaffold1958.2	intron	--	secreted protein, putative [Ixodes scapularis]
scaffold1958	769989	770591	603	87	0.628367	0.352556	0.275811	620.971	CG	evm.model.scaffold1958.5	intron	--	PREDICTED: ribonuclease H2 subunit B-like [Saccoglossus kowalevskii]
scaffold1958	1327912	1328213	302	73	0.307398	0.130478	0.17692	446.381	CG	evm.model.scaffold1958.8	intron	--	cytochrome oxidase biogenesis protein, putative [Ixodes scapularis]
scaffold1958	2353028	2353262	235	70	0.448135	0.205605	0.24253	585.564	CG	evm.model.scaffold1958.14	intron	--	secreted protein, putative [Ixodes scapularis]
scaffold1961	73186	73699	514	82	0.753296	0.501008	0.252288	675.096	CG	evm.model.scaffold1961.1	intron	--	hypothetical protein LOTGIDRAFT_118629 [Lottia gigantea]
scaffold1961	73186	73699	514	82	0.753296	0.501008	0.252288	675.096	CG	evm.model.scaffold1961.1	exon	--	hypothetical protein LOTGIDRAFT_118629 [Lottia gigantea]
scaffold1961	95823	96332	510	81	0.388694	0.171532	0.217162	582.351	CG	evm.model.scaffold1961.1	intron	--	hypothetical protein LOTGIDRAFT_118629 [Lottia gigantea]
scaffold1961	329859	329939	81	13	0.058207	0.00141603	0.056791	59.2403	CHH	evm.model.scaffold1961.4	intron	--	papilin, partial [Rhipicephalus microplus]
scaffold1962	364116	365187	1072	157	0.822476	0.64838	0.174096	979.985	CG	evm.model.scaffold1962.4	promoter	--	conserved hypothetical protein [Ixodes scapularis]
scaffold1962	364116	365187	1072	157	0.822476	0.64838	0.174096	979.985	CG	evm.model.scaffold1962.4	TSS	--	conserved hypothetical protein [Ixodes scapularis]
scaffold1962	364116	365187	1072	157	0.822476	0.64838	0.174096	979.985	CG	evm.model.scaffold1962.4	exon	--	conserved hypothetical protein [Ixodes scapularis]
scaffold1962	430688	432075	1388	146	0.510965	0.0577119	0.453254	1266.88	CG	evm.model.scaffold1962.6	intron	--	hypothetical protein X975_16341, partial [Stegodyphus mimosarum]
scaffold1963	684097	684678	582	80	0.424345	0.197115	0.22723	508.109	CG	Target=(CAATC)n:4-61;Class=Simple_repeat	repeat
scaffold1963	684097	684678	582	80	0.424345	0.197115	0.22723	508.109	CG	Target=(CAATC)n:1-104;Class=Simple_repeat	repeat
scaffold1964	56153	56536	384	72	0.612324	0.312057	0.300267	412.66	CG	evm.model.scaffold1964.6	intron	--	PREDICTED: RNA polymerase I-specific transcription initiation factor RRN3 isoform X1 [Ficedula albicollis]
scaffold1964	92559	92954	396	55	0.611516	0.252404	0.359111	455.512	CG	evm.model.scaffold1964.8	intron	--	TBC1 domain family member 16 [Crassostrea gigas]
scaffold1964	92559	92954	396	55	0.611516	0.252404	0.359111	455.512	CG	Target=(TA)n:1-76;Class=Simple_repeat	repeat
scaffold1964	93109	93680	572	73	0.521433	0.225778	0.295656	473.753	CG	evm.model.scaffold1964.8	intron	--	TBC1 domain family member 16 [Crassostrea gigas]
scaffold1964	93109	93680	572	73	0.521433	0.225778	0.295656	473.753	CG	Target=(TA)n:1-98;Class=Simple_repeat	repeat
scaffold1964	466114	466413	300	75	0.096984	0.0108164	0.0861676	554.956	CG	evm.model.scaffold1964.12	intron	--	cys-loop ligand gated ion channel, partial [Ixodes scapularis]
scaffold1970	1809623	1809706	84	37	0.0781261	0.00197933	0.0761467	201.362	CHH	Target=(TTTC)n:1-291;Class=Simple_repeat	repeat
scaffold1975	130110	130440	331	69	0.348468	0.166466	0.182002	485.128	CG	evm.model.scaffold1975.2	intron	--	clathrin coat assembly protein, putative [Ixodes scapularis]
scaffold1975	193631	193951	321	71	0.70986	0.296756	0.413104	674.099	CG	evm.model.scaffold1975.4	intron	--	conserved hypothetical protein [Ixodes scapularis]
scaffold1975	352177	352653	477	73	0.10525	0.00787967	0.0973703	446.325	CG	evm.model.scaffold1975.9_evm.model.scaffold1975.8	intron	--	PREDICTED: heterogeneous nuclear ribonucleoprotein L [Solenopsis invicta]
scaffold1975	421715	422776	1062	206	0.301022	0.121883	0.179139	1375.67	CG	evm.model.scaffold1975.10.1	intron	--	PREDICTED: zinc finger FYVE domain-containing protein 1-like [Maylandia zebra]
scaffold1975	425253	425679	427	78	0.777224	0.413568	0.363657	430.972	CG	evm.model.scaffold1975.10.1	intron	--	PREDICTED: zinc finger FYVE domain-containing protein 1-like [Maylandia zebra]
scaffold1975	434640	435030	391	75	0.550524	0.212953	0.337571	634.512	CG	evm.model.scaffold1975.10.1	intron	--	PREDICTED: zinc finger FYVE domain-containing protein 1-like [Maylandia zebra]
scaffold1975	435401	435933	533	76	0.440833	0.208256	0.232577	476.433	CG	evm.model.scaffold1975.10.1	intron	--	PREDICTED: zinc finger FYVE domain-containing protein 1-like [Maylandia zebra]
scaffold1975	438203	439166	964	196	0.600371	0.317182	0.283189	1731.92	CG	evm.model.scaffold1975.10.1	intron	--	PREDICTED: zinc finger FYVE domain-containing protein 1-like [Maylandia zebra]
scaffold1975	441904	442702	799	136	0.76752	0.444121	0.323398	913.717	CG	evm.model.scaffold1975.10.1	intron	--	PREDICTED: zinc finger FYVE domain-containing protein 1-like [Maylandia zebra]
scaffold1977	896258	897476	1219	192	0.0886946	0.0119582	0.0767364	1258.18	CG	evm.model.scaffold1977.4	intron	--	secreted protein, putative [Ixodes scapularis]
scaffold1978	650853	651242	390	85	0.143171	0.066834	0.0763369	443.751	CG	evm.model.scaffold1978.3	intron	--	soluble epoxide hydrolase, putative [Ixodes scapularis]
scaffold198	490791	491015	225	65	0.148435	0.00448863	0.143946	392.087	CHH	evm.model.scaffold198.1	intron
scaffold1984	501147	501482	336	53	0.564808	0.129507	0.435301	688.72	CG	evm.model.scaffold1984.4	promoter
scaffold1984	513562	513902	341	63	0.590234	0.285578	0.304656	457.524	CG	evm.model.scaffold1984.4	intron
scaffold1985	523685	524073	389	89	0.47656	0.262037	0.214523	629.935	CG	evm.model.scaffold1985.7	intron	--	hypothetical protein IscW_ISCW003841 [Ixodes scapularis]
scaffold1985	771747	771814	68	23	0.0428925	0.00986877	0.0330237	124.235	CHH	Target=(CATA)n:1-264;Class=Simple_repeat	repeat
scaffold1985	771747	771814	68	23	0.0428925	0.00986877	0.0330237	124.235	CHH	evm.model.scaffold1985.14	intron	--	alpha-mannosidase II, putative [Ixodes scapularis]
scaffold1987	809227	809475	249	61	0.605022	0.391486	0.213537	423.234	CG	evm.model.scaffold1987.3	intron	--	WD-repeat protein, putative [Ixodes scapularis]
scaffold1988	113938	114160	223	66	0.252866	0.0778014	0.175065	489.634	CG	evm.model.scaffold1988.2	intron	--	PREDICTED: BEN domain-containing protein 5, partial [Chlamydotis macqueenii]
scaffold1994	16071	16158	88	19	0.0259258	0.00304214	0.0228837	76.5964	CHG	evm.model.scaffold1994.1	intron	--	hypothetical protein X975_01847, partial [Stegodyphus mimosarum]
scaffold1994	16071	16158	88	19	0.0259258	0.00304214	0.0228837	76.5964	CHG	evm.model.scaffold1994.1	exon	--	hypothetical protein X975_01847, partial [Stegodyphus mimosarum]
scaffold1994	416418	416790	373	86	0.460235	0.28482	0.175415	553.849	CG	evm.model.scaffold1994.9	intron	--	WD repeat-containing protein 75, partial [Stegodyphus mimosarum]
scaffold1997	100441	100756	316	73	0.866693	0.716257	0.150436	458.053	CG	evm.model.scaffold1997.3	promoter
scaffold1999	1521529	1521955	427	81	0.260341	0.0456224	0.214718	467.257	CG	Target=(CAATC)n:1-74;Class=Simple_repeat	repeat
scaffold20	160734	161149	416	94	0.703867	0.521976	0.181891	525.526	CG	evm.model.scaffold20.3	intron	--	conserved hypothetical protein [Ixodes scapularis]
scaffold20	752820	753100	281	75	0.6327	0.462752	0.169947	472.891	CG	evm.model.scaffold20.6	intron	--	Endothelin-converting enzyme 2, partial [Stegodyphus mimosarum]
scaffold20	799514	799840	327	79	0.595098	0.376507	0.218591	479.524	CG	evm.model.scaffold20.7	intron	--	conserved hypothetical protein [Ixodes scapularis]
scaffold2001	43984	44299	316	75	0.777473	0.493588	0.283885	409.775	CG	evm.model.scaffold2001.2	intron	--	endosomal membrane protein EMP70, putative [Ixodes scapularis]
scaffold2001	147669	148073	405	105	0.127953	0.0351558	0.0927975	692.95	CG	evm.model.scaffold2001.3	intron	--	PREDICTED: uncharacterized protein LOC105394151 [Plutella xylostella]
scaffold2001	148295	148707	413	68	0.113988	0.022773	0.091215	470.26	CG	evm.model.scaffold2001.3	intron	--	PREDICTED: uncharacterized protein LOC105394151 [Plutella xylostella]
scaffold201	8224	8307	84	37	0.038009	0.00101943	0.0369896	184.403	CHH	evm.model.scaffold201.1	intron	--	alkaline phosphatase, putative [Ixodes scapularis]
scaffold201	8224	8307	84	37	0.038009	0.00101943	0.0369896	184.403	CHH	Target=(TC)n:2-180;Class=Simple_repeat	repeat
scaffold2010	29829	31329	1501	312	0.83236	0.603077	0.229283	2371.28	CG	evm.model.scaffold2010.2	intron	--	NAD(P) transhydrogenase, mitochondrial, partial [Stegodyphus mimosarum]
scaffold2014	319619	319986	368	73	0.375455	0.176628	0.198827	433.028	CG	evm.model.scaffold2014.2	intron
scaffold2019	82943	83370	428	95	0.281121	0.100595	0.180525	693.003	CG	evm.model.scaffold2019.1	intron	--	PREDICTED: coatomer subunit delta isoform X1 [Sorex araneus]
scaffold2019	155026	155358	333	85	0.853561	0.486933	0.366628	832.636	CG	evm.model.scaffold2019.2	intron	--	PREDICTED: coatomer subunit delta isoform X1 [Sorex araneus]
scaffold2019	158847	159556	710	115	0.4732	0.240376	0.232824	889.593	CG	evm.model.scaffold2019.2	intron	--	PREDICTED: coatomer subunit delta isoform X1 [Sorex araneus]
scaffold2019	162816	164243	1428	262	0.426771	0.110406	0.316365	2468.58	CG	evm.model.scaffold2019.2	intron	--	PREDICTED: coatomer subunit delta isoform X1 [Sorex araneus]
scaffold202	75971	76109	139	57	0.0429401	0.00842655	0.0345135	243.535	CHH	evm.model.scaffold202.1	intron	--	hypothetical protein IscW_ISCW019167 [Ixodes scapularis]
scaffold202	85617	86190	574	112	0.1385	0.00855448	0.129946	926.966	CG	evm.model.scaffold202.2	exon	--	hypothetical protein IscW_ISCW019166 [Ixodes scapularis]
scaffold202	85617	86190	574	112	0.1385	0.00855448	0.129946	926.966	CG	evm.model.scaffold202.2	TES	--	hypothetical protein IscW_ISCW019166 [Ixodes scapularis]
scaffold202	869184	869605	422	100	0.215374	0.0943132	0.121061	619.151	CG	evm.model.scaffold202.10	intron
scaffold2023	476281	476343	63	21	0.06556	0.0050743	0.0604857	107.941	CHH	evm.model.scaffold2023.6	exon	--	serine/threonine protein phosphatase 4 regulatory subunit, putative [Ixodes scapularis]
scaffold2023	476281	476343	63	21	0.06556	0.0050743	0.0604857	107.941	CHH	evm.model.scaffold2023.6	intron	--	serine/threonine protein phosphatase 4 regulatory subunit, putative [Ixodes scapularis]
scaffold2023	476663	476742	80	31	0.0750349	0.0128056	0.0622293	152.586	CHH	evm.model.scaffold2023.6	exon	--	serine/threonine protein phosphatase 4 regulatory subunit, putative [Ixodes scapularis]
scaffold2023	516760	517142	383	92	0.793569	0.477379	0.31619	528.902	CG	evm.model.scaffold2023.8	intron	--	TPA_inf: DeltaNp63gamma [Lottia gigantea]
scaffold2023	529000	529426	427	83	0.726869	0.437348	0.289522	621.151	CG	evm.model.scaffold2023.8	intron	--	TPA_inf: DeltaNp63gamma [Lottia gigantea]
scaffold2023	530032	530275	244	62	0.590782	0.297473	0.293309	477.846	CG	evm.model.scaffold2023.8	intron	--	TPA_inf: DeltaNp63gamma [Lottia gigantea]
scaffold2023	1519923	1519990	68	13	0.279221	0.020837	0.258384	64.5412	CHH	evm.model.scaffold2023.36	intron	--	conserved hypothetical protein [Ixodes scapularis]
scaffold2028	333007	333466	460	69	0.349489	0.153735	0.195754	468.703	CG	evm.model.scaffold2028.2	intron	--	caspase-8 [Haemaphysalis longicornis]
scaffold2028	333007	333466	460	69	0.349489	0.153735	0.195754	468.703	CG	evm.model.scaffold2028.1.1	intron	--	caspase-8 [Haemaphysalis longicornis]
scaffold2028	338724	339191	468	66	0.430383	0.172714	0.257669	557.187	CG	evm.model.scaffold2028.2	intron	--	caspase-8 [Haemaphysalis longicornis]
scaffold2028	338724	339191	468	66	0.430383	0.172714	0.257669	557.187	CG	evm.model.scaffold2028.1.1	intron	--	caspase-8 [Haemaphysalis longicornis]
scaffold2028	418833	419127	295	48	0.414287	0.0358295	0.378457	414.984	CG	evm.model.scaffold2028.1.1	intron	--	caspase-8 [Haemaphysalis longicornis]
scaffold2028	422919	423464	546	81	0.133504	0.00962046	0.123884	557.466	CG	evm.model.scaffold2028.1.1	intron	--	caspase-8 [Haemaphysalis longicornis]
scaffold2028	423584	424268	685	132	0.107182	0.012855	0.0943269	792.607	CG	evm.model.scaffold2028.1.1	intron	--	caspase-8 [Haemaphysalis longicornis]
scaffold2028	426703	427677	975	167	0.107533	0.0121059	0.0954271	1039.26	CG	evm.model.scaffold2028.1.1	intron	--	caspase-8 [Haemaphysalis longicornis]
scaffold2028	430324	431656	1333	72	0.319227	0.0196866	0.29954	519.465	CG	evm.model.scaffold2028.1.1	intron	--	caspase-8 [Haemaphysalis longicornis]
scaffold2035	1159025	1159088	64	33	0.0433588	0.00233315	0.0410256	154.465	CHH	Target=(GA)n:1-178;Class=Simple_repeat	repeat
scaffold2035	1159025	1159088	64	33	0.0433588	0.00233315	0.0410256	154.465	CHH	evm.model.scaffold2035.14	intron	--	hypothetical protein TcasGA2_TC007477 [Tribolium castaneum]
scaffold2038	24928	25220	293	71	0.141021	0.0256239	0.115397	443.968	CG	evm.model.scaffold2038.1	intron	--	Ubiquitin-protein ligase E3B [Zootermopsis nevadensis]
scaffold2038	27031	27362	332	73	0.264178	0.0950655	0.169112	517.299	CG	evm.model.scaffold2038.1	intron	--	Ubiquitin-protein ligase E3B [Zootermopsis nevadensis]
scaffold2040	547520	547852	333	73	0.528012	0.331854	0.196158	430.939	CG	evm.model.scaffold2040.6	intron	--	NIPSNAP1 protein, putative [Ixodes scapularis]
scaffold2040	773437	773958	522	121	0.53063	0.286122	0.244508	900.718	CG	evm.model.scaffold2040.13	intron	--	retinal degeneration B protein, putative [Ixodes scapularis]
scaffold2042	729874	729999	126	53	0.0278958	0.00372084	0.0241749	243.156	CHH	Target=(GA)n:1-68;Class=Simple_repeat	repeat
scaffold2042	729874	729999	126	53	0.0278958	0.00372084	0.0241749	243.156	CHH	evm.model.scaffold2042.5.1	intron	--	conserved hypothetical protein [Ixodes scapularis]
scaffold2044	637565	638048	484	70	0.719915	0.334796	0.385119	409.507	CG	evm.model.scaffold2044.5	intron	--	Tricarboxylate transport protein, mitochondrial, partial [Stegodyphus mimosarum]
scaffold2045	628674	628750	77	21	0.112614	0.00769113	0.104923	108.731	CHH	evm.model.scaffold2045.6	intron	--	Nuclear distribution protein nudE-like 1, partial [Acanthisitta chloris]
scaffold2047	320971	321383	413	66	0.248656	0.0076748	0.240981	606.48	CG	evm.model.scaffold2047.3	intron	--	PREDICTED: organic cation transporter protein-like [Metaseiulus occidentalis]
scaffold2047	320971	321383	413	66	0.248656	0.0076748	0.240981	606.48	CG	evm.model.scaffold2047.3	exon	--	PREDICTED: organic cation transporter protein-like [Metaseiulus occidentalis]
scaffold2047	320971	321383	413	66	0.248656	0.0076748	0.240981	606.48	CG	evm.model.scaffold2047.3	TSS	--	PREDICTED: organic cation transporter protein-like [Metaseiulus occidentalis]
scaffold2047	320971	321383	413	66	0.248656	0.0076748	0.240981	606.48	CG	evm.model.scaffold2047.3	promoter	--	PREDICTED: organic cation transporter protein-like [Metaseiulus occidentalis]
scaffold2050	96147	96406	260	69	0.0852332	0.00978006	0.0754531	467.376	CG	evm.model.scaffold2050.3	intron	--	cytochrome P450, putative [Ixodes scapularis]
scaffold2053	2450	2893	444	88	0.097254	0.00765952	0.0895945	588.495	CG	evm.model.scaffold2053.1	intron	--	hypothetical protein IscW_ISCW011882 [Ixodes scapularis]
scaffold2053	2450	2893	444	88	0.097254	0.00765952	0.0895945	588.495	CG	evm.model.scaffold2053.1	exon	--	hypothetical protein IscW_ISCW011882 [Ixodes scapularis]
scaffold2053	12359	12795	437	80	0.0770994	0.00802411	0.0690753	469.636	CG	evm.model.scaffold2053.1	intron	--	hypothetical protein IscW_ISCW011882 [Ixodes scapularis]
scaffold2053	12359	12795	437	80	0.0770994	0.00802411	0.0690753	469.636	CG	evm.model.scaffold2053.1	exon	--	hypothetical protein IscW_ISCW011882 [Ixodes scapularis]
scaffold2053	12359	12795	437	80	0.0770994	0.00802411	0.0690753	469.636	CG	evm.model.scaffold2053.1	TES	--	hypothetical protein IscW_ISCW011882 [Ixodes scapularis]
scaffold2056	1275645	1275993	349	78	0.176008	0.0434457	0.132562	431.294	CG	Target=(GATTG)n:1-74;Class=Simple_repeat	repeat
scaffold2057	173433	173504	72	17	0.098542	0.00310489	0.0954371	88.2088	CHH	evm.model.scaffold2057.4	intron	--	nonsense-mediated mRNA decay protein, putative [Ixodes scapularis]
scaffold2058	1583689	1583744	56	5	0.0672917	0.000921235	0.0663705	27.1329	CHG	evm.model.scaffold2058.29	intron
scaffold2059	453838	454459	622	156	0.177185	0.0470256	0.130159	1034.4	CG	evm.model.scaffold2059.3	intron	--	sprouty protein evh1 domain-containing protein, putative [Ixodes scapularis]
scaffold2059	453838	454459	622	156	0.177185	0.0470256	0.130159	1034.4	CG	evm.model.scaffold2059.3	exon	--	sprouty protein evh1 domain-containing protein, putative [Ixodes scapularis]
scaffold206	78122	78184	63	32	0.0327966	0.00614757	0.026649	169.186	CHH	Target=(TC)n:1-72;Class=Simple_repeat	repeat
scaffold2061	79258	79607	350	100	0.569602	0.43355	0.136052	533.864	CG	evm.model.scaffold2061.2	intron	--	PREDICTED: structural maintenance of chromosomes protein 3-like [Metaseiulus occidentalis]
scaffold2061	145511	145911	401	75	0.20436	0.0743138	0.130046	475.329	CG	evm.model.scaffold2061.2	intron	--	PREDICTED: structural maintenance of chromosomes protein 3-like [Metaseiulus occidentalis]
scaffold2061	359332	359577	246	67	0.120985	0.0358494	0.0851355	402.33	CG	evm.model.scaffold2061.3	intron	--	PREDICTED: protein Skeletor, isoforms B/C-like [Metaseiulus occidentalis]
scaffold2061	551035	551906	872	196	0.200013	0.109534	0.0904795	1042.19	CG	evm.model.scaffold2061.4	promoter	--	ablim, putative [Pediculus humanus corporis]
scaffold2061	2184976	2185472	497	100	0.342611	0.0571522	0.285459	1140.95	CG	evm.model.scaffold2061.16	intron	--	CTD small phosphatase-like protein, partial [Stegodyphus mimosarum]
scaffold2061	2225123	2225405	283	57	0.296139	0.0538779	0.242261	432.411	CG	evm.model.scaffold2061.16	intron	--	CTD small phosphatase-like protein, partial [Stegodyphus mimosarum]
scaffold2061	2475892	2476183	292	76	0.143464	0.0335481	0.109916	516.954	CG	evm.model.scaffold2061.19	intron	--	hypothetical protein IscW_ISCW017288 [Ixodes scapularis]
scaffold2061	2585594	2585963	370	63	0.129534	0.0311385	0.0983955	573.65	CG	evm.model.scaffold2061.19	intron	--	hypothetical protein IscW_ISCW017288 [Ixodes scapularis]
scaffold2062	597272	597702	431	69	0.138174	0.0333707	0.104804	429.723	CG	evm.model.scaffold2062.5	intron	--	hypothetical protein IscW_ISCW019517 [Ixodes scapularis]
scaffold2066	170665	170778	114	30	0.0660296	0.0263395	0.0396901	133.908	CHH	evm.model.scaffold2066.4.1	intron	--	TPA_inf: hypothetical protein 646 [Amblyomma variegatum]
scaffold2070	756408	756633	226	56	0.497569	0.24219	0.255378	435.769	CG	evm.model.scaffold2070.3_evm.model.scaffold2070.4	intron	--	sialin, putative [Ixodes scapularis]
scaffold2070	756885	757542	658	125	0.498435	0.311866	0.18657	716.732	CG	evm.model.scaffold2070.3_evm.model.scaffold2070.4	intron	--	sialin, putative [Ixodes scapularis]
scaffold2070	1118542	1118646	105	38	0.0331886	0.00147877	0.0317099	160.007	CHH	evm.model.scaffold2070.11	intron	--	PREDICTED: mediator of RNA polymerase II transcription subunit 30-like [Metaseiulus occidentalis]
scaffold2072	104470	105079	610	89	0.580271	0.329809	0.250462	549.945	CG	evm.model.scaffold2072.3	intron	--	apoptotic protease-activating factor, putative [Ixodes scapularis]
scaffold2072	478035	478415	381	74	0.220632	0.0936414	0.126991	419.263	CG	evm.model.scaffold2072.5	intron	--	hypothetical protein IscW_ISCW012743 [Ixodes scapularis]
scaffold2073	119978	120410	433	77	0.224463	0.024197	0.200266	702.158	CG	evm.model.scaffold2073.2	intron
scaffold2074	757071	758367	1297	178	0.378668	0.115483	0.263184	1435.59	CG	Target=(TG)n:2-66;Class=Simple_repeat	repeat
scaffold2075	141537	141829	293	66	0.735263	0.491228	0.244034	565.572	CG	evm.model.scaffold2075.2	intron	--	Protein CutA-like protein, partial [Stegodyphus mimosarum]
scaffold2076	423647	423838	192	57	0.158719	0.0438957	0.114823	253.945	CHH	Target=(TG)n:2-145;Class=Simple_repeat	repeat
scaffold2078	1087111	1087196	86	21	0.0714832	0.0104074	0.0610759	102.589	CHH	Target=(ATG)n:3-94;Class=Simple_repeat	repeat
scaffold2081	416790	417005	216	55	0.832387	0.449566	0.382821	422.347	CG	evm.model.scaffold2081.10	intron	--	PREDICTED: phenylalanine--tRNA ligase alpha subunit-like [Crassostrea gigas]
scaffold2082	308574	310207	1634	265	0.762569	0.44504	0.317529	2820.62	CG	evm.model.scaffold2082.2	TES	--	PREDICTED: uncharacterized protein LOC105198295, partial [Solenopsis invicta]
scaffold2082	308574	310207	1634	265	0.762569	0.44504	0.317529	2820.62	CG	evm.model.scaffold2082.2	utr3	--	PREDICTED: uncharacterized protein LOC105198295, partial [Solenopsis invicta]
scaffold2082	308574	310207	1634	265	0.762569	0.44504	0.317529	2820.62	CG	evm.model.scaffold2082.2	exon	--	PREDICTED: uncharacterized protein LOC105198295, partial [Solenopsis invicta]
scaffold2088	247220	247615	396	58	0.538867	0.0958514	0.443016	592.601	CG	evm.model.scaffold2088.2	intron	--	zinc finger protein, putative [Ixodes scapularis]
scaffold2088	260707	261035	329	64	0.546387	0.263635	0.282752	441.889	CG	evm.model.scaffold2088.2	intron	--	zinc finger protein, putative [Ixodes scapularis]
scaffold2088	291486	292220	735	98	0.637314	0.364164	0.27315	611.444	CG	evm.model.scaffold2088.2	intron	--	zinc finger protein, putative [Ixodes scapularis]
scaffold2088	299541	301721	2181	290	0.640824	0.267602	0.373222	2239.02	CG	evm.model.scaffold2088.2	intron	--	zinc finger protein, putative [Ixodes scapularis]
scaffold2088	303304	303709	406	82	0.696447	0.404449	0.291998	771.293	CG	evm.model.scaffold2088.2	intron	--	zinc finger protein, putative [Ixodes scapularis]
scaffold2088	307214	308499	1286	235	0.727541	0.273254	0.454288	2537.97	CG	evm.model.scaffold2088.2	intron	--	zinc finger protein, putative [Ixodes scapularis]
scaffold2088	310157	311771	1615	101	0.821373	0.520103	0.301269	511.073	CG	evm.model.scaffold2088.2	intron	--	zinc finger protein, putative [Ixodes scapularis]
scaffold2088	319965	320371	407	67	0.530155	0.1668	0.363355	528.03	CG	evm.model.scaffold2088.2	intron	--	zinc finger protein, putative [Ixodes scapularis]
scaffold2088	321389	322688	1300	182	0.643761	0.184351	0.459411	2066.78	CG	evm.model.scaffold2088.2	intron	--	zinc finger protein, putative [Ixodes scapularis]
scaffold2088	322851	323550	700	113	0.595711	0.180208	0.415503	1274.57	CG	evm.model.scaffold2088.2	intron	--	zinc finger protein, putative [Ixodes scapularis]
scaffold2088	338014	338507	494	92	0.74174	0.435567	0.306173	564.744	CG	evm.model.scaffold2088.2	intron	--	zinc finger protein, putative [Ixodes scapularis]
scaffold2088	338738	339214	477	92	0.690243	0.331581	0.358662	654.418	CG	evm.model.scaffold2088.2	intron	--	zinc finger protein, putative [Ixodes scapularis]
scaffold2088	339424	339948	525	80	0.76299	0.398551	0.364439	470.234	CG	evm.model.scaffold2088.2	intron	--	zinc finger protein, putative [Ixodes scapularis]
scaffold2088	356078	356368	291	53	0.798252	0.487397	0.310855	400.068	CG	evm.model.scaffold2088.3	intron	--	cell division protein, putative [Ixodes scapularis]
scaffold2088	404185	404509	325	60	0.58821	0.0507922	0.537418	743.105	CG	evm.model.scaffold2088.5.3	intron	--	PREDICTED: uncharacterized protein LOC103134100 [Poecilia formosa]
scaffold2088	412078	412540	463	66	0.398639	0.115682	0.282957	455.595	CG	evm.model.scaffold2088.5.3	intron	--	PREDICTED: uncharacterized protein LOC103134100 [Poecilia formosa]
scaffold2088	505316	505977	662	97	0.311521	0.119429	0.192091	579.265	CG	evm.model.scaffold2088.7	promoter	--	Signal peptide peptidase-like 3 [Zootermopsis nevadensis]
scaffold2088	520113	521363	1251	190	0.374298	0.145617	0.22868	1443.22	CG	evm.model.scaffold2088.8	promoter	--	clathrin heavy chain, putative [Ixodes scapularis]
scaffold2088	604868	605432	565	86	0.720423	0.399168	0.321255	704.374	CG	evm.model.scaffold2088.13	exon	--	glutamyl-tRNA synthetase, cytoplasmic, putative [Ixodes scapularis]
scaffold2088	1103684	1103888	205	68	0.569254	0.284305	0.284949	423.268	CG	evm.model.scaffold2088.16	intron	--	Transmembrane protein 132C, partial [Stegodyphus mimosarum]
scaffold2088	1117537	1118106	570	114	0.752296	0.566622	0.185675	695.94	CG	evm.model.scaffold2088.16	intron	--	Transmembrane protein 132C, partial [Stegodyphus mimosarum]
scaffold2088	1119973	1121047	1075	200	0.346166	0.0872075	0.258958	2078.93	CG	evm.model.scaffold2088.16	intron	--	Transmembrane protein 132C, partial [Stegodyphus mimosarum]
scaffold2088	1125843	1126140	298	69	0.70774	0.37626	0.331481	419.724	CG	evm.model.scaffold2088.16	intron	--	Transmembrane protein 132C, partial [Stegodyphus mimosarum]
scaffold2088	1142416	1143183	768	132	0.443205	0.180014	0.26319	938.485	CG	evm.model.scaffold2088.16	intron	--	Transmembrane protein 132C, partial [Stegodyphus mimosarum]
scaffold2088	1170839	1171102	264	82	0.662639	0.492503	0.170136	516.475	CG	evm.model.scaffold2088.17	intron	--	coiled-coil protein, putative [Ixodes scapularis]
scaffold2089	555930	556596	667	117	0.772946	0.599687	0.173259	716.193	CG	evm.model.scaffold2089.1	intron	--	urease [Emiliania huxleyi CCMP1516]
scaffold2089	848166	848223	58	29	0.0674895	0.00101373	0.0664757	279.759	CHH	Target=(GA)n:1-284;Class=Simple_repeat	repeat
scaffold2089	848166	848223	58	29	0.0674895	0.00101373	0.0664757	279.759	CHH	evm.model.scaffold2089.3	intron	--	TPA_inf: sterile alpha motif [Amblyomma variegatum]
scaffold2092	601005	601196	192	43	0.087725	0.00380697	0.0839181	156.606	CHH	evm.model.scaffold2092.5	intron	--	trypsin inhibitor, putative [Ixodes scapularis]
scaffold2095	322655	323210	556	98	0.720897	0.348585	0.372311	807.3	CG	evm.model.scaffold2095.6	intron	--	membrane protein, putative [Ixodes scapularis]
scaffold2095	338181	338515	335	68	0.843875	0.436736	0.407139	533.813	CG	evm.model.scaffold2095.7	intron	--	F-box and WD domain protein, putative [Ixodes scapularis]
scaffold2095	390405	390464	60	6	0.0244907	0.000550768	0.0239399	24.0037	CHG	evm.model.scaffold2095.9	exon	--	phosphoribosylformylglycinamidine synthase, putative [Ixodes scapularis]
scaffold2095	390405	390464	60	6	0.0244907	0.000550768	0.0239399	24.0037	CHG	evm.model.scaffold2095.9	utr3	--	phosphoribosylformylglycinamidine synthase, putative [Ixodes scapularis]
scaffold2095	718076	718397	322	59	0.147947	0.0235669	0.12438	402.741	CG	evm.model.scaffold2095.22	intron	--	cytochrome P450, putative [Ixodes scapularis]
scaffold2095	1318070	1318295	226	56	0.438235	0.223916	0.21432	401.343	CG	evm.model.scaffold2095.33	intron	--	PREDICTED: structural maintenance of chromosomes protein 3-like, partial [Ciona intestinalis]
scaffold2097	371959	372026	68	9	0.0283019	0.00130045	0.0270014	40.3302	CHG	evm.model.scaffold2097.9	intron	--	PREDICTED: E3 ubiquitin-protein ligase RBBP6 isoform X3 [Orussus abietinus]
scaffold2097	393805	394084	280	68	0.716652	0.422799	0.293853	574.976	CG	evm.model.scaffold2097.9	intron	--	PREDICTED: E3 ubiquitin-protein ligase RBBP6 isoform X3 [Orussus abietinus]
scaffold2097	487863	488641	779	143	0.153142	0.00891229	0.14423	1175.24	CG	evm.model.scaffold2097.12	intron	--	glycerol-3-phosphate cytidylyltransferase, putative [Ixodes scapularis]
scaffold2097	488737	489831	1095	147	0.220675	0.0133145	0.20736	1202.28	CG	evm.model.scaffold2097.12	intron	--	glycerol-3-phosphate cytidylyltransferase, putative [Ixodes scapularis]
scaffold2097	490507	490937	431	90	0.111955	0.0102717	0.101683	636.487	CG	evm.model.scaffold2097.12	intron	--	glycerol-3-phosphate cytidylyltransferase, putative [Ixodes scapularis]
scaffold2097	637416	637598	183	67	0.0548968	0.00160607	0.0532907	362.383	CHH	evm.model.scaffold2097.13	intron	--	beta chain of the tetrameric hemoglobin, putative [Ixodes scapularis]
scaffold21	217335	217422	88	27	0.0489655	0.00225294	0.0467125	103.996	CHH	evm.model.scaffold21.2	intron	--	PREDICTED: LOW QUALITY PROTEIN: sodium/potassium/calcium exchanger 3-like [Metaseiulus occidentalis]
scaffold21	1401484	1401893	410	83	0.65635	0.280858	0.375493	933.155	CG	evm.model.scaffold21.11	intron	--	partner of ralbp-1, putative [Ixodes scapularis]
scaffold21	1403287	1403648	362	70	0.595362	0.296993	0.298369	579.317	CG	evm.model.scaffold21.11	intron	--	partner of ralbp-1, putative [Ixodes scapularis]
scaffold21	1448858	1449380	523	107	0.620009	0.366978	0.253031	824.035	CG	evm.model.scaffold21.11	intron	--	partner of ralbp-1, putative [Ixodes scapularis]
scaffold2101	571767	572198	432	103	0.713402	0.481437	0.231966	824.514	CG	evm.model.scaffold2101.3	intron	--	Mcm2/3, putative [Ixodes scapularis]
scaffold2101	947053	947338	286	60	0.74761	0.515399	0.23221	424.358	CG	evm.model.scaffold2101.12	intron	--	conserved hypothetical protein [Ixodes scapularis]
scaffold2105	479375	479773	399	87	0.782189	0.541586	0.240603	474.202	CG	evm.model.scaffold2105.6	intron	--	PREDICTED: radical S-adenosyl methionine domain-containing protein 1, mitochondrial [Stegastes partitus]
scaffold2105	488527	488752	226	45	0.631273	0.0535213	0.577752	687.606	CG	evm.model.scaffold2105.6	intron	--	PREDICTED: radical S-adenosyl methionine domain-containing protein 1, mitochondrial [Stegastes partitus]
scaffold2105	506753	507169	417	78	0.688406	0.398419	0.289987	534.671	CG	evm.model.scaffold2105.6	intron	--	PREDICTED: radical S-adenosyl methionine domain-containing protein 1, mitochondrial [Stegastes partitus]
scaffold2109	22767	23259	493	87	0.380403	0.1948	0.185603	533.625	CG	evm.model.scaffold2109.1	intron	--	hypothetical protein DAPPUDRAFT_329005 [Daphnia pulex]
scaffold2109	35905	36497	593	132	0.840006	0.550174	0.289832	783.579	CG	evm.model.scaffold2109.1	intron	--	hypothetical protein DAPPUDRAFT_329005 [Daphnia pulex]
scaffold2109	67269	67769	501	80	0.861848	0.52396	0.337888	486.532	CG	evm.model.scaffold2109.1	exon	--	hypothetical protein DAPPUDRAFT_329005 [Daphnia pulex]
scaffold2109	67269	67769	501	80	0.861848	0.52396	0.337888	486.532	CG	evm.model.scaffold2109.1	intron	--	hypothetical protein DAPPUDRAFT_329005 [Daphnia pulex]
scaffold2109	84002	85538	1537	260	0.79225	0.461023	0.331227	2134.34	CG	evm.model.scaffold2109.1	intron	--	hypothetical protein DAPPUDRAFT_329005 [Daphnia pulex]
scaffold2109	127234	128005	772	139	0.53537	0.163735	0.371635	1749.8	CG	evm.model.scaffold2109.1	intron	--	hypothetical protein DAPPUDRAFT_329005 [Daphnia pulex]
scaffold2109	169508	170099	592	98	0.416575	0.113789	0.302786	961.626	CG	evm.model.scaffold2109.1	intron	--	hypothetical protein DAPPUDRAFT_329005 [Daphnia pulex]
scaffold2109	183072	184298	1227	232	0.502847	0.152572	0.350275	2701.37	CG	evm.model.scaffold2109.1	intron	--	hypothetical protein DAPPUDRAFT_329005 [Daphnia pulex]
scaffold2109	265113	265583	471	78	0.781309	0.464126	0.317183	431.33	CG	evm.model.scaffold2109.2	intron	--	cysteine-rich protein 2-binding protein, putative [Ixodes scapularis]
scaffold2109	274470	274919	450	77	0.771834	0.591117	0.180717	541.782	CG	evm.model.scaffold2109.2	intron	--	cysteine-rich protein 2-binding protein, putative [Ixodes scapularis]
scaffold2109	285713	286204	492	86	0.814833	0.494575	0.320258	510.172	CG	evm.model.scaffold2109.2	intron	--	cysteine-rich protein 2-binding protein, putative [Ixodes scapularis]
scaffold2111	900330	900884	555	86	0.284124	0.0510863	0.233038	611.305	CG	evm.model.scaffold2111.9	intron	--	Cdc42 protein, putative [Ixodes scapularis]
scaffold2111	909277	909454	178	46	0.127415	0.00836678	0.119049	283.663	CHH	evm.model.scaffold2111.10	TES	--	Transmembrane protein 234-like protein, partial [Stegodyphus mimosarum]
scaffold2111	909277	909454	178	46	0.127415	0.00836678	0.119049	283.663	CHH	evm.model.scaffold2111.10	utr3	--	Transmembrane protein 234-like protein, partial [Stegodyphus mimosarum]
scaffold2111	909277	909454	178	46	0.127415	0.00836678	0.119049	283.663	CHH	evm.model.scaffold2111.10	exon	--	Transmembrane protein 234-like protein, partial [Stegodyphus mimosarum]
scaffold2111	1061923	1061988	66	15	0.0574908	0.0336107	0.0238801	66.4237	CHG	Target=(CCTG)n:1-2154;Class=Simple_repeat	repeat
scaffold2111	1268571	1269822	1252	247	0.747739	0.518722	0.229017	1924.57	CG	evm.model.scaffold2111.20.1	intron	--	conserved hypothetical protein [Ixodes scapularis]
scaffold2111	1270371	1270821	451	109	0.814564	0.663347	0.151217	785.811	CG	evm.model.scaffold2111.20.1	intron	--	conserved hypothetical protein [Ixodes scapularis]
scaffold2111	1881703	1882947	1245	189	0.0955521	0.00603702	0.089515	1210.66	CG	evm.model.scaffold2111.38	promoter	--	secreted protein, putative [Ixodes scapularis]
scaffold2111	1892094	1892457	364	92	0.0621998	0.0105389	0.0516608	469.563	CG	evm.model.scaffold2111.38	intron	--	secreted protein, putative [Ixodes scapularis]
scaffold2111	1892094	1892457	364	92	0.0621998	0.0105389	0.0516608	469.563	CG	evm.model.scaffold2111.38	exon	--	secreted protein, putative [Ixodes scapularis]
scaffold2111	1893436	1894453	1018	109	0.149994	0.00851008	0.141484	676.261	CG	evm.model.scaffold2111.38	exon	--	secreted protein, putative [Ixodes scapularis]
scaffold2111	1893436	1894453	1018	109	0.149994	0.00851008	0.141484	676.261	CG	evm.model.scaffold2111.38	utr3	--	secreted protein, putative [Ixodes scapularis]
scaffold2118	162088	162151	64	11	0.0447408	0.00103226	0.0437085	36.1609	CHG	Target=(TAG)n:1-166;Class=Simple_repeat	repeat
scaffold2118	162088	162151	64	11	0.0447408	0.00103226	0.0437085	36.1609	CHG	evm.model.scaffold2118.5	intron	--	arylsulfatase B, putative [Ixodes scapularis]
scaffold212	155586	156410	825	76	0.703814	0.38973	0.314085	477.625	CG	evm.model.scaffold212.3	intron	--	maguk P55, putative [Ixodes scapularis]
scaffold212	368476	368885	410	76	0.289309	0.152392	0.136918	435.904	CG	evm.model.scaffold212.4	intron	--	PREDICTED: uncharacterized protein LOC105939494 [Fundulus heteroclitus]
scaffold212	439628	440089	462	85	0.416058	0.0842262	0.331832	739.14	CG	evm.model.scaffold212.7	intron	--	putative palmitoyltransferase ZDHHC16 [Zootermopsis nevadensis]
scaffold212	1859225	1859623	399	67	0.335857	0.156592	0.179265	446.786	CG	evm.model.scaffold212.20	intron	--	transmembrane protein, putative [Ixodes scapularis]
scaffold212	1862499	1862712	214	60	0.774283	0.436054	0.33823	584.138	CG	evm.model.scaffold212.20	intron	--	transmembrane protein, putative [Ixodes scapularis]
scaffold212	1871083	1871340	258	61	0.562639	0.313103	0.249536	499.809	CG	evm.model.scaffold212.20	intron	--	transmembrane protein, putative [Ixodes scapularis]
scaffold2123	596575	596942	368	89	0.04228	0.00790366	0.0343763	453.958	CG	evm.model.scaffold2123.2	intron	--	conserved hypothetical protein [Ixodes scapularis]
scaffold2123	1404811	1405112	302	89	0.052679	0.0057414	0.0469376	535.548	CG	Target=(CAATC)n:1-94;Class=Simple_repeat	repeat
scaffold2123	2327432	2327707	276	68	0.273291	0.113749	0.159542	436.986	CG	evm.model.scaffold2123.12	intron	--	PREDICTED: probable palmitoyltransferase ZDHHC1 isoform X2 [Maylandia zebra]
scaffold2123	2667565	2668026	462	73	0.734528	0.454973	0.279555	541.696	CG	evm.model.scaffold2123.17	promoter
scaffold2127	689916	690284	369	61	0.797298	0.459824	0.337474	441.071	CG	evm.model.scaffold2127.8	intron	--	secreted protein, putative [Ixodes scapularis]
scaffold2127	695503	695957	455	94	0.830666	0.61735	0.213316	813.402	CG	evm.model.scaffold2127.8	intron	--	secreted protein, putative [Ixodes scapularis]
scaffold2127	706831	707486	656	114	0.498399	0.240334	0.258065	970.249	CG	evm.model.scaffold2127.8	intron	--	secreted protein, putative [Ixodes scapularis]
scaffold2127	711789	712745	957	116	0.757694	0.443265	0.314429	876.135	CG	evm.model.scaffold2127.8	intron	--	secreted protein, putative [Ixodes scapularis]
scaffold2127	718225	718732	508	90	0.614791	0.403156	0.211635	569.449	CG	evm.model.scaffold2127.8	intron	--	secreted protein, putative [Ixodes scapularis]
scaffold2127	736005	736562	558	84	0.487939	0.25831	0.229629	538.686	CG	evm.model.scaffold2127.8	intron	--	secreted protein, putative [Ixodes scapularis]
scaffold2128	537475	537761	287	72	0.574207	0.343354	0.230853	426.964	CG	evm.model.scaffold2128.4	intron
scaffold213	310328	310493	166	50	0.0533418	0.00768168	0.0456601	235.008	CHH	Target=(ATTG)n:1-196;Class=Simple_repeat	repeat
scaffold2138	102344	102807	464	107	0.259923	0.0978985	0.162025	633.974	CG	evm.model.scaffold2138.2	intron	--	conserved hypothetical protein [Ixodes scapularis]
scaffold2138	126060	126448	389	48	0.622941	0.152726	0.470215	407.621	CG	evm.model.scaffold2138.4.1	intron	--	p63, putative [Ixodes scapularis]
scaffold2138	2071728	2071926	199	67	0.394388	0.166186	0.228202	583.547	CG	evm.model.scaffold2138.39	intron	--	conserved hypothetical protein [Ixodes scapularis]
scaffold2138	2077983	2078385	403	97	0.102116	0.02868	0.0734365	586.601	CG	evm.model.scaffold2138.39	intron	--	conserved hypothetical protein [Ixodes scapularis]
scaffold2143	113977	114449	473	87	0.778292	0.56146	0.216832	498.483	CG	evm.model.scaffold2143.3	intron	--	malonyl CoA-acyl carrier protein transacylase, putative [Ixodes scapularis]
scaffold2143	1551728	1551874	147	38	0.039482	0.00534984	0.0341322	173.875	CHH	Target=(ATTG)n:2-107;Class=Simple_repeat	repeat
scaffold2144	249778	250818	1041	172	0.347455	0.0222795	0.325176	1513.17	CG	evm.model.scaffold2144.1	intron
scaffold2144	261026	261212	187	58	0.195399	0.064592	0.130807	418.682	CG	Target=(CACG)n:1-317;Class=Simple_repeat	repeat
scaffold2144	261026	261212	187	58	0.195399	0.064592	0.130807	418.682	CG	Target=(CA)n:1-263;Class=Simple_repeat	repeat
scaffold2144	261026	261212	187	58	0.195399	0.064592	0.130807	418.682	CG	evm.model.scaffold2144.1	intron
scaffold2144	518622	518800	179	70	0.0652428	0.00522458	0.0600182	371.985	CHH	evm.model.scaffold2144.2	intron	--	PREDICTED: uncharacterized protein LOC100904397 [Metaseiulus occidentalis]
scaffold2144	518622	518800	179	70	0.0652428	0.00522458	0.0600182	371.985	CHH	Target=(TC)n:2-91;Class=Simple_repeat	repeat
scaffold2145	162443	162710	268	71	0.464452	0.0193892	0.445062	1052.17	CG	evm.model.scaffold2145.1	intron	--	26S proteasome regulatory complex, subunit RPN9/PSMD13, putative [Ixodes scapularis]
scaffold2148	19070	19330	261	45	0.494327	0.114509	0.379818	458.484	CG	evm.model.scaffold2148.1	TES	--	zinc finger protein, putative [Ixodes scapularis]
scaffold2148	19070	19330	261	45	0.494327	0.114509	0.379818	458.484	CG	evm.model.scaffold2148.1	exon	--	zinc finger protein, putative [Ixodes scapularis]
scaffold2148	19070	19330	261	45	0.494327	0.114509	0.379818	458.484	CG	evm.model.scaffold2148.1	intron	--	zinc finger protein, putative [Ixodes scapularis]
scaffold2148	123920	124241	322	75	0.837083	0.566452	0.270631	518.603	CG	evm.model.scaffold2148.2	intron	--	zinc finger protein, putative [Ixodes scapularis]
scaffold2148	127935	129094	1160	181	0.817527	0.392908	0.424619	1411.88	CG	evm.model.scaffold2148.2	intron	--	zinc finger protein, putative [Ixodes scapularis]
scaffold2148	130681	131559	879	68	0.715832	0.354493	0.361339	427.583	CG	evm.model.scaffold2148.2	intron	--	zinc finger protein, putative [Ixodes scapularis]
scaffold2148	143173	143932	760	167	0.764301	0.368855	0.395446	1366.57	CG	evm.model.scaffold2148.2	intron	--	zinc finger protein, putative [Ixodes scapularis]
scaffold2148	321807	322582	776	143	0.468412	0.173214	0.295198	959.158	CG	evm.model.scaffold2148.5	intron	--	coatomer, alpha chain, putative [Ixodes scapularis]
scaffold2152	1046041	1046397	357	75	0.814063	0.544646	0.269417	646.189	CG	evm.model.scaffold2152.15	intron	--	conserved hypothetical protein [Ixodes scapularis]
scaffold2152	1049606	1050058	453	109	0.803212	0.50124	0.301972	691.757	CG	evm.model.scaffold2152.15	intron	--	conserved hypothetical protein [Ixodes scapularis]
scaffold2160	417198	417258	61	9	0.0256205	0.00216244	0.023458	30.4461	CHG	evm.model.scaffold2160.6	intron	--	Tumor necrosis factor receptor-associated factor-like protein [Rhipicephalus microplus]
scaffold2168	35627	35710	84	26	0.0576015	0.0101509	0.0474506	102.997	CHH	evm.model.scaffold2168.2	promoter	--	PREDICTED: proteasome subunit beta type-6 [Athalia rosae]
scaffold2168	52348	52472	125	56	0.216152	0.00236227	0.21379	360.75	CHH	Target=(CTCA)n:1-359;Class=Simple_repeat	repeat
scaffold2168	332543	332942	400	89	0.911944	0.751434	0.16051	682.97	CG	evm.model.scaffold2168.11	exon	--	DNA cytosine-5-methyltransferase 1 [Patiria pectinifera]
scaffold2168	469282	469415	134	34	0.0343737	0.00460436	0.0297694	122.583	CHH	evm.model.scaffold2168.18	intron	--	ABC transporter, putative [Ixodes scapularis]
scaffold2168	510753	511471	719	124	0.553309	0.0413017	0.512007	1802.15	CG	evm.model.scaffold2168.18	intron	--	ABC transporter, putative [Ixodes scapularis]
scaffold2168	679527	679748	222	50	0.39412	0.0114447	0.382676	443.658	CG	evm.model.scaffold2168.21_evm.model.scaffold2168.20	intron	--	Na+/dicarboxylate, Na+/tricarboxylate and phosphate transporter, putative [Ixodes scapularis]
scaffold2169	221781	222325	545	119	0.767109	0.624297	0.142812	637.876	CG	evm.model.scaffold2169.1	intron
scaffold2169	258500	258985	486	111	0.712826	0.523666	0.18916	738.295	CG	evm.model.scaffold2169.1	intron
scaffold217	266180	266671	492	82	0.202722	0.0421789	0.160543	459.862	CG	evm.model.scaffold217.1	intron
scaffold2172	1937534	1938175	642	109	0.758799	0.417944	0.340855	911.291	CG	evm.model.scaffold2172.4	intron	--	lumican, putative [Ixodes scapularis]
scaffold2172	1952513	1953155	643	91	0.571777	0.340662	0.231115	599.372	CG	evm.model.scaffold2172.4	intron	--	lumican, putative [Ixodes scapularis]
scaffold2175	457821	457881	61	11	0.0450526	0.000417441	0.0446352	36.2137	CHG	evm.model.scaffold2175.9	intron
scaffold2179	237210	237850	641	89	0.844234	0.72621	0.118024	442.591	CG	evm.model.scaffold2179.7	intron	--	PREDICTED: protein CIP2A homolog [Ficedula albicollis]
scaffold2179	243187	243656	470	90	0.724622	0.545228	0.179394	618.552	CG	evm.model.scaffold2179.7	intron	--	PREDICTED: protein CIP2A homolog [Ficedula albicollis]
scaffold218	339281	339766	486	109	0.337853	0.101455	0.236397	756.173	CG	evm.model.scaffold218.4	intron	--	heat shock protein, putative [Ixodes scapularis]
scaffold218	727754	727901	148	47	0.0466629	0.00358718	0.0430757	213.737	CHH	evm.model.scaffold218.7	intron	--	PREDICTED: uncharacterized protein LOC103524569 [Diaphorina citri]
scaffold218	915668	916089	422	101	0.785987	0.299983	0.486005	1325.22	CG	evm.model.scaffold218.12	intron	--	PREDICTED: mediator of RNA polymerase II transcription subunit 23-like [Metaseiulus occidentalis]
scaffold218	923383	923821	439	69	0.691746	0.350959	0.340787	609.253	CG	evm.model.scaffold218.12	intron	--	PREDICTED: mediator of RNA polymerase II transcription subunit 23-like [Metaseiulus occidentalis]
scaffold218	924170	924227	58	9	0.024485	0.000758309	0.0237267	30.3687	CHG	evm.model.scaffold218.12	intron	--	PREDICTED: mediator of RNA polymerase II transcription subunit 23-like [Metaseiulus occidentalis]
scaffold218	937670	938065	396	83	0.828887	0.696603	0.132284	428.157	CG	evm.model.scaffold218.12	intron	--	PREDICTED: mediator of RNA polymerase II transcription subunit 23-like [Metaseiulus occidentalis]
scaffold218	984032	984407	376	68	0.419348	0.25332	0.166028	406.763	CG	evm.model.scaffold218.13	intron
scaffold2182	278096	278637	542	131	0.657992	0.408507	0.249486	946.633	CG	evm.model.scaffold2182.4	intron	--	PREDICTED: proteasome-associated protein ECM29 homolog [Crassostrea gigas]
scaffold2182	313960	314658	699	89	0.597656	0.273639	0.324017	650.75	CG	evm.model.scaffold2182.4	intron	--	PREDICTED: proteasome-associated protein ECM29 homolog [Crassostrea gigas]
scaffold2186	120556	120623	68	17	0.0579059	0.00263978	0.0552661	82.8274	CHH	evm.model.scaffold2186.3	intron	--	Copper chaperone for superoxide dismutase, partial [Stegodyphus mimosarum]
scaffold2186	153649	153806	158	59	0.0837825	0.00293391	0.0808486	334.473	CHH	evm.model.scaffold2186.4	intron	--	conserved hypothetical protein [Ixodes scapularis]
scaffold2187	104883	105303	421	87	0.327896	0.0865826	0.241313	507.908	CG	evm.model.scaffold2187.1	intron	--	sugar transporter, putative [Ixodes scapularis]
scaffold2187	106564	107409	846	98	0.213235	0.0629673	0.150268	605.347	CG	evm.model.scaffold2187.1	intron	--	sugar transporter, putative [Ixodes scapularis]
scaffold2187	112755	113429	675	83	0.249826	0.086187	0.163639	546.697	CG	evm.model.scaffold2187.1	intron	--	sugar transporter, putative [Ixodes scapularis]
scaffold2187	112755	113429	675	83	0.249826	0.086187	0.163639	546.697	CG	evm.model.scaffold2187.1	exon	--	sugar transporter, putative [Ixodes scapularis]
scaffold2187	119757	120178	422	67	0.251298	0.0861536	0.165145	488.634	CG	evm.model.scaffold2187.1	intron	--	sugar transporter, putative [Ixodes scapularis]
scaffold2187	121681	122770	1090	120	0.395881	0.146763	0.249118	832.843	CG	evm.model.scaffold2187.1	intron	--	sugar transporter, putative [Ixodes scapularis]
scaffold2187	121681	122770	1090	120	0.395881	0.146763	0.249118	832.843	CG	evm.model.scaffold2187.1	exon	--	sugar transporter, putative [Ixodes scapularis]
scaffold2187	135549	136208	660	115	0.199663	0.0727505	0.126913	700.731	CG	evm.model.scaffold2187.1	intron	--	sugar transporter, putative [Ixodes scapularis]
scaffold2187	140067	140544	478	92	0.214157	0.0683152	0.145842	591.563	CG	evm.model.scaffold2187.1	intron	--	sugar transporter, putative [Ixodes scapularis]
scaffold2187	140067	140544	478	92	0.214157	0.0683152	0.145842	591.563	CG	evm.model.scaffold2187.1	exon	--	sugar transporter, putative [Ixodes scapularis]
scaffold2187	146393	147102	710	98	0.270774	0.0738833	0.196891	733.933	CG	evm.model.scaffold2187.1	intron	--	sugar transporter, putative [Ixodes scapularis]
scaffold2187	149530	150150	621	122	0.312354	0.103538	0.208816	1063.15	CG	evm.model.scaffold2187.1	intron	--	sugar transporter, putative [Ixodes scapularis]
scaffold2187	713271	713642	372	92	0.145759	0.0121364	0.133622	807.308	CG	Target=(GATTG)n:1-49;Class=Simple_repeat	repeat
scaffold2192	1808671	1808773	103	30	0.0234241	0.00256171	0.0208624	117.248	CHH	evm.model.scaffold2192.13	intron	--	protein Wnt-1, putative [Ixodes scapularis]
scaffold2195	438348	438425	78	16	0.13705	0.0369373	0.100113	66.6564	CHG	evm.model.scaffold2195.5	intron	--	hypothetical protein IscW_ISCW017858 [Ixodes scapularis]
scaffold2195	483624	484219	596	100	0.452751	0.216946	0.235804	764.931	CG	evm.model.scaffold2195.5	intron	--	hypothetical protein IscW_ISCW017858 [Ixodes scapularis]
scaffold2195	564673	564732	60	5	0.0251312	0.00101614	0.024115	17.9496	CHG	evm.model.scaffold2195.6	intron	--	Tigger transposable element-derived protein 4, partial [Cuculus canorus]
scaffold2195	594125	594175	51	7	0.0893233	0.00283944	0.0864839	28.9905	CHG	evm.model.scaffold2195.6	intron	--	Tigger transposable element-derived protein 4, partial [Cuculus canorus]
scaffold2198	492197	492356	160	24	0.18673	0.0164516	0.170279	134.842	CHG	evm.model.scaffold2198.4	intron
scaffold2198	494159	494496	338	46	0.178136	0.0484087	0.129728	217.817	CHG	evm.model.scaffold2198.4	intron
scaffold2199	402294	403133	840	132	0.51285	0.16396	0.34889	1190.86	CG	evm.model.scaffold2199.1.1	intron	--	hypothetical protein DAPPUDRAFT_222611 [Daphnia pulex]
scaffold2199	439196	439440	245	54	0.467556	0.143495	0.324062	463.952	CG	evm.model.scaffold2199.1.1	intron	--	hypothetical protein DAPPUDRAFT_222611 [Daphnia pulex]
scaffold2199	440003	440871	869	86	0.441339	0.0803245	0.361014	817.224	CG	evm.model.scaffold2199.1.1	intron	--	hypothetical protein DAPPUDRAFT_222611 [Daphnia pulex]
scaffold2199	448939	449306	368	82	0.613945	0.377498	0.236447	593.585	CG	evm.model.scaffold2199.1.1	intron	--	hypothetical protein DAPPUDRAFT_222611 [Daphnia pulex]
scaffold2199	455917	456133	217	53	0.631019	0.189643	0.441376	562.168	CG	evm.model.scaffold2199.1.1	intron	--	hypothetical protein DAPPUDRAFT_222611 [Daphnia pulex]
scaffold2202	143570	143762	193	57	0.0398073	0.0034292	0.0363781	273.696	CHH	evm.model.scaffold2202.5	promoter	--	TATA box-binding protein-associated factor RNA polymerase I subunit B [Crassostrea gigas]
scaffold2203	88856	88962	107	32	0.0218973	0.00160364	0.0202936	134.172	CHH	Target=(CAAT)n:1-132;Class=Simple_repeat	repeat
scaffold2203	88856	88962	107	32	0.0218973	0.00160364	0.0202936	134.172	CHH	evm.model.scaffold2203.1	intron
scaffold2204	691898	692281	384	91	0.358906	0.211087	0.147819	520.617	CG	evm.model.scaffold2204.6	intron	--	Whdc1 protein, putative [Ixodes scapularis]
scaffold2204	727927	728972	1046	153	0.601877	0.162623	0.439254	1514.95	CG	Target=(CAATC)n:1-79;Class=Simple_repeat	repeat
scaffold2204	727927	728972	1046	153	0.601877	0.162623	0.439254	1514.95	CG	Target=(GATTG)n:1-61;Class=Simple_repeat	repeat
scaffold2205	1754943	1755296	354	88	0.289097	0.0958473	0.19325	680.388	CG	evm.model.scaffold2205.4	intron	--	unnamed protein product [Oikopleura dioica]
scaffold2206	265492	265568	77	31	0.0513206	0.00581484	0.0455058	163.164	CHH	evm.model.scaffold2206.5	intron	--	paired mesoderm homeobox 2B, putative [Ixodes scapularis]
scaffold2206	376341	377377	1037	170	0.498063	0.268877	0.229186	1111.32	CG	evm.model.scaffold2206.6	intron	--	phosphoglucomutase/phosphomannomutase, putative [Ixodes scapularis]
scaffold2207	1051876	1052330	455	110	0.728893	0.479156	0.249737	937.013	CG	evm.model.scaffold2207.10	intron	--	conserved hypothetical protein [Ixodes scapularis]
scaffold2207	1051876	1052330	455	110	0.728893	0.479156	0.249737	937.013	CG	Target=(CAATC)n:1-69;Class=Simple_repeat	repeat
scaffold2207	1063561	1064042	482	72	0.65479	0.39939	0.255399	502.338	CG	evm.model.scaffold2207.10	intron	--	conserved hypothetical protein [Ixodes scapularis]
scaffold2207	2627887	2628256	370	72	0.319869	0.120333	0.199536	603.618	CG	evm.model.scaffold2207.24	intron	--	E3 ubiquitin-protein ligase MIB2 [Pterocles gutturalis]
scaffold2208	216820	217901	1082	172	0.570248	0.289544	0.280704	1120.64	CG	evm.model.scaffold2208.6	intron	--	hypothetical protein YQE_05521, partial [Dendroctonus ponderosae]
scaffold2209	324662	325012	351	65	0.141711	0.0135726	0.128138	428.993	CG	evm.model.scaffold2209.7	intron	--	microsomal glutathione S-transferase, putative [Ixodes scapularis]
scaffold2210	1223982	1224817	836	78	0.820869	0.451538	0.36933	442.11	CG	evm.model.scaffold2210.4	intron	--	hypothetical protein BRAFLDRAFT_114443 [Branchiostoma floridae]
scaffold2210	1223982	1224817	836	78	0.820869	0.451538	0.36933	442.11	CG	evm.model.scaffold2210.4	exon	--	hypothetical protein BRAFLDRAFT_114443 [Branchiostoma floridae]
scaffold2213	2054946	2055145	200	59	0.841805	0.650801	0.191004	401.019	CG	evm.model.scaffold2213.10	intron	--	lectin, putative [Ixodes scapularis]
scaffold2214	434604	434942	339	68	0.365093	0.127351	0.237742	588.601	CG	evm.model.scaffold2214.4	intron	--	Anaphase-promoting complex subunit 7, partial [Stegodyphus mimosarum]
scaffold2214	548135	548667	533	91	0.186302	0.0192691	0.167033	637.056	CG	evm.model.scaffold2214.6	intron	--	RING finger protein, putative [Ixodes scapularis]
scaffold2214	561530	561585	56	6	0.0252732	0.000665633	0.0246076	21.8797	CHG	evm.model.scaffold2214.6	intron	--	RING finger protein, putative [Ixodes scapularis]
scaffold222	202083	202467	385	70	0.496268	0.241236	0.255032	463.105	CG	evm.model.scaffold222.3	intron	--	PREDICTED: low-density lipoprotein receptor-related protein 6 isoform X2 [Octodon degus]
scaffold222	264446	265347	902	212	0.83338	0.651741	0.18164	1802.31	CG	evm.model.scaffold222.5.1	intron	--	protein arginine N-methyltransferase PRMT1, putative [Ixodes scapularis]
scaffold2220	156956	157087	132	42	0.0446233	0.00473736	0.0398859	216.091	CHH	evm.model.scaffold2220.3	promoter	--	cuticular protein, putative [Ixodes scapularis]
scaffold2227	182492	182908	417	73	0.348578	0.107839	0.240739	477.163	CG	evm.model.scaffold2227.1	intron	--	conserved hypothetical protein [Ixodes scapularis]
scaffold2227	219316	219826	511	98	0.56089	0.342893	0.217997	653.138	CG	evm.model.scaffold2227.1	intron	--	conserved hypothetical protein [Ixodes scapularis]
scaffold2227	220052	220720	669	114	0.497455	0.283363	0.214092	714.443	CG	evm.model.scaffold2227.1	intron	--	conserved hypothetical protein [Ixodes scapularis]
scaffold2228	314539	314623	85	9	0.0284304	0.000836021	0.0275944	30.1671	CHG	evm.model.scaffold2228.4	intron	--	hypothetical protein IscW_ISCW000212 [Ixodes scapularis]
scaffold2228	943827	944251	425	99	0.304198	0.128884	0.175314	559.141	CG	evm.model.scaffold2228.9	intron	--	protein transport protein Sec31A, putative [Ixodes scapularis]
scaffold223	181878	182605	728	111	0.208782	0.0505511	0.158231	729.133	CG	evm.model.scaffold223.8_evm.model.scaffold223.6	intron	--	hypoxia-inducbile protein, putative [Ixodes scapularis]
scaffold2231	527669	527852	184	44	0.576219	0.154044	0.422175	437.684	CG	evm.model.scaffold2231.9	intron
scaffold2234	519318	519645	328	69	0.126382	0.0383239	0.088058	549.619	CG	evm.model.scaffold2234.9	intron	--	cytochrome P450, putative [Ixodes scapularis]
scaffold2236	865416	865490	75	26	0.0241833	0.00350311	0.0206802	100.649	CHH	evm.model.scaffold2236.4	intron	--	conserved hypothetical protein [Ixodes scapularis]
scaffold2236	1089654	1090100	447	87	0.107599	0.00739286	0.100206	683.181	CG	evm.model.scaffold2236.7	promoter	--	hypothetical protein IscW_ISCW013635 [Ixodes scapularis]
scaffold2236	1745653	1745707	55	7	0.0213964	0.000853297	0.0205431	26.4994	CHG	evm.model.scaffold2236.12	intron	--	PREDICTED: dedicator of cytokinesis protein 3 isoform X1 [Athalia rosae]
scaffold2247	1342696	1342979	284	85	0.0799184	0.0168391	0.0630793	512.877	CG	evm.model.scaffold2247.11	intron
scaffold2250	286354	286917	564	82	0.725598	0.513718	0.21188	494.432	CG	evm.model.scaffold2250.1	intron	--	PREDICTED: probable cardiolipin synthase (CMP-forming) [Strongylocentrotus purpuratus]
scaffold2250	287015	287733	719	146	0.713448	0.413404	0.300045	1551.29	CG	evm.model.scaffold2250.1	intron	--	PREDICTED: probable cardiolipin synthase (CMP-forming) [Strongylocentrotus purpuratus]
scaffold2253	288875	289327	453	108	0.796203	0.569194	0.227008	721.488	CG	evm.model.scaffold2253.8	intron	--	N-alpha-acetyltransferase 15, NatA auxiliary subunit, partial [Stegodyphus mimosarum]
scaffold2254	144805	144868	64	17	0.0914855	0.00208335	0.0894021	117.279	CHH	evm.model.scaffold2254.2	intron
scaffold2256	385744	385799	56	9	0.0332101	0.000758479	0.0324516	33.5834	CHG	evm.model.scaffold2256.3	intron
scaffold2256	452850	452940	91	35	0.0315899	0.00859078	0.0229991	162.879	CHH	Target=(GA)n:1-83;Class=Simple_repeat	repeat
scaffold2258	587868	588062	195	42	0.256294	0.0386936	0.217601	407.345	CG	evm.model.scaffold2258.8	intron	--	telomerase-binding protein EST1A, putative [Ixodes scapularis]
scaffold2258	592941	593289	349	69	0.804985	0.425772	0.379213	503.458	CG	evm.model.scaffold2258.8	intron	--	telomerase-binding protein EST1A, putative [Ixodes scapularis]
scaffold2262	421173	421899	727	145	0.166278	0.0098601	0.156418	868.674	CG	evm.model.scaffold2262.7	intron	--	munc13-4, putative [Ixodes scapularis]
scaffold2262	462885	462969	85	4	0.0374599	0.00698272	0.0304772	16.6996	CHG	evm.model.scaffold2262.7	intron	--	munc13-4, putative [Ixodes scapularis]
scaffold2263	1056348	1056724	377	68	0.622891	0.257579	0.365313	492.455	CG	evm.model.scaffold2263.15	intron	--	tpr repeat nuclear phosphoprotein, putative [Ixodes scapularis]
scaffold2263	1659258	1660163	906	145	0.464348	0.190645	0.273703	860.519	CG	evm.model.scaffold2263.25	intron	--	Cell division cycle protein 27-like protein, partial [Stegodyphus mimosarum]
scaffold2263	1661432	1662329	898	147	0.278193	0.103847	0.174347	942.837	CG	evm.model.scaffold2263.25	intron	--	Cell division cycle protein 27-like protein, partial [Stegodyphus mimosarum]
scaffold2264	227110	227481	372	82	0.137029	0.00647801	0.130551	528.675	CG	Target=(CAATC)n:1-54;Class=Simple_repeat	repeat
scaffold2264	227110	227481	372	82	0.137029	0.00647801	0.130551	528.675	CG	evm.model.scaffold2264.2	intron	--	PREDICTED: dehydrogenase/reductase SDR family member 4-like [Metaseiulus occidentalis]
scaffold2264	468584	468960	377	73	0.607477	0.309071	0.298406	447.217	CG	evm.model.scaffold2264.7	intron	--	hypothetical protein CAPTEDRAFT_18730 [Capitella teleta]
scaffold2264	564368	564451	84	32	0.109435	0.00405681	0.105379	135.543	CHH	evm.model.scaffold2264.9	intron	--	pkd1l2, putative [Ixodes scapularis]
scaffold2264	650938	651118	181	33	0.0755313	0.00773883	0.0677925	129.359	CHH	evm.model.scaffold2264.11	intron
scaffold2266	468949	469382	434	61	0.346761	0.0344183	0.312342	665.671	CG	evm.model.scaffold2266.7	intron	--	PREDICTED: sn1-specific diacylglycerol lipase alpha isoform X4 [Orussus abietinus]
scaffold2270	290893	291125	233	73	0.492327	0.229531	0.262795	524.612	CG	evm.model.scaffold2270.2	intron	--	GDP-fucose protein O-fucosyltransferase 1 [Zootermopsis nevadensis]
scaffold2271	599495	599991	497	75	0.654467	0.0498673	0.6046	1188.89	CG	evm.model.scaffold2271.5	intron	--	COMM domain-containing protein, putative [Ixodes scapularis]
scaffold2272	2213653	2213734	82	19	0.0461569	0.000986179	0.0451708	114.575	CHH	Target=(ATTG)n:1-105;Class=Simple_repeat	repeat
scaffold2272	2497254	2497665	412	80	0.657278	0.423869	0.233409	526.872	CG	evm.model.scaffold2272.5	intron	--	HSP70, putative [Ixodes scapularis]
scaffold2272	2578146	2578560	415	49	0.826086	0.424419	0.401666	407.989	CG	evm.model.scaffold2272.7	intron	--	predicted protein [Nematostella vectensis]
scaffold2272	2578991	2579451	461	63	0.783725	0.465498	0.318227	429.473	CG	evm.model.scaffold2272.7	intron	--	predicted protein [Nematostella vectensis]
scaffold2272	2646685	2647085	401	57	0.774353	0.398002	0.376352	515.407	CG	evm.model.scaffold2272.7	intron	--	predicted protein [Nematostella vectensis]
scaffold2273	492754	493214	461	80	0.863848	0.549304	0.314543	595.138	CG	evm.model.scaffold2273.1	intron	--	PREDICTED: E3 ubiquitin-protein ligase RING1 [Bombus impatiens]
scaffold2274	165826	165911	86	5	0.0568615	0.00101252	0.055849	21.5362	CHG	evm.model.scaffold2274.4	intron	--	PREDICTED: cholinesterase-like [Alligator mississippiensis]
scaffold2274	175866	176392	527	75	0.103715	0.00510288	0.0986125	489.205	CG	evm.model.scaffold2274.4	intron	--	PREDICTED: cholinesterase-like [Alligator mississippiensis]
scaffold2274	177227	178846	1620	185	0.198699	0.00786781	0.190832	1503.03	CG	evm.model.scaffold2274.4	intron	--	PREDICTED: cholinesterase-like [Alligator mississippiensis]
scaffold2274	1502071	1502434	364	84	0.147893	0.01404	0.133853	603.464	CG	evm.model.scaffold2274.15	intron	--	secreted protein, putative [Ixodes scapularis]
scaffold2276	134833	135198	366	88	0.0685442	0.00693481	0.0616094	417.165	CG	Target=(GATTG)n:1-74;Class=Simple_repeat	repeat
scaffold2279	14396	14626	231	54	0.737704	0.228985	0.508719	452.268	CG	evm.model.scaffold2279.1	intron	--	hypothetical protein IscW_ISCW021662 [Ixodes scapularis]
scaffold2279	60120	60359	240	62	0.823731	0.648738	0.174993	406.607	CG	evm.model.scaffold2279.1	intron	--	hypothetical protein IscW_ISCW021662 [Ixodes scapularis]
scaffold2279	131254	131829	576	119	0.34617	0.147921	0.198249	1025.7	CG	evm.model.scaffold2279.2	intron	--	YEATS2 protein, putative [Ixodes scapularis]
scaffold228	398270	398328	59	8	0.035055	0.00088333	0.0341716	28.147	CHG	evm.model.scaffold228.1	intron	--	hypothetical protein IscW_ISCW015915 [Ixodes scapularis]
scaffold2287	2627423	2627764	342	85	0.229228	0.0425661	0.186662	482.958	CG	evm.model.scaffold2287.18	intron	--	PREDICTED: gamma-tubulin complex component 4 isoform X1 [Myotis lucifugus]
scaffold2289	877895	877954	60	20	0.0650275	0.00986713	0.0551604	84.3055	CHH	evm.model.scaffold2289.9	intron	--	ABC transporter, putative [Ixodes scapularis]
scaffold229	106229	106643	415	94	0.248814	0.0667796	0.182034	584.691	CG	evm.model.scaffold229.1	intron	--	PREDICTED: synembryn-A-like [Aplysia californica]
scaffold229	288510	289068	559	86	0.521445	0.220938	0.300507	593.68	CG	evm.model.scaffold229.5	intron	--	PREDICTED: synembryn-A-like [Aplysia californica]
scaffold229	973009	973420	412	72	0.486135	0.24605	0.240086	421.936	CG	evm.model.scaffold229.9	intron	--	hypothetical protein IscW_ISCW000548 [Ixodes scapularis]
scaffold229	995426	996036	611	111	0.793994	0.60684	0.187154	572.395	CG	evm.model.scaffold229.9	intron	--	hypothetical protein IscW_ISCW000548 [Ixodes scapularis]
scaffold229	1000185	1000637	453	77	0.261182	0.13707	0.124112	420.127	CG	evm.model.scaffold229.9	intron	--	hypothetical protein IscW_ISCW000548 [Ixodes scapularis]
scaffold2290	2153185	2153378	194	65	0.112755	0.00342676	0.109328	340.522	CHH	evm.model.scaffold2290.17	intron	--	PREDICTED: Down syndrome cell adhesion molecule-like [Metaseiulus occidentalis]
scaffold2297	52696	53062	367	64	0.261951	0.0315039	0.230447	573.131	CG	evm.model.scaffold2297.1	intron	--	PREDICTED: ATP-binding cassette sub-family A member 1-like [Metaseiulus occidentalis]
scaffold2298	3902186	3902633	448	74	0.130579	0.0272722	0.103307	474.155	CG	evm.model.scaffold2298.30	exon	--	neprilysin, putative [Ixodes scapularis]
scaffold2298	3902186	3902633	448	74	0.130579	0.0272722	0.103307	474.155	CG	evm.model.scaffold2298.30	intron	--	neprilysin, putative [Ixodes scapularis]
scaffold2300	88309	88425	117	42	0.0932531	0.00184367	0.0914095	183.607	CHH	evm.model.scaffold2300.1	intron	--	PREDICTED: protein couch potato isoform X3 [Tribolium castaneum]
scaffold2300	454570	455187	618	129	0.650652	0.361691	0.28896	1192.43	CG	evm.model.scaffold2300.2	intron	--	longevity assurance factor, putative [Ixodes scapularis]
scaffold2300	1019866	1020200	335	45	0.252133	0.023315	0.228818	489.403	CG	evm.model.scaffold2300.9	intron	--	Kazrin, partial [Harpegnathos saltator]
scaffold2302	697601	698184	584	68	0.150454	0.00790822	0.142546	446.597	CG	evm.model.scaffold2302.2	intron	--	tolloid like [Achaearanea tepidariorum]
scaffold2308	1492583	1492817	235	70	0.736082	0.463987	0.272095	510.07	CG	evm.model.scaffold2308.8.2	intron	--	Rab-3A-interacting protein, partial [Stegodyphus mimosarum]
scaffold2308	1501514	1501860	347	59	0.772395	0.4694	0.302995	512.388	CG	evm.model.scaffold2308.8.2	intron	--	Rab-3A-interacting protein, partial [Stegodyphus mimosarum]
scaffold2308	2209111	2209203	93	32	0.0737507	0.0178017	0.055949	127.398	CHH	evm.model.scaffold2308.13	intron	--	secreted protein, putative [Ixodes scapularis]
scaffold2314	181146	181202	57	7	0.0315726	0.00684748	0.0247252	24.9188	CHG	evm.model.scaffold2314.8	intron	--	Ankyrin repeat domain-containing protein 50, partial [Stegodyphus mimosarum]
scaffold2314	460539	460813	275	86	0.488216	0.277611	0.210606	590.21	CG	evm.model.scaffold2314.15	intron	--	conserved hypothetical protein [Ixodes scapularis]
scaffold2315	1789359	1789464	106	33	0.0495082	0.0031942	0.046314	167.053	CHH	Target=(TC)n:2-112;Class=Simple_repeat	repeat
scaffold2319	1074132	1074327	196	63	0.648047	0.30685	0.341196	616.518	CG	evm.model.scaffold2319.4	intron
scaffold2319	1233490	1233818	329	86	0.400836	0.195512	0.205324	581.662	CG	evm.model.scaffold2319.7	intron	--	PREDICTED: ATP-binding cassette sub-family A member 2 isoform X2 [Anser cygnoides domesticus]
scaffold2319	1233931	1234512	582	71	0.343989	0.122307	0.221682	418.223	CG	evm.model.scaffold2319.7	intron	--	PREDICTED: ATP-binding cassette sub-family A member 2 isoform X2 [Anser cygnoides domesticus]
scaffold2319	1239698	1239998	301	46	0.679162	0.162539	0.516623	418.755	CG	evm.model.scaffold2319.7	intron	--	PREDICTED: ATP-binding cassette sub-family A member 2 isoform X2 [Anser cygnoides domesticus]
scaffold2319	1581313	1581934	622	123	0.591682	0.352923	0.238759	690.605	CG	evm.model.scaffold2319.11.1	intron	--	PREDICTED: large proline-rich protein BAG6-like isoform X2 [Crassostrea gigas]
scaffold2319	1582155	1582814	660	106	0.629716	0.401096	0.22862	622.728	CG	evm.model.scaffold2319.11.1	intron	--	PREDICTED: large proline-rich protein BAG6-like isoform X2 [Crassostrea gigas]
scaffold2320	669943	670802	860	96	0.339308	0.0646771	0.274631	870.465	CG	evm.model.scaffold2320.12	intron	--	PREDICTED: methylcrotonoyl-CoA carboxylase beta chain, mitochondrial-like [Xiphophorus maculatus]
scaffold2322	369209	369571	363	99	0.143527	0.0291082	0.114419	600.442	CG	evm.model.scaffold2322.2	intron	--	conserved hypothetical protein [Ixodes scapularis]
scaffold2322	585214	585788	575	108	0.674755	0.454174	0.22058	786.246	CG	evm.model.scaffold2322.5	promoter	--	cyclin-dependent kinase 8 [Rhipicephalus microplus]
scaffold2322	991687	991751	65	11	0.031972	0.00378377	0.0281883	34.8129	CHG	evm.model.scaffold2322.15	intron	--	hypothetical protein D910_01958 [Dendroctonus ponderosae]
scaffold2323	1561081	1561362	282	73	0.753623	0.609979	0.143644	477.226	CG	evm.model.scaffold2323.12	intron	--	hypothetical protein IscW_ISCW002532 [Ixodes scapularis]
scaffold2323	3118972	3119403	432	65	0.779901	0.55816	0.221741	445.172	CG	evm.model.scaffold2323.18	intron	--	RCC1 and BTB domain-containing protein, putative [Ixodes scapularis]
scaffold2325	738301	739859	1559	283	0.474236	0.156015	0.318221	2257.89	CG	evm.model.scaffold2325.3	intron	--	hypothetical protein IscW_ISCW018072 [Ixodes scapularis]
scaffold2325	739978	740373	396	68	0.500309	0.0591512	0.441157	639.239	CG	evm.model.scaffold2325.3	intron	--	hypothetical protein IscW_ISCW018072 [Ixodes scapularis]
scaffold2325	740660	742571	1912	269	0.345079	0.0522283	0.292851	2389.44	CG	evm.model.scaffold2325.3	intron	--	hypothetical protein IscW_ISCW018072 [Ixodes scapularis]
scaffold2325	742738	743015	278	62	0.729553	0.304588	0.424965	420.573	CG	evm.model.scaffold2325.3	intron	--	hypothetical protein IscW_ISCW018072 [Ixodes scapularis]
scaffold2325	743223	743710	488	90	0.574782	0.180345	0.394437	668.597	CG	evm.model.scaffold2325.3	intron	--	hypothetical protein IscW_ISCW018072 [Ixodes scapularis]
scaffold2325	750758	751070	313	69	0.584362	0.147634	0.436727	935.107	CG	evm.model.scaffold2325.3	intron	--	hypothetical protein IscW_ISCW018072 [Ixodes scapularis]
scaffold2325	758396	758781	386	98	0.565241	0.248811	0.31643	877.443	CG	evm.model.scaffold2325.3	intron	--	hypothetical protein IscW_ISCW018072 [Ixodes scapularis]
scaffold2325	759133	759773	641	68	0.744822	0.246085	0.498737	607.551	CG	evm.model.scaffold2325.3	intron	--	hypothetical protein IscW_ISCW018072 [Ixodes scapularis]
scaffold2325	792152	792911	760	72	0.438587	0.167275	0.271312	607.637	CG	evm.model.scaffold2325.4	intron
scaffold2325	801747	802303	557	85	0.281247	0.0704263	0.210821	531.367	CG	evm.model.scaffold2325.4	intron
scaffold2325	802603	803899	1297	156	0.211051	0.0382586	0.172793	1088.66	CG	evm.model.scaffold2325.4	intron
scaffold2325	803963	804977	1015	184	0.240997	0.0723419	0.168655	1394.42	CG	evm.model.scaffold2325.4	exon
scaffold2325	803963	804977	1015	184	0.240997	0.0723419	0.168655	1394.42	CG	evm.model.scaffold2325.4	intron
scaffold2325	1119112	1119367	256	77	0.814181	0.4131	0.401082	859.027	CG	evm.model.scaffold2325.9	exon	--	pdz domain protein arc, putative [Ixodes scapularis]
scaffold2326	42538	42981	444	76	0.535771	0.231733	0.304038	548.631	CG	evm.model.scaffold2326.2	intron	--	4SNc-Tudor domain protein, putative [Ixodes scapularis]
scaffold2326	57518	57986	469	109	0.845765	0.597971	0.247795	630.927	CG	evm.model.scaffold2326.2	intron	--	4SNc-Tudor domain protein, putative [Ixodes scapularis]
scaffold233	74490	74543	54	9	0.0509532	0.00983082	0.0411224	30.4411	CHG	evm.model.scaffold233.1	intron	--	neprilysin-like peptidase gamma [Mus musculus]
scaffold2331	336007	336077	71	20	0.0470793	0.00142238	0.0456569	105.279	CHH	evm.model.scaffold2331.2_evm.model.scaffold2331.3	intron
scaffold2332	94711	95706	996	234	0.350902	0.142357	0.208545	2216.28	CG	evm.model.scaffold2332.3	intron	--	monocarboxylate transporter, putative [Ixodes scapularis]
scaffold2332	94711	95706	996	234	0.350902	0.142357	0.208545	2216.28	CG	evm.model.scaffold2332.3	exon	--	monocarboxylate transporter, putative [Ixodes scapularis]
scaffold2332	818422	818879	458	78	0.630091	0.0280591	0.602032	1303.16	CG	evm.model.scaffold2332.6	intron	--	PREDICTED: basement membrane-specific heparan sulfate proteoglycan core protein-like [Metaseiulus occidentalis]
scaffold2332	823927	824262	336	73	0.597898	0.360314	0.237584	490.78	CG	evm.model.scaffold2332.6	intron	--	PREDICTED: basement membrane-specific heparan sulfate proteoglycan core protein-like [Metaseiulus occidentalis]
scaffold2332	828919	830524	1606	155	0.613729	0.202645	0.411084	1620.95	CG	evm.model.scaffold2332.6	exon	--	PREDICTED: basement membrane-specific heparan sulfate proteoglycan core protein-like [Metaseiulus occidentalis]
scaffold2332	828919	830524	1606	155	0.613729	0.202645	0.411084	1620.95	CG	evm.model.scaffold2332.6	intron	--	PREDICTED: basement membrane-specific heparan sulfate proteoglycan core protein-like [Metaseiulus occidentalis]
scaffold2332	828919	830524	1606	155	0.613729	0.202645	0.411084	1620.95	CG	Target=(CAGA)n:4-41;Class=Simple_repeat	repeat
scaffold2332	1136513	1136994	482	74	0.744664	0.439635	0.305029	440.409	CG	evm.model.scaffold2332.14	intron	--	ubiquitin specific protease, putative [Ixodes scapularis]
scaffold2332	1143350	1144262	913	186	0.775961	0.442918	0.333043	1294.31	CG	evm.model.scaffold2332.14	intron	--	ubiquitin specific protease, putative [Ixodes scapularis]
scaffold2332	1154083	1154544	462	98	0.806639	0.57947	0.227169	587.702	CG	evm.model.scaffold2332.14	intron	--	ubiquitin specific protease, putative [Ixodes scapularis]
scaffold2332	1155429	1156065	637	140	0.482388	0.145522	0.336866	1648.9	CG	evm.model.scaffold2332.14	intron	--	ubiquitin specific protease, putative [Ixodes scapularis]
scaffold2332	1164306	1164735	430	84	0.668191	0.370676	0.297514	675.451	CG	Target=(GATTG)n:1-89;Class=Simple_repeat	repeat
scaffold2332	1164306	1164735	430	84	0.668191	0.370676	0.297514	675.451	CG	evm.model.scaffold2332.14	intron	--	ubiquitin specific protease, putative [Ixodes scapularis]
scaffold2332	1295400	1295690	291	62	0.755138	0.504657	0.250481	466.523	CG	evm.model.scaffold2332.16	intron	--	PREDICTED: rabankyrin-5-like isoform X2 [Crassostrea gigas]
scaffold2337	618853	619494	642	83	0.824307	0.590726	0.233581	555.916	CG	evm.model.scaffold2337.10.1	utr3	--	6-phosphofructo-2-kinase/fructose 2,6-bisphosphatase, putative [Ixodes scapularis]
scaffold2337	618853	619494	642	83	0.824307	0.590726	0.233581	555.916	CG	evm.model.scaffold2337.10.1	exon	--	6-phosphofructo-2-kinase/fructose 2,6-bisphosphatase, putative [Ixodes scapularis]
scaffold2337	618853	619494	642	83	0.824307	0.590726	0.233581	555.916	CG	evm.model.scaffold2337.10.1	intron	--	6-phosphofructo-2-kinase/fructose 2,6-bisphosphatase, putative [Ixodes scapularis]
scaffold2337	650727	651503	777	107	0.787139	0.427284	0.359855	843.636	CG	evm.model.scaffold2337.10.1	intron	--	6-phosphofructo-2-kinase/fructose 2,6-bisphosphatase, putative [Ixodes scapularis]
scaffold2337	822948	823319	372	52	0.713626	0.298591	0.415035	584.918	CG	evm.model.scaffold2337.12	intron	--	6-phosphofructo-2-kinase/fructose 2,6-bisphosphatase, putative [Ixodes scapularis]
scaffold2344	123322	123479	158	43	0.0630349	0.00315455	0.0598804	223.819	CHH	Target=(CAAT)n:2-128;Class=Simple_repeat	repeat
scaffold2345	585394	585704	311	56	0.907067	0.72307	0.183997	427.159	CG	evm.model.scaffold2345.8	intron	--	DNA repair helicase rad3/xp-D, putative [Ixodes scapularis]
scaffold2345	762531	762859	329	78	0.229675	0.0441625	0.185512	602.3	CG	evm.model.scaffold2345.11	promoter	--	hypothetical protein IscW_ISCW012317 [Ixodes scapularis]
scaffold2345	884909	885232	324	73	0.1809	0.0243222	0.156578	437.586	CG	evm.model.scaffold2345.13	intron	--	Inward rectifier K+ channel, putative [Ixodes scapularis]
scaffold2345	999807	999963	157	54	0.0275903	0.00105609	0.0265343	242.462	CHH	evm.model.scaffold2345.13	intron	--	Inward rectifier K+ channel, putative [Ixodes scapularis]
scaffold2345	1011401	1011912	512	89	0.158556	0.0416972	0.116859	516.12	CG	evm.model.scaffold2345.13	intron	--	Inward rectifier K+ channel, putative [Ixodes scapularis]
scaffold2345	1089446	1089732	287	55	0.254356	0.0121284	0.242228	674.389	CG	evm.model.scaffold2345.14	promoter	--	solute carrier protein, putative [Ixodes scapularis]
scaffold2348	95819	96344	526	56	0.643896	0.209224	0.434673	426.837	CG	evm.model.scaffold2348.2	intron	--	AGAP003349-PB-like protein [Anopheles sinensis]
scaffold2349	243821	244121	301	61	0.148345	0.0100714	0.138273	447.316	CG	Target=(CAATC)n:1-124;Class=Simple_repeat	repeat
scaffold235	35504	35840	337	85	0.687933	0.567385	0.120547	415.02	CG	evm.model.scaffold235.1.2	intron	--	hypothetical protein IscW_ISCW010856 [Ixodes scapularis]
scaffold235	35904	36254	351	80	0.603797	0.372653	0.231144	502.353	CG	evm.model.scaffold235.1.2	intron	--	hypothetical protein IscW_ISCW010856 [Ixodes scapularis]
scaffold235	131650	131920	271	55	0.797868	0.355746	0.442122	556.246	CG	evm.model.scaffold235.3	intron	--	PAS domain-containing serine/threonine-protein kinase [Zootermopsis nevadensis]
scaffold2350	1382387	1383428	1042	114	0.133562	0.00948194	0.12408	782.447	CG	evm.model.scaffold2350.11	intron
scaffold2353	311737	312896	1160	127	0.35641	0.134786	0.221624	725.09	CG	evm.model.scaffold2353.1	intron
scaffold2353	313649	314886	1238	132	0.285613	0.0809981	0.204615	825.268	CG	evm.model.scaffold2353.1	intron
scaffold2356	958049	958284	236	89	0.0453942	0.00885407	0.0365402	455.326	CG	evm.model.scaffold2356.9	intron	--	glycine receptor alpha-2 chain precursor, putative [Pediculus humanus corporis]
scaffold2358	338166	338266	101	26	0.0938583	0.0073792	0.0864791	156.38	CHH	evm.model.scaffold2358.8	intron	--	TPA_exp: ubiquitin protein ligase [Amblyomma variegatum]
scaffold2361	166601	166689	89	44	0.0391702	0.0032838	0.0358864	244.965	CHH	Target=(TC)n:1-164;Class=Simple_repeat	repeat
scaffold2361	367157	367437	281	53	0.71671	0.237036	0.479674	445.938	CG	evm.model.scaffold2361.1	intron	--	hypothetical protein IscW_ISCW008525 [Ixodes scapularis]
scaffold2367	52497	52822	326	63	0.8401	0.60322	0.23688	478.938	CG	evm.model.scaffold2367.1	intron	--	hypothetical protein IscW_ISCW020481 [Ixodes scapularis]
scaffold2367	86047	86150	104	31	0.0663362	0.0184585	0.0478777	132.858	CHH	evm.model.scaffold2367.1	exon	--	hypothetical protein IscW_ISCW020481 [Ixodes scapularis]
scaffold2367	812239	812541	303	74	0.198764	0.0406525	0.158111	427.801	CG	evm.model.scaffold2367.6	intron	--	hypothetical protein IscW_ISCW016662 [Ixodes scapularis]
scaffold2372	215466	216048	583	128	0.389549	0.266255	0.123294	637.955	CG	evm.model.scaffold2372.5	intron	--	hypothetical protein IscW_ISCW017198 [Ixodes scapularis]
scaffold2372	260804	261129	326	78	0.374628	0.194389	0.180239	543.674	CG	evm.model.scaffold2372.5	intron	--	hypothetical protein IscW_ISCW017198 [Ixodes scapularis]
scaffold2372	411228	411328	101	53	0.0242525	0.00193893	0.0223135	257.767	CHH	evm.model.scaffold2372.8	intron	--	hypothetical protein L798_09082, partial [Zootermopsis nevadensis]
scaffold2372	1244385	1244472	88	44	0.0353244	0.00978845	0.0255359	217.867	CHH	Target=(TC)n:1-172;Class=Simple_repeat	repeat
scaffold2372	2168918	2169433	516	96	0.571863	0.0996563	0.472207	938.893	CG	evm.model.scaffold2372.29	intron	--	Vesicle-fusing ATPase 1, partial [Stegodyphus mimosarum]
scaffold2372	2172497	2172891	395	42	0.573094	0.047811	0.525283	459.074	CG	evm.model.scaffold2372.29	intron	--	Vesicle-fusing ATPase 1, partial [Stegodyphus mimosarum]
scaffold2374	373015	373590	576	100	0.651277	0.407515	0.243762	856.824	CG	evm.model.scaffold2374.8	intron	--	PREDICTED: inverted formin-2-like [Aplysia californica]
scaffold2374	373015	373590	576	100	0.651277	0.407515	0.243762	856.824	CG	evm.model.scaffold2374.8	exon	--	PREDICTED: inverted formin-2-like [Aplysia californica]
scaffold2374	499635	499713	79	25	0.0403299	0.00515313	0.0351768	173.216	CHH	evm.model.scaffold2374.9	intron	--	sterol regulatory element-binding protein, putative [Ixodes scapularis]
scaffold2374	499635	499713	79	25	0.0403299	0.00515313	0.0351768	173.216	CHH	evm.model.scaffold2374.9	exon	--	sterol regulatory element-binding protein, putative [Ixodes scapularis]
scaffold2378	14375	14637	263	53	0.161891	0.0181498	0.143741	404.292	CG	evm.model.scaffold2378.2	intron	--	sodium/calcium exchanger, putative [Ixodes scapularis]
scaffold2378	14375	14637	263	53	0.161891	0.0181498	0.143741	404.292	CG	evm.model.scaffold2378.2	exon	--	sodium/calcium exchanger, putative [Ixodes scapularis]
scaffold2378	197297	197770	474	73	0.235498	0.0769208	0.158577	473.542	CG	evm.model.scaffold2378.5	intron	--	conserved hypothetical protein [Ixodes scapularis]
scaffold2378	250339	250730	392	91	0.79855	0.580833	0.217717	598.72	CG	evm.model.scaffold2378.6	intron	--	PREDICTED: nuclear pore complex protein Nup98-Nup96 [Aotus nancymaae]
scaffold2387	898912	899495	584	69	0.454676	0.110993	0.343683	662.304	CG	evm.model.scaffold2387.4	intron	--	hypothetical protein DAPPUDRAFT_304752 [Daphnia pulex]
scaffold2387	899630	900386	757	112	0.46054	0.213947	0.246593	791.112	CG	evm.model.scaffold2387.4	intron	--	hypothetical protein DAPPUDRAFT_304752 [Daphnia pulex]
scaffold239	209440	209528	89	29	0.0219249	0.000730433	0.0211945	102.379	CHH	evm.model.scaffold239.1	intron
scaffold239	592819	593223	405	82	0.085309	0.0158281	0.0694809	424.257	CG	evm.model.scaffold239.3	intron
scaffold239	743596	743910	315	67	0.139715	0.0315919	0.108123	448.338	CG	evm.model.scaffold239.5	intron	--	limulus factor C-related multidomain serine protease precursor [Ixodes ricinus]
scaffold239	743596	743910	315	67	0.139715	0.0315919	0.108123	448.338	CG	evm.model.scaffold239.5	exon	--	limulus factor C-related multidomain serine protease precursor [Ixodes ricinus]
scaffold2394	12429	12792	364	72	0.701075	0.394003	0.307071	468.623	CG	evm.model.scaffold2394.1	intron	--	clathrin heavy chain, putative [Ixodes scapularis]
scaffold2402	21864	22206	343	79	0.32369	0.167892	0.155799	574.799	CG	evm.model.scaffold2402.1	intron	--	Serine/threonine-protein kinase LMTK1, partial [Stegodyphus mimosarum]
scaffold2415	172702	173410	709	108	0.323563	0.129226	0.194337	889.587	CG	evm.model.scaffold2415.3	intron	--	Katanin p80 WD40-containing subunit B1 [Zootermopsis nevadensis]
scaffold2415	173905	175116	1212	158	0.381862	0.179788	0.202074	1113.96	CG	evm.model.scaffold2415.3	intron	--	Katanin p80 WD40-containing subunit B1 [Zootermopsis nevadensis]
scaffold2415	526209	526266	58	36	0.0216664	0.000904155	0.0207622	148.079	CHH	evm.model.scaffold2415.4_evm.model.scaffold2415.5	intron	--	PREDICTED: probable E3 ubiquitin-protein ligase HECTD2-like [Metaseiulus occidentalis]
scaffold242	607646	607946	301	65	0.415048	0.100944	0.314104	540.889	CG	evm.model.scaffold242.6	intron	--	F-box/leucine rich repeat protein, putative [Ixodes scapularis]
scaffold2420	203516	203917	402	69	0.191038	0.0670174	0.124021	411.56	CG	evm.model.scaffold2420.1	intron	--	potassium channel, putative [Ixodes scapularis]
scaffold2420	851864	852283	420	66	0.344338	0.0465737	0.297764	999.649	CG	evm.model.scaffold2420.5	intron	--	superoxide dismutase , putative [Pediculus humanus corporis]
scaffold2420	1026968	1027396	429	104	0.258174	0.0741349	0.184039	885.516	CG	evm.model.scaffold2420.7	intron
scaffold2420	1033622	1034111	490	101	0.822618	0.586917	0.235701	769.232	CG	evm.model.scaffold2420.7	intron
scaffold2420	1034422	1035058	637	103	0.803596	0.629084	0.174512	610.47	CG	evm.model.scaffold2420.7	intron
scaffold2420	1339549	1340110	562	69	0.270357	0.103707	0.166649	434.842	CG	Target=(TTCGGG)n:3-115;Class=Simple_repeat	repeat
scaffold2420	1339549	1340110	562	69	0.270357	0.103707	0.166649	434.842	CG	evm.model.scaffold2420.9	intron	--	molybdopterin cofactor sulfurase, putative [Ixodes scapularis]
scaffold2425	453705	453808	104	41	0.0791217	0.0107388	0.068383	162.313	CHH	evm.model.scaffold2425.3	intron	--	hypothetical protein IscW_ISCW018263 [Ixodes scapularis]
scaffold2436	96011	96212	202	49	0.209839	0.00849905	0.20134	412.628	CG	evm.model.scaffold2436.3	intron	--	peptidoglycan recognition protein, putative [Ixodes scapularis]
scaffold244	740735	741135	401	77	0.589055	0.383749	0.205306	446.764	CG	evm.model.scaffold244.4	intron	--	RNA-dependent RNA polymerase 1, partial [Stegodyphus mimosarum]
scaffold244	1272901	1273455	555	97	0.569408	0.274726	0.294682	644.658	CG	evm.model.scaffold244.7	intron	--	hypothetical protein IscW_ISCW001329 [Ixodes scapularis]
scaffold244	1713834	1713913	80	25	0.0606803	0.00605422	0.0546261	108.684	CHH	evm.model.scaffold244.12	intron
scaffold244	1753464	1753536	73	9	0.0338387	0.000665812	0.0331729	32.8609	CHG	evm.model.scaffold244.12	intron
scaffold244	2065002	2065480	479	88	0.589196	0.212909	0.376287	1040.94	CG	evm.model.scaffold244.14	intron	--	hypothetical protein IscW_ISCW001327 [Ixodes scapularis]
scaffold244	2089387	2089766	380	85	0.792553	0.636424	0.156129	482.535	CG	evm.model.scaffold244.14	promoter	--	hypothetical protein IscW_ISCW001327 [Ixodes scapularis]
scaffold244	2226097	2226281	185	68	0.0907719	0.0071767	0.0835952	510.372	CHH	Target=(TC)n:1-112;Class=Simple_repeat	repeat
scaffold244	2226097	2226281	185	68	0.0907719	0.0071767	0.0835952	510.372	CHH	evm.model.scaffold244.18	intron	--	pyrokinin receptor [Rhipicephalus microplus]
scaffold244	2285614	2285743	130	33	0.0343706	0.00590296	0.0284677	139.594	CHH	Target=(CAAT)n:1-123;Class=Simple_repeat	repeat
scaffold2447	147527	147778	252	55	0.147394	0.0112215	0.136172	427.299	CG	Target=(GATTG)n:1-109;Class=Simple_repeat	repeat
scaffold2454	132535	132719	185	68	0.0964077	0.0112051	0.0852027	353.762	CHH	evm.model.scaffold2454.2.5	intron	--	Activating transcription factor 7-interacting protein 1 [Zootermopsis nevadensis]
scaffold2454	690659	690713	55	20	0.0555043	0.00191834	0.053586	89.4946	CHH	evm.model.scaffold2454.7	intron	--	glucose dehydrogenase, putative [Ixodes scapularis]
scaffold246	305488	306385	898	115	0.399892	0.197564	0.202328	695.267	CG	evm.model.scaffold246.23	promoter	--	transcription initiation factor iie, alpha subunit, putative [Ixodes scapularis]
scaffold2479	225180	225517	338	54	0.257293	0.0490665	0.208226	417.872	CG	evm.model.scaffold2479.3	intron	--	Transmembrane protein 35, partial [Stegodyphus mimosarum]
scaffold248	256857	257445	589	83	0.88023	0.503551	0.376679	567.046	CG	evm.model.scaffold248.5	utr5	--	PREDICTED: thioredoxin domain-containing protein 9-like [Metaseiulus occidentalis]
scaffold248	256857	257445	589	83	0.88023	0.503551	0.376679	567.046	CG	evm.model.scaffold248.5	intron	--	PREDICTED: thioredoxin domain-containing protein 9-like [Metaseiulus occidentalis]
scaffold248	263130	263797	668	87	0.8241	0.525315	0.298785	472.168	CG	evm.model.scaffold248.5	intron	--	PREDICTED: thioredoxin domain-containing protein 9-like [Metaseiulus occidentalis]
scaffold248	957798	958132	335	84	0.714879	0.344789	0.37009	632.632	CG	evm.model.scaffold248.16	intron	--	hypothetical protein IscW_ISCW012987 [Ixodes scapularis]
scaffold248	967511	967942	432	78	0.670222	0.335781	0.33444	594.911	CG	evm.model.scaffold248.16	intron	--	hypothetical protein IscW_ISCW012987 [Ixodes scapularis]
scaffold248	968286	968601	316	89	0.731371	0.41523	0.316141	663.289	CG	evm.model.scaffold248.16	intron	--	hypothetical protein IscW_ISCW012987 [Ixodes scapularis]
scaffold248	969395	969703	309	54	0.70805	0.33187	0.37618	457.384	CG	evm.model.scaffold248.16	intron	--	hypothetical protein IscW_ISCW012987 [Ixodes scapularis]
scaffold248	1163778	1163918	141	45	0.0411362	0.00300706	0.0381291	172.469	CHH	evm.model.scaffold248.17	exon	--	hypothetical protein LOTGIDRAFT_192362 [Lottia gigantea]
scaffold248	1163778	1163918	141	45	0.0411362	0.00300706	0.0381291	172.469	CHH	evm.model.scaffold248.17	intron	--	hypothetical protein LOTGIDRAFT_192362 [Lottia gigantea]
scaffold248	1493336	1493950	615	96	0.663498	0.353851	0.309648	642.732	CG	evm.model.scaffold248.22	intron	--	hypothetical protein LOTGIDRAFT_192362 [Lottia gigantea]
scaffold248	1496101	1496404	304	67	0.742401	0.375596	0.366805	503.061	CG	evm.model.scaffold248.22	intron	--	hypothetical protein LOTGIDRAFT_192362 [Lottia gigantea]
scaffold248	1680396	1680467	72	25	0.0805071	0.0351394	0.0453677	133.982	CHH	evm.model.scaffold248.25	intron	--	Spectrin beta chain, brain [Cerapachys biroi]
scaffold248	1680396	1680467	72	25	0.0805071	0.0351394	0.0453677	133.982	CHH	evm.model.scaffold248.25	exon	--	Spectrin beta chain, brain [Cerapachys biroi]
scaffold248	1966412	1966862	451	128	0.168982	0.0619392	0.107043	884.07	CG	evm.model.scaffold248.39_evm.model.scaffold248.41	intron	--	RecName: Full=G2/mitotic-specific cyclin-A [Patella vulgata]
scaffold248	1986017	1986510	494	70	0.291635	0.0526966	0.238938	490.385	CG	evm.model.scaffold248.39_evm.model.scaffold248.41	intron	--	RecName: Full=G2/mitotic-specific cyclin-A [Patella vulgata]
scaffold248	2219869	2220078	210	67	0.610209	0.356805	0.253404	443.606	CG	evm.model.scaffold248.49	intron	--	hypothetical protein BRAFLDRAFT_194186 [Branchiostoma floridae]
scaffold248	2326048	2326451	404	82	0.539546	0.322345	0.217201	540.866	CG	evm.model.scaffold248.53	intron	--	Bromodomain adjacent to zinc finger domain protein 1A, partial [Stegodyphus mimosarum]
scaffold248	2344210	2345252	1043	178	0.717475	0.391409	0.326066	1417.46	CG	evm.model.scaffold248.53	intron	--	Bromodomain adjacent to zinc finger domain protein 1A, partial [Stegodyphus mimosarum]
scaffold248	2346579	2347226	648	67	0.806002	0.262625	0.543378	675.291	CG	evm.model.scaffold248.53	intron	--	Bromodomain adjacent to zinc finger domain protein 1A, partial [Stegodyphus mimosarum]
scaffold248	2348786	2349518	733	117	0.23272	0.106641	0.126079	689.98	CG	evm.model.scaffold248.53	intron	--	Bromodomain adjacent to zinc finger domain protein 1A, partial [Stegodyphus mimosarum]
scaffold2504	92705	93261	557	101	0.793317	0.497578	0.295739	1010.02	CG	evm.model.scaffold2504.3.2	intron	--	leucine rich domain-containing protein, putative [Ixodes scapularis]
scaffold2519	188286	188545	260	59	0.0907452	0.0105707	0.0801745	438.419	CG	evm.model.scaffold2519.1	intron
scaffold2520	522850	522902	53	9	0.0251535	0.000652694	0.0245008	30.5583	CHG	evm.model.scaffold2520.2	intron
scaffold253	485023	485356	334	67	0.367911	0.189536	0.178375	446.818	CG	evm.model.scaffold253.5	intron	--	deoxyribonuclease II, putative [Ixodes scapularis]
scaffold253	568146	568622	477	109	0.156707	0.0518848	0.104823	542.264	CG	evm.model.scaffold253.7.2	intron	--	85 kD calcium-independent phospholipase A2, putative [Ixodes scapularis]
scaffold2542	657220	657614	395	76	0.511001	0.139902	0.371099	911.058	CG	evm.model.scaffold2542.5	intron	--	AFG3-like protein 2 [Zootermopsis nevadensis]
scaffold2542	658507	658903	397	54	0.624034	0.28165	0.342384	405.447	CG	evm.model.scaffold2542.5	intron	--	AFG3-like protein 2 [Zootermopsis nevadensis]
scaffold2542	665890	666867	978	168	0.343071	0.125512	0.217559	1196.94	CG	evm.model.scaffold2542.5	intron	--	AFG3-like protein 2 [Zootermopsis nevadensis]
scaffold2542	667348	667699	352	78	0.262505	0.07987	0.182635	659.785	CG	evm.model.scaffold2542.5	intron	--	AFG3-like protein 2 [Zootermopsis nevadensis]
scaffold2546	83254	84121	868	113	0.890346	0.543854	0.346492	678.603	CG	evm.model.scaffold2546.1	intron	--	Cytochrome b-c1 complex subunit 2, mitochondrial, partial [Stegodyphus mimosarum]
scaffold2546	98515	98933	419	85	0.902048	0.674688	0.227359	495.026	CG	evm.model.scaffold2546.1	intron	--	Cytochrome b-c1 complex subunit 2, mitochondrial, partial [Stegodyphus mimosarum]
scaffold255	356062	356557	496	104	0.313225	0.112873	0.200352	823.764	CG	evm.model.scaffold255.3	intron	--	metalloprotease [Haemaphysalis longicornis]
scaffold2559	106734	106810	77	6	0.085136	0.00253639	0.0825996	31.3021	CHH	evm.model.scaffold2559.1	intron	--	WD-repeat protein, putative [Ixodes scapularis]
scaffold256	57880	58289	410	95	0.142905	0.01048	0.132425	853.531	CG	evm.model.scaffold256.2	intron	--	hypothetical protein X975_11637, partial [Stegodyphus mimosarum]
scaffold256	200111	200966	856	140	0.703915	0.480544	0.223372	897.078	CG	evm.model.scaffold256.3.1	intron	--	glycosyltransferase, putative [Ixodes scapularis]
scaffold256	736327	736385	59	7	0.0287303	0.000594436	0.0281358	21.3003	CHG	evm.model.scaffold256.6	exon	--	PREDICTED: choline transporter-like protein 1-like isoform X1 [Apis dorsata]
scaffold256	736327	736385	59	7	0.0287303	0.000594436	0.0281358	21.3003	CHG	evm.model.scaffold256.6	utr3	--	PREDICTED: choline transporter-like protein 1-like isoform X1 [Apis dorsata]
scaffold256	785588	785904	317	66	0.696279	0.364523	0.331756	614.64	CG	evm.model.scaffold256.7.1	intron	--	hypothetical protein IscW_ISCW012505 [Ixodes scapularis]
scaffold256	788085	788499	415	108	0.720659	0.145761	0.574898	1669.62	CG	evm.model.scaffold256.7.1	intron	--	hypothetical protein IscW_ISCW012505 [Ixodes scapularis]
scaffold256	789436	789717	282	67	0.64697	0.427719	0.219252	512.132	CG	evm.model.scaffold256.7.1	intron	--	hypothetical protein IscW_ISCW012505 [Ixodes scapularis]
scaffold256	1279221	1279867	647	99	0.143556	0.0242239	0.119332	593.264	CG	evm.model.scaffold256.9	intron	--	PREDICTED: THAP domain-containing protein 2-like [Acyrthosiphon pisum]
scaffold256	1279221	1279867	647	99	0.143556	0.0242239	0.119332	593.264	CG	evm.model.scaffold256.9	exon	--	PREDICTED: THAP domain-containing protein 2-like [Acyrthosiphon pisum]
scaffold256	1279221	1279867	647	99	0.143556	0.0242239	0.119332	593.264	CG	evm.model.scaffold256.9	utr5	--	PREDICTED: THAP domain-containing protein 2-like [Acyrthosiphon pisum]
scaffold258	614408	614468	61	16	0.0615622	0.00916429	0.0523979	110.855	CHH	Target=(CAAT)n:1-314;Class=Simple_repeat	repeat
scaffold2583	65148	65386	239	51	0.773239	0.167289	0.60595	777.495	CG	evm.model.scaffold2583.1.1	intron	--	cell cycle regulator p107, putative [Ixodes scapularis]
scaffold2583	100759	102232	1474	120	0.480869	0.113604	0.367265	1067.39	CG	evm.model.scaffold2583.1.1	intron	--	cell cycle regulator p107, putative [Ixodes scapularis]
scaffold2588	56324	56993	670	103	0.189461	0.0657403	0.123721	609.947	CG	evm.model.scaffold2588.1.1	intron	--	Apical endosomal glycoprotein, partial [Stegodyphus mimosarum]
scaffold2588	63712	64473	762	93	0.248463	0.0538111	0.194652	768.435	CG	evm.model.scaffold2588.1.1	intron	--	Apical endosomal glycoprotein, partial [Stegodyphus mimosarum]
scaffold2588	63712	64473	762	93	0.248463	0.0538111	0.194652	768.435	CG	evm.model.scaffold2588.1.1	exon	--	Apical endosomal glycoprotein, partial [Stegodyphus mimosarum]
scaffold2588	65223	66393	1171	105	0.227111	0.0720395	0.155072	605.518	CG	evm.model.scaffold2588.1.1	exon	--	Apical endosomal glycoprotein, partial [Stegodyphus mimosarum]
scaffold2588	65223	66393	1171	105	0.227111	0.0720395	0.155072	605.518	CG	evm.model.scaffold2588.1.1	intron	--	Apical endosomal glycoprotein, partial [Stegodyphus mimosarum]
scaffold2588	67450	68188	739	104	0.23178	0.0724282	0.159352	569.841	CG	evm.model.scaffold2588.1.1	intron	--	Apical endosomal glycoprotein, partial [Stegodyphus mimosarum]
scaffold2588	74179	74940	762	114	0.49649	0.21347	0.28302	872.607	CG	evm.model.scaffold2588.1.1	intron	--	Apical endosomal glycoprotein, partial [Stegodyphus mimosarum]
scaffold2588	77925	78199	275	56	0.344223	0.116743	0.227479	433.188	CG	evm.model.scaffold2588.1.1	intron	--	Apical endosomal glycoprotein, partial [Stegodyphus mimosarum]
scaffold2588	96346	97072	727	76	0.39693	0.173462	0.223468	449.669	CG	evm.model.scaffold2588.1.1	intron	--	Apical endosomal glycoprotein, partial [Stegodyphus mimosarum]
scaffold2588	96346	97072	727	76	0.39693	0.173462	0.223468	449.669	CG	evm.model.scaffold2588.1.1	exon	--	Apical endosomal glycoprotein, partial [Stegodyphus mimosarum]
scaffold2598	141911	141990	80	22	0.0459834	0.00148864	0.0444948	101.781	CHH	evm.model.scaffold2598.4	intron	--	regulator of nonsense transcripts 3B, putative [Ixodes scapularis]
scaffold26	38710	39242	533	72	0.109914	0.00923307	0.100681	415.282	CG	evm.model.scaffold26.1	intron
scaffold260	2561713	2562017	305	71	0.808463	0.651824	0.156639	413.681	CG	evm.model.scaffold260.9	intron	--	PREDICTED: peptidyl-prolyl cis-trans isomerase cyp11-like isoform X2 [Fopius arisanus]
scaffold2610	99012	100666	1655	298	0.629054	0.286785	0.342269	2703.51	CG	evm.model.scaffold2610.1	intron	--	serine palmitoyltransferase, putative [Ixodes scapularis]
scaffold2610	131461	132295	835	124	0.382031	0.196368	0.185663	842.924	CG	evm.model.scaffold2610.2	intron	--	apoptosis-promoting RNA-binding protein TIA-1/TIAR, putative [Ixodes scapularis]
scaffold2610	1190598	1190801	204	65	0.762657	0.333283	0.429374	564.54	CG	evm.model.scaffold2610.11.2	intron	--	PREDICTED: tectonin beta-propeller repeat-containing protein 2 isoform X3 [Struthio camelus australis]
scaffold2618	302268	302594	327	61	0.653864	0.337529	0.316336	625.657	CG	evm.model.scaffold2618.2	intron	--	membrane protein, putative [Ixodes scapularis]
scaffold2618	446300	446433	134	39	0.0623901	0.00898548	0.0534046	172.433	CHH	evm.model.scaffold2618.6	exon	--	PREDICTED: Down syndrome cell adhesion molecule-like protein Dscam2-like [Metaseiulus occidentalis]
scaffold2618	446300	446433	134	39	0.0623901	0.00898548	0.0534046	172.433	CHH	evm.model.scaffold2618.6	intron	--	PREDICTED: Down syndrome cell adhesion molecule-like protein Dscam2-like [Metaseiulus occidentalis]
scaffold2632	252490	253343	854	147	0.308182	0.0348745	0.273307	1023.5	CG	evm.model.scaffold2632.3	intron	--	PREDICTED: ubiquitin carboxyl-terminal hydrolase 24 [Metaseiulus occidentalis]
scaffold2632	272142	272636	495	122	0.642865	0.354018	0.288847	945.697	CG	evm.model.scaffold2632.4	intron	--	PREDICTED: ubiquitin carboxyl-terminal hydrolase 24 [Callorhinchus milii]
scaffold264	1587116	1587213	98	26	0.0443206	0.00302895	0.0412916	111.641	CHH	evm.model.scaffold264.8	intron	--	PREDICTED: focadhesin-like [Crassostrea gigas]
scaffold264	1989427	1989777	351	77	0.42878	0.014679	0.414101	766.926	CG	evm.model.scaffold264.9	intron	--	hypothetical protein IscW_ISCW000867 [Ixodes scapularis]
scaffold265	1000928	1001432	505	124	0.373382	0.186842	0.18654	656.947	CG	evm.model.scaffold265.10.1	intron	--	PREDICTED: methylthioribose-1-phosphate isomerase [Nasonia vitripennis]
scaffold265	1017815	1018219	405	77	0.307466	0.170916	0.13655	411.728	CG	evm.model.scaffold265.10.1	intron	--	PREDICTED: methylthioribose-1-phosphate isomerase [Nasonia vitripennis]
scaffold265	2176567	2176880	314	54	0.484185	0.257428	0.226757	451.2	CG	evm.model.scaffold265.21	intron	--	ABC transporter, putative [Ixodes scapularis]
scaffold265	2307399	2307491	93	26	0.0349488	0.00473559	0.0302132	115.839	CHH	evm.model.scaffold265.21	intron	--	ABC transporter, putative [Ixodes scapularis]
scaffold2651	94906	95915	1010	175	0.0672587	0.00688341	0.0603752	973.974	CG	evm.model.scaffold2651.4	promoter	--	PREDICTED: gametocyte-specific factor 1-like isoform X1 [Haplochromis burtoni]
scaffold266	1232919	1233692	774	123	0.678822	0.307914	0.370908	1022.9	CG	evm.model.scaffold266.4	intron	--	tuberin, putative [Ixodes scapularis]
scaffold2662	73066	73284	219	51	0.772624	0.329084	0.44354	432.935	CG	evm.model.scaffold2662.1	intron
scaffold2662	87955	88801	847	136	0.205356	0.0821357	0.12322	799.559	CG	evm.model.scaffold2662.1	intron
scaffold2662	88928	89300	373	66	0.484358	0.142344	0.342014	659.275	CG	evm.model.scaffold2662.1	intron
scaffold2662	107200	107827	628	113	0.110204	0.0068848	0.103319	855.267	CG	evm.model.scaffold2662.2	intron
scaffold2666	89805	90134	330	69	0.332609	0.13455	0.198059	435.314	CG	evm.model.scaffold2666.1	intron	--	PREDICTED: 1-phosphatidylinositol 4,5-bisphosphate phosphodiesterase beta-1-like [Metaseiulus occidentalis]
scaffold2667	69337	74234	4898	65	0.30498	0.0257015	0.279279	506.089	CG	evm.model.scaffold2667.1	intron	--	PREDICTED: WD repeat and FYVE domain-containing protein 3 [Athalia rosae]
scaffold2667	1816739	1816849	111	10	0.0223511	0.000586792	0.0217643	37.5817	CHG	evm.model.scaffold2667.25_evm.model.scaffold2667.24	intron	--	glutamate carboxypeptidase, putative [Ixodes scapularis]
scaffold2667	2558304	2558801	498	115	0.449042	0.242855	0.206186	800.718	CG	evm.model.scaffold2667.28	intron	--	karyopherin (importin) beta, putative [Ixodes scapularis]
scaffold2667	2641804	2642181	378	89	0.845576	0.48703	0.358546	849.258	CG	evm.model.scaffold2667.28	intron	--	karyopherin (importin) beta, putative [Ixodes scapularis]
scaffold2674	48177	48930	754	139	0.853942	0.686073	0.167869	885.439	CG	evm.model.scaffold2674.1	intron	--	thimet oligopeptidase, putative [Ixodes scapularis]
scaffold2674	165182	165552	371	74	0.765121	0.535985	0.229136	494.883	CG	evm.model.scaffold2674.2	intron	--	E3 ubiquitin protein ligase SiaH1, putative [Ixodes scapularis]
scaffold2677	455102	455431	330	72	0.786665	0.636027	0.150638	430.169	CG	evm.model.scaffold2677.1	intron	--	PREDICTED: ragulator complex protein LAMTOR3 [Erinaceus europaeus]
scaffold2699	163432	163485	54	11	0.0653533	0.00174296	0.0636103	40.6451	CHG	evm.model.scaffold2699.1	intron
scaffold2725	285565	285806	242	63	0.169188	0.0654705	0.103717	408.406	CG	evm.model.scaffold2725.6	promoter	--	hypothetical protein L798_05441 [Zootermopsis nevadensis]
scaffold2725	326024	326420	397	80	0.0853293	0.0190625	0.0662668	433.166	CG	evm.model.scaffold2725.9	promoter	--	chromatin regulatory protein sir2, putative [Ixodes scapularis]
scaffold2725	326952	327457	506	79	0.655187	0.347502	0.307685	745.867	CG	evm.model.scaffold2725.9	promoter	--	chromatin regulatory protein sir2, putative [Ixodes scapularis]
scaffold2725	552431	552651	221	69	0.240793	0.0819716	0.158822	595.941	CG	evm.model.scaffold2725.12	intron	--	flightless-I, putative [Ixodes scapularis]
scaffold2725	593941	594507	567	108	0.211826	0.0666617	0.145164	692.313	CG	evm.model.scaffold2725.14	exon	--	conserved hypothetical protein [Ixodes scapularis]
scaffold2725	593941	594507	567	108	0.211826	0.0666617	0.145164	692.313	CG	evm.model.scaffold2725.14	intron	--	conserved hypothetical protein [Ixodes scapularis]
scaffold2728	304421	304867	447	63	0.139735	0.00822464	0.131511	414.065	CG	evm.model.scaffold2728.4	intron	--	acyl-CoA reductase, putative [Ixodes scapularis]
scaffold2728	312812	312888	77	33	0.0346582	0.0037642	0.030894	177.746	CHH	Target=(GA)n:1-117;Class=Simple_repeat	repeat
scaffold2728	312812	312888	77	33	0.0346582	0.0037642	0.030894	177.746	CHH	evm.model.scaffold2728.4	intron	--	acyl-CoA reductase, putative [Ixodes scapularis]
scaffold2728	555376	555687	312	71	0.124716	0.0242782	0.100437	404.573	CG	evm.model.scaffold2728.6	intron	--	PREDICTED: fatty acyl-CoA reductase 1-like [Metaseiulus occidentalis]
scaffold2728	555820	556053	234	56	0.174962	0.0224688	0.152493	427.625	CG	evm.model.scaffold2728.6	intron	--	PREDICTED: fatty acyl-CoA reductase 1-like [Metaseiulus occidentalis]
scaffold2729	120941	121152	212	60	0.775284	0.386217	0.389067	411.424	CG	evm.model.scaffold2729.1	intron	--	conserved hypothetical protein [Ixodes scapularis]
scaffold2729	149403	149503	101	20	0.0429825	0.00171557	0.0412669	69.7218	CHG	evm.model.scaffold2729.1	intron	--	conserved hypothetical protein [Ixodes scapularis]
scaffold2729	425820	426660	841	81	0.579081	0.0978666	0.481214	809.936	CG	evm.model.scaffold2729.4	promoter	--	Copper chaperone for superoxide dismutase, partial [Stegodyphus mimosarum]
scaffold274	55338	55701	364	52	0.437937	0.135001	0.302936	478.295	CG	evm.model.scaffold274.1	intron	--	PREDICTED: presequence protease, mitochondrial-like, partial [Caprimulgus carolinensis]
scaffold274	126612	126726	115	34	0.158592	0.00852008	0.150072	200.019	CHH	evm.model.scaffold274.1	intron	--	PREDICTED: presequence protease, mitochondrial-like, partial [Caprimulgus carolinensis]
scaffold2747	247274	247335	62	7	0.0807816	0.00107519	0.0797064	29.7816	CHG	evm.model.scaffold2747.3	intron	--	c4b-binding protein beta chain, putative [Ixodes scapularis]
scaffold275	201340	201630	291	61	0.700443	0.504341	0.196101	409.685	CG	evm.model.scaffold275.8	intron	--	Histone-arginine methyltransferase CARMER, partial [Stegodyphus mimosarum]
scaffold275	769442	769798	357	66	0.776476	0.419447	0.357029	425.273	CG	evm.model.scaffold275.21	intron	--	GTP-binding protein, putative [Ixodes scapularis]
scaffold276	272206	272905	700	100	0.759786	0.456945	0.302841	721.659	CG	evm.model.scaffold276.6_evm.model.scaffold276.7	intron	--	amine oxidase, putative [Ixodes scapularis]
scaffold276	289002	289313	312	76	0.655818	0.373754	0.282065	492.179	CG	evm.model.scaffold276.6_evm.model.scaffold276.7	intron	--	amine oxidase, putative [Ixodes scapularis]
scaffold276	325779	325854	76	26	0.0485216	0.00822616	0.0402955	125.6	CHH	evm.model.scaffold276.6_evm.model.scaffold276.7	intron	--	amine oxidase, putative [Ixodes scapularis]
scaffold276	435127	435494	368	89	0.815683	0.590277	0.225406	583.187	CG	evm.model.scaffold276.6_evm.model.scaffold276.7	intron	--	amine oxidase, putative [Ixodes scapularis]
scaffold2760	361403	361720	318	71	0.229167	0.0624619	0.166705	493.562	CG	evm.model.scaffold2760.2	intron
scaffold2760	497071	497329	259	68	0.223912	0.0180873	0.205824	578.387	CG	evm.model.scaffold2760.2	intron
scaffold2760	533563	533635	73	16	0.0597512	0.00242601	0.0573252	73.0702	CHH	evm.model.scaffold2760.2	intron
scaffold2782	122227	122704	478	83	0.146821	0.0190873	0.127734	613.342	CG	evm.model.scaffold2782.1.6	intron	--	conserved hypothetical protein [Ixodes scapularis]
scaffold28	30636	31336	701	95	0.681593	0.378991	0.302603	647.983	CG	evm.model.scaffold28.1	intron	--	pacman protein, putative [Ixodes scapularis]
scaffold28	40031	40340	310	62	0.494589	0.297477	0.197112	399.781	CG	evm.model.scaffold28.1	intron	--	pacman protein, putative [Ixodes scapularis]
scaffold28	80195	80663	469	90	0.66596	0.351901	0.314059	777.668	CG	evm.model.scaffold28.2	intron	--	integrator complex subunit, putative [Ixodes scapularis]
scaffold2812	239033	239771	739	104	0.319376	0.0718633	0.247513	654.564	CG	evm.model.scaffold2812.10	promoter	--	HEAT repeat-containing protein [Ixodes scapularis]
scaffold2812	511740	512037	298	61	0.59749	0.135471	0.46202	679.895	CG	evm.model.scaffold2812.16	intron	--	oxysterol binding protein 9, putative [Ixodes scapularis]
scaffold2817	355937	356641	705	103	0.601643	0.295263	0.30638	903.178	CG	evm.model.scaffold2817.2	intron	--	armadillo, putative [Ixodes scapularis]
scaffold2817	367196	367386	191	32	0.740609	0.101101	0.639508	455.552	CG	evm.model.scaffold2817.2	intron	--	armadillo, putative [Ixodes scapularis]
scaffold2817	608601	609210	610	111	0.433963	0.149721	0.284242	988.372	CG	evm.model.scaffold2817.6	intron	--	receptor expression-enhancing protein 5-like [Acyrthosiphon pisum]
scaffold2817	660622	662104	1483	134	0.60051	0.131482	0.469028	1593.98	CG	evm.model.scaffold2817.6	intron	--	receptor expression-enhancing protein 5-like [Acyrthosiphon pisum]
scaffold2817	790657	791179	523	96	0.527311	0.227826	0.299485	615.267	CG	evm.model.scaffold2817.9	intron
scaffold2817	961790	961932	143	44	0.715034	0.11678	0.598254	675.283	CG	evm.model.scaffold2817.11	intron	--	hypothetical protein IscW_ISCW009137 [Ixodes scapularis]
scaffold2817	999370	999781	412	84	0.50225	0.268966	0.233284	553.218	CG	evm.model.scaffold2817.11	intron	--	hypothetical protein IscW_ISCW009137 [Ixodes scapularis]
scaffold282	165450	165501	52	6	0.0231063	0.000767414	0.0223389	26.4814	CHG	evm.model.scaffold282.2	intron	--	caspase, apoptotic cysteine protease, putative [Ixodes scapularis]
scaffold2827	11731	12282	552	123	0.263829	0.0230913	0.240738	784.539	CG	evm.model.scaffold2827.1.1	intron	--	Mothers against decapentaplegic-like protein, partial [Stegodyphus mimosarum]
scaffold2832	236595	236662	68	12	0.0241246	0.000714418	0.0234102	46.4814	CHG	evm.model.scaffold2832.1	intron	--	tachykinin receptor, putative [Ixodes scapularis]
scaffold2833	183451	183855	405	62	0.776784	0.589667	0.187117	401.208	CG	evm.model.scaffold2833.5.1	intron	--	serine/threonine protein kinase, putative [Ixodes scapularis]
scaffold2836	16564	16647	84	24	0.0228608	0.000843679	0.0220172	109.163	CHH	evm.model.scaffold2836.1	intron	--	sulfotransferase, putative [Ixodes scapularis]
scaffold285	111137	111201	65	25	0.0337986	0.0046573	0.0291413	122.673	CHH	evm.model.scaffold285.1.1	intron	--	peptidyl-prolyl cis-trans isomerase H (PPIH), putative [Ixodes scapularis]
scaffold285	821021	821418	398	79	0.220309	0.0253997	0.194909	488.541	CG	evm.model.scaffold285.6	intron	--	leucine-rich transmembrane protein, putative [Ixodes scapularis]
scaffold285	2085658	2085853	196	66	0.100796	0.00847806	0.092318	404.899	CHH	evm.model.scaffold285.11	intron	--	hypothetical protein IscW_ISCW004809 [Ixodes scapularis]
scaffold2854	101510	101561	52	6	0.0263637	0.000565766	0.025798	30.7761	CHG	evm.model.scaffold2854.3	intron	--	O-methyltransferase, putative [Ixodes scapularis]
scaffold2867	167424	167843	420	50	0.705078	0.124466	0.580612	615.561	CG	evm.model.scaffold2867.3	intron	--	PREDICTED: probable ATP-dependent RNA helicase DDX43 [Camponotus floridanus]
scaffold2867	190953	191262	310	54	0.874866	0.47545	0.399416	427.125	CG	evm.model.scaffold2867.4	intron	--	Leukotriene A-4 hydrolase, partial [Stegodyphus mimosarum]
scaffold2867	480343	480733	391	73	0.481306	0.159786	0.321519	567.773	CG	evm.model.scaffold2867.8	intron	--	Laminin subunit alpha-1, partial [Zootermopsis nevadensis]
scaffold290	53662	53818	157	41	0.0866821	0.00341552	0.0832666	264.973	CHH	Target=(TATG)n:1-254;Class=Simple_repeat	repeat
scaffold2915	70608	70925	318	81	0.29928	0.133462	0.165818	531.831	CG	evm.model.scaffold2915.5	intron	--	Acinus, putative [Ixodes scapularis]
scaffold2928	80011	80663	653	89	0.582812	0.314954	0.267858	592.62	CG	evm.model.scaffold2928.2	intron	--	SAPS domain-containing protein, putative [Ixodes scapularis]
scaffold2933	133899	134355	457	88	0.101708	0.0104756	0.0912327	515.61	CG	evm.model.scaffold2933.1	intron	--	conserved hypothetical protein [Ixodes scapularis]
scaffold2954	41977	42471	495	73	0.624336	0.322269	0.302067	463.313	CG	evm.model.scaffold2954.1	intron	--	hypothetical protein DAPPUDRAFT_196539 [Daphnia pulex]
scaffold2957	77892	78387	496	84	0.407769	0.0174898	0.390279	661.435	CG	evm.model.scaffold2957.1	intron
scaffold2957	1495213	1495839	627	110	0.856147	0.517807	0.33834	717.536	CG	evm.model.scaffold2957.10	intron	--	Domain in SPla and the ryanodine receptor, putative [Ixodes scapularis]
scaffold2957	1496711	1497197	487	126	0.597424	0.440811	0.156613	768.961	CG	evm.model.scaffold2957.10	intron	--	Domain in SPla and the ryanodine receptor, putative [Ixodes scapularis]
scaffold2957	1525228	1526553	1326	97	0.616368	0.0644217	0.551946	1273.98	CG	evm.model.scaffold2957.11	intron	--	ribosomal protein L38, putative [Ixodes scapularis]
scaffold2958	261658	261713	56	23	0.0267802	0.00257988	0.0242003	101.937	CHH	evm.model.scaffold2958.2	intron	--	guanylate cyclase C, putative [Ixodes scapularis]
scaffold296	95366	95762	397	94	0.859063	0.678294	0.180769	467.939	CG	evm.model.scaffold296.2	intron	--	PREDICTED: putative ATP-dependent RNA helicase TDRD9-like [Saccoglossus kowalevskii]
scaffold296	102281	102712	432	62	0.510326	0.222114	0.288213	424.614	CG	evm.model.scaffold296.2	intron	--	PREDICTED: putative ATP-dependent RNA helicase TDRD9-like [Saccoglossus kowalevskii]
scaffold296	145653	146096	444	71	0.419941	0.140554	0.279387	472.517	CG	evm.model.scaffold296.2	intron	--	PREDICTED: putative ATP-dependent RNA helicase TDRD9-like [Saccoglossus kowalevskii]
scaffold296	174656	175069	414	68	0.712897	0.383527	0.32937	437.305	CG	evm.model.scaffold296.2	intron	--	PREDICTED: putative ATP-dependent RNA helicase TDRD9-like [Saccoglossus kowalevskii]
scaffold296	183385	183945	561	71	0.821418	0.440276	0.381143	475.192	CG	evm.model.scaffold296.2	intron	--	PREDICTED: putative ATP-dependent RNA helicase TDRD9-like [Saccoglossus kowalevskii]
scaffold2965	296922	297368	447	88	0.870727	0.668824	0.201904	674.283	CG	evm.model.scaffold2965.1	intron
scaffold2965	407203	407834	632	51	0.416014	0.0150639	0.400951	505.924	CG	evm.model.scaffold2965.4	intron	--	located at OATL1, putative [Ixodes scapularis]
scaffold2965	418907	419213	307	42	0.428358	0.093916	0.334442	413.37	CG	evm.model.scaffold2965.4	intron	--	located at OATL1, putative [Ixodes scapularis]
scaffold2974	446283	446577	295	57	0.155973	0.0160912	0.139882	435.726	CG	evm.model.scaffold2974.7	intron	--	PREDICTED: uncharacterized protein LOC101845679 [Aplysia californica]
scaffold2974	1382863	1383024	162	64	0.0275092	0.00156445	0.0259448	320.91	CHH	evm.model.scaffold2974.19_evm.model.scaffold2974.18	intron	--	PREDICTED: phenazine biosynthesis-like domain-containing protein [Poecilia formosa]
scaffold2974	1543800	1544182	383	54	0.551648	0.285506	0.266141	439.765	CG	evm.model.scaffold2974.20	intron	--	conserved hypothetical protein [Ixodes scapularis]
scaffold2974	1596064	1596478	415	125	0.331557	0.189399	0.142159	888.925	CG	evm.model.scaffold2974.21	intron	--	inositol-1-phosphate synthetase, putative [Ixodes scapularis]
scaffold2988	512819	512914	96	15	0.0238945	0.000840108	0.0230544	57.5243	CHG	evm.model.scaffold2988.5.1	exon	--	PREDICTED: mitogen-activated protein kinase kinase kinase kinase 5 isoform X3 [Orussus abietinus]
scaffold2988	520121	520307	187	34	0.119475	0.00477417	0.114701	176.967	CHH	evm.model.scaffold2988.5.1	intron	--	PREDICTED: mitogen-activated protein kinase kinase kinase kinase 5 isoform X3 [Orussus abietinus]
scaffold2995	717056	717118	63	8	0.0314465	0.00111717	0.0303293	29.595	CHG	evm.model.scaffold2995.2	exon	--	PREDICTED: uncharacterized protein LOC101884910 [Danio rerio]
scaffold2995	717056	717118	63	8	0.0314465	0.00111717	0.0303293	29.595	CHG	evm.model.scaffold2995.2	intron	--	PREDICTED: uncharacterized protein LOC101884910 [Danio rerio]
scaffold3002	11994	12142	149	51	0.0404711	0.00424862	0.0362225	267.445	CHH	evm.model.scaffold3002.1	intron	--	cell division protein, putative [Ixodes scapularis]
scaffold3002	318906	319927	1022	67	0.494063	0.12932	0.364743	547.119	CG	evm.model.scaffold3002.11	intron	--	glutamyl-tRNA synthetase, cytoplasmic, putative [Ixodes scapularis]
scaffold3002	322184	322689	506	78	0.559442	0.373563	0.185879	431.759	CG	evm.model.scaffold3002.11	exon	--	glutamyl-tRNA synthetase, cytoplasmic, putative [Ixodes scapularis]
scaffold3011	135882	136285	404	72	0.736815	0.397665	0.33915	504.024	CG	evm.model.scaffold3011.1	intron	--	secreted multiple inositol polyphosphate phosphatase, putative [Ixodes scapularis]
scaffold3014	120071	120899	829	74	0.791039	0.439078	0.351961	460.189	CG	evm.model.scaffold3014.3	intron	--	evolutionarily conserved signaling intermediate in toll pathway, partial [Rhipicephalus microplus]
scaffold3020	229296	229402	107	31	0.0522769	0.00945207	0.0428248	135.598	CHH	evm.model.scaffold3020.4	intron	--	PREDICTED: mitochondrial dicarboxylate carrier-like [Metaseiulus occidentalis]
scaffold3023	314813	316377	1565	262	0.071328	0.00783211	0.0634959	1480.18	CG	evm.model.scaffold3023.3	intron	--	low-density lipoprotein receptor, putative [Ixodes scapularis]
scaffold3023	314813	316377	1565	262	0.071328	0.00783211	0.0634959	1480.18	CG	evm.model.scaffold3023.3	exon	--	low-density lipoprotein receptor, putative [Ixodes scapularis]
scaffold3023	571930	572526	597	107	0.598642	0.31215	0.286492	853.569	CG	evm.model.scaffold3023.6	intron	--	peptidyl-tRNA hydrolase, putative [Ixodes scapularis]
scaffold3026	1056606	1056812	207	70	0.150494	0.0206083	0.129886	474.256	CG	Target=(CAATC)n:1-74;Class=Simple_repeat	repeat
scaffold303	692129	692630	502	109	0.426317	0.224863	0.201454	777.548	CG	evm.model.scaffold303.19	intron	--	hypothetical protein CAPTEDRAFT_226182 [Capitella teleta]
scaffold3034	360831	361233	403	57	0.649658	0.268767	0.380891	400.716	CG	evm.model.scaffold3034.2	intron	--	transcriptional enhancer factor TEF-1, putative [Ixodes scapularis]
scaffold304	1055317	1055481	165	42	0.0429392	0.00135574	0.0415834	225.361	CHH	Target=(ATTG)n:1-157;Class=Simple_repeat	repeat
scaffold3043	235428	236188	761	117	0.578459	0.274087	0.304372	923.099	CG	evm.model.scaffold3043.1	intron	--	HEAT repeat-containing protein 5B, putative [Ixodes scapularis]
scaffold3043	236267	237269	1003	166	0.464771	0.186109	0.278661	1594.24	CG	evm.model.scaffold3043.1	intron	--	HEAT repeat-containing protein 5B, putative [Ixodes scapularis]
scaffold3043	251834	252130	297	85	0.858491	0.617902	0.240589	583.514	CG	evm.model.scaffold3043.1	intron	--	HEAT repeat-containing protein 5B, putative [Ixodes scapularis]
scaffold305	1137543	1137593	51	24	0.0278909	0.00209139	0.0257995	131.032	CHH	Target=(TC)n:2-134;Class=Simple_repeat	repeat
scaffold3054	646056	646141	86	4	0.0419678	0.00405942	0.0379084	17.6081	CHG	evm.model.scaffold3054.9	intron	--	PREDICTED: protein unc-13 homolog C isoform X5 [Poecilia reticulata]
scaffold3061	15815	15869	55	10	0.165368	0.00243247	0.162935	50.379	CHH	evm.model.scaffold3061.1	intron	--	conserved hypothetical protein [Ixodes scapularis]
scaffold3061	16089	16398	310	57	0.668779	0.375221	0.293558	430.562	CG	evm.model.scaffold3061.1	intron	--	conserved hypothetical protein [Ixodes scapularis]
scaffold3061	26794	27203	410	97	0.824102	0.501176	0.322925	807.58	CG	evm.model.scaffold3061.1	intron	--	conserved hypothetical protein [Ixodes scapularis]
scaffold3062	382632	383085	454	65	0.588885	0.282832	0.306054	437.226	CG	evm.model.scaffold3062.4	intron	--	peroxisomal N(1)-acetyl-spermine/spermidine oxidase, putative [Ixodes scapularis]
scaffold3063	107271	107544	274	48	0.45727	0.242798	0.214472	403.172	CG	evm.model.scaffold3063.3.6	intron
scaffold3063	109373	109637	265	47	0.317868	0.0653991	0.252469	448.697	CG	evm.model.scaffold3063.3.6	intron
scaffold3063	163217	163571	355	83	0.55474	0.424763	0.129977	436.642	CG	evm.model.scaffold3063.4	intron	--	hypothetical protein BRAFLDRAFT_114826 [Branchiostoma floridae]
scaffold3063	222441	222780	340	63	0.499104	0.239379	0.259726	539.847	CG	evm.model.scaffold3063.5	intron	--	conserved hypothetical protein [Ixodes scapularis]
scaffold3066	425300	425616	317	69	0.493225	0.141295	0.35193	613.523	CG	evm.model.scaffold3066.11	intron	--	conserved hypothetical protein [Ixodes scapularis]
scaffold3066	830031	830246	216	70	0.584515	0.384674	0.199841	483.668	CG	evm.model.scaffold3066.15.1	intron	--	PREDICTED: zinc finger protein 512B isoform X2 [Chinchilla lanigera]
scaffold3070	836021	836476	456	65	0.531655	0.311318	0.220338	459.386	CG	evm.model.scaffold3070.2	exon
scaffold3070	836021	836476	456	65	0.531655	0.311318	0.220338	459.386	CG	evm.model.scaffold3070.2	TES
scaffold3070	836021	836476	456	65	0.531655	0.311318	0.220338	459.386	CG	evm.model.scaffold3070.2	intron
scaffold3070	841324	842209	886	96	0.508229	0.221625	0.286604	833.563	CG	evm.model.scaffold3070.3	promoter	--	fed tick salivary protein 9 [Ixodes scapularis]
scaffold3070	841324	842209	886	96	0.508229	0.221625	0.286604	833.563	CG	evm.model.scaffold3070.3	TSS	--	fed tick salivary protein 9 [Ixodes scapularis]
scaffold3070	841324	842209	886	96	0.508229	0.221625	0.286604	833.563	CG	evm.model.scaffold3070.3	exon	--	fed tick salivary protein 9 [Ixodes scapularis]
scaffold3070	841324	842209	886	96	0.508229	0.221625	0.286604	833.563	CG	evm.model.scaffold3070.3	TES	--	fed tick salivary protein 9 [Ixodes scapularis]
scaffold3070	845997	848169	2173	201	0.498974	0.220156	0.278818	1555.44	CG	Target=(GATTG)n:1-79;Class=Simple_repeat	repeat
scaffold3070	1171602	1171772	171	58	0.0490133	0.0014908	0.0475225	320.621	CHH	Target=(CGTG)n:1-96;Class=Simple_repeat	repeat
scaffold3070	1171602	1171772	171	58	0.0490133	0.0014908	0.0475225	320.621	CHH	Target=(GA)n:1-228;Class=Simple_repeat	repeat
scaffold3070	1577934	1577993	60	8	0.0276932	0.000556725	0.0271365	37.9958	CHG	evm.model.scaffold3070.6	intron	--	16 kDa thioredoxion, putative [Ixodes scapularis]
scaffold3073	264548	264953	406	89	0.671405	0.443017	0.228388	665.033	CG	evm.model.scaffold3073.2	intron	--	conserved hypothetical protein [Ixodes scapularis]
scaffold3089	66437	67379	943	108	0.364429	0.0863377	0.278091	1060.33	CG	evm.model.scaffold3089.2	promoter	--	hypothetical protein JL09_g2933 [Pichia kudriavzevii]
scaffold3089	127365	128094	730	147	0.881972	0.556683	0.325289	1010.48	CG	evm.model.scaffold3089.5	intron	--	hypothetical protein IscW_ISCW004750 [Ixodes scapularis]
scaffold3096	5738	6390	653	117	0.371615	0.158759	0.212856	977.059	CG	evm.model.scaffold3096.1	intron
scaffold31	1505160	1505382	223	58	0.154912	0.0199513	0.13496	412.991	CG	evm.model.scaffold31.5	intron	--	erythrocyte band 7 integral membrane protein, putative [Ixodes scapularis]
scaffold31	1505455	1506030	576	86	0.141321	0.0131163	0.128205	512.717	CG	evm.model.scaffold31.5	intron	--	erythrocyte band 7 integral membrane protein, putative [Ixodes scapularis]
scaffold310	48875	49051	177	52	0.0508302	0.00344237	0.0473878	217.404	CHH	evm.model.scaffold310.2	intron	--	secreted protein, putative [Ixodes scapularis]
scaffold3106	161305	162515	1211	165	0.423913	0.134825	0.289088	1313.57	CG	evm.model.scaffold3106.4	intron	--	Rho GTPase-activating protein 1 [Zootermopsis nevadensis]
scaffold3106	167796	168450	655	140	0.656857	0.315581	0.341275	940.397	CG	evm.model.scaffold3106.4	intron	--	Rho GTPase-activating protein 1 [Zootermopsis nevadensis]
scaffold3106	486510	487428	919	65	0.600381	0.194464	0.405917	451.926	CG	evm.model.scaffold3106.10	intron	--	hypothetical protein IscW_ISCW020481 [Ixodes scapularis]
scaffold3120	816816	817336	521	124	0.649335	0.383328	0.266007	893.47	CG	evm.model.scaffold3120.5	intron	--	nuclear pore complex protein nup98, putative [Ixodes scapularis]
scaffold3131	43547	43946	400	78	0.229682	0.0684473	0.161235	446.564	CG	evm.model.scaffold3131.1	intron	--	conserved hypothetical protein [Ixodes scapularis]
scaffold3135	464868	465228	361	58	0.423905	0.108859	0.315046	509.842	CG	evm.model.scaffold3135.10	intron	--	gamma-glutamyltransferase, putative [Ixodes scapularis]
scaffold3135	467298	468082	785	146	0.483403	0.2291	0.254303	1027.16	CG	evm.model.scaffold3135.10	intron	--	gamma-glutamyltransferase, putative [Ixodes scapularis]
scaffold3135	470563	471078	516	64	0.39774	0.120342	0.277398	453.724	CG	evm.model.scaffold3135.10	intron	--	gamma-glutamyltransferase, putative [Ixodes scapularis]
scaffold314	798304	798667	364	64	0.494405	0.106504	0.387901	887.07	CG	evm.model.scaffold314.16	intron	--	hypothetical protein IscW_ISCW010627 [Ixodes scapularis]
scaffold314	802821	803665	845	188	0.84902	0.543474	0.305546	1672.99	CG	evm.model.scaffold314.16	intron	--	hypothetical protein IscW_ISCW010627 [Ixodes scapularis]
scaffold314	2542863	2543187	325	89	0.328822	0.21486	0.113962	525.922	CG	evm.model.scaffold314.35	intron	--	conserved hypothetical protein [Ixodes scapularis]
scaffold3144	19679	19958	280	82	0.290469	0.119737	0.170732	641.938	CG	evm.model.scaffold3144.1	intron	--	Histone-arginine methyltransferase CARMER, partial [Stegodyphus mimosarum]
scaffold3149	90563	90734	172	49	0.0569363	0.00688473	0.0500516	242.37	CHH	evm.model.scaffold3149.4	intron	--	conserved hypothetical protein [Ixodes scapularis]
scaffold3149	421360	421430	71	29	0.0223858	0.00117491	0.0212109	138.481	CHH	evm.model.scaffold3149.11	intron	--	fkbp-rapamycin associated protein, putative [Ixodes scapularis]
scaffold3158	90607	91038	432	87	0.640505	0.359405	0.2811	633.269	CG	evm.model.scaffold3158.4	intron	--	peroxisomal acyl-CoA oxidase, putative [Ixodes scapularis]
scaffold3158	91487	91880	394	66	0.466737	0.113549	0.353187	678.39	CG	evm.model.scaffold3158.4	intron	--	peroxisomal acyl-CoA oxidase, putative [Ixodes scapularis]
scaffold316	280326	280547	222	56	0.1957	0.0205709	0.175129	404.078	CG	evm.model.scaffold316.4	intron	--	conserved hypothetical protein [Ixodes scapularis]
scaffold316	289517	289952	436	92	0.353923	0.159658	0.194265	641.645	CG	evm.model.scaffold316.4	intron	--	conserved hypothetical protein [Ixodes scapularis]
scaffold316	1061326	1062000	675	146	0.107348	0.0118674	0.0954804	936.558	CG	evm.model.scaffold316.10	intron	--	PREDICTED: calcium uniporter protein, mitochondrial-like [Metaseiulus occidentalis]
scaffold316	1125475	1126070	596	97	0.188792	0.0754285	0.113363	571.614	CG	evm.model.scaffold316.10	intron	--	PREDICTED: calcium uniporter protein, mitochondrial-like [Metaseiulus occidentalis]
scaffold3168	24011	24395	385	76	0.484351	0.296211	0.18814	461.285	CG	evm.model.scaffold3168.2	intron	--	hypothetical protein DAPPUDRAFT_302851 [Daphnia pulex]
scaffold3171	45849	46492	644	161	0.628693	0.389736	0.238957	1124.15	CG	evm.model.scaffold3171.1	intron	--	PREDICTED: L-asparaginase-like [Metaseiulus occidentalis]
scaffold3171	166273	166330	58	7	0.0221241	0.000643561	0.0214805	27.2642	CHG	evm.model.scaffold3171.4.1	intron	--	tumor suppressor candidate, putative [Ixodes scapularis]
scaffold3178	607361	607424	64	5	0.0248682	0.000686183	0.024182	19.0231	CHG	evm.model.scaffold3178.3	intron	--	conserved hypothetical protein [Ixodes scapularis]
scaffold3180	24292	24591	300	69	0.381183	0.224963	0.15622	408.438	CG	evm.model.scaffold3180.1	intron	--	glutamate/leucine/phenylalanine/valine dehydrogenase, putative [Ixodes scapularis]
scaffold3180	47404	47454	51	18	0.0308245	0.00115471	0.0296698	106.511	CHH	evm.model.scaffold3180.2	intron	--	PREDICTED: peroxisome biogenesis factor 13 [Fundulus heteroclitus]
scaffold32	426436	427516	1081	131	0.386592	0.152453	0.234139	939.438	CG	Target=(CAATC)n:4-64;Class=Simple_repeat	repeat
scaffold32	426436	427516	1081	131	0.386592	0.152453	0.234139	939.438	CG	evm.model.scaffold32.5	exon	--	hypothetical protein IscW_ISCW015309 [Ixodes scapularis]
scaffold32	426436	427516	1081	131	0.386592	0.152453	0.234139	939.438	CG	evm.model.scaffold32.5	utr5	--	hypothetical protein IscW_ISCW015309 [Ixodes scapularis]
scaffold32	426436	427516	1081	131	0.386592	0.152453	0.234139	939.438	CG	evm.model.scaffold32.5	intron	--	hypothetical protein IscW_ISCW015309 [Ixodes scapularis]
scaffold3202	218380	218760	381	85	0.197262	0.0105873	0.186675	1002.24	CG	evm.model.scaffold3202.7	promoter	--	disks large-associated protein, putative [Ixodes scapularis]
scaffold3202	218380	218760	381	85	0.197262	0.0105873	0.186675	1002.24	CG	evm.model.scaffold3202.6	promoter	--	disks large-associated protein, putative [Ixodes scapularis]
scaffold3202	436527	436798	272	51	0.501996	0.228135	0.273861	436.015	CG	evm.model.scaffold3202.12	intron	--	bromodomain-containing protein, putative [Ixodes scapularis]
scaffold3202	561564	561796	233	70	0.761573	0.344723	0.416849	857.828	CG	evm.model.scaffold3202.13	intron	--	hypothetical protein X975_09905, partial [Stegodyphus mimosarum]
scaffold3202	581416	581912	497	67	0.293364	0.12828	0.165084	440.651	CG	evm.model.scaffold3202.13	intron	--	hypothetical protein X975_09905, partial [Stegodyphus mimosarum]
scaffold3202	582094	582419	326	64	0.324859	0.169015	0.155844	406.533	CG	evm.model.scaffold3202.13	intron	--	hypothetical protein X975_09905, partial [Stegodyphus mimosarum]
scaffold3202	662645	663001	357	74	0.637037	0.402215	0.234823	501.757	CG	evm.model.scaffold3202.14	intron	--	CLIP-associating protein 1 [Zootermopsis nevadensis]
scaffold3202	663078	663551	474	91	0.67329	0.354013	0.319276	776.149	CG	evm.model.scaffold3202.14	intron	--	CLIP-associating protein 1 [Zootermopsis nevadensis]
scaffold3206	567806	568458	653	51	0.51904	0.156553	0.362488	434.699	CG	evm.model.scaffold3206.16	intron	--	marker of proliferation Ki-67 [Xenopus laevis]
scaffold3206	574454	574663	210	57	0.525986	0.175532	0.350455	485.069	CG	evm.model.scaffold3206.16	intron	--	marker of proliferation Ki-67 [Xenopus laevis]
scaffold3206	584632	585151	520	68	0.411089	0.0444342	0.366654	699.759	CG	evm.model.scaffold3206.16	intron	--	marker of proliferation Ki-67 [Xenopus laevis]
scaffold3206	585598	586422	825	95	0.472914	0.0848753	0.388039	899.124	CG	evm.model.scaffold3206.16	intron	--	marker of proliferation Ki-67 [Xenopus laevis]
scaffold3206	843155	843465	311	71	0.59159	0.390024	0.201566	414.94	CG	evm.model.scaffold3206.24	intron	--	glyoxylate/hydroxypyruvate reductase, putative [Ixodes scapularis]
scaffold3206	887768	888325	558	58	0.282493	0.0347615	0.247731	508.19	CG	evm.model.scaffold3206.26	intron	--	dynactin, putative [Ixodes scapularis]
scaffold3206	1233985	1234282	298	59	0.715487	0.0477089	0.667778	1305.27	CG	evm.model.scaffold3206.33	intron	--	at-rich interactive domain-containing protein 5B, putative [Ixodes scapularis]
scaffold3206	1246892	1247343	452	72	0.441841	0.0602373	0.381604	678.165	CG	evm.model.scaffold3206.33	intron	--	at-rich interactive domain-containing protein 5B, putative [Ixodes scapularis]
scaffold321	561810	562556	747	170	0.162889	0.0678644	0.0950244	965.795	CG	evm.model.scaffold321.7	intron	--	PREDICTED: pseudouridine-metabolizing bifunctional protein C1861.05-like [Lepisosteus oculatus]
scaffold3214	151897	152364	468	73	0.679139	0.443144	0.235995	484.629	CG	evm.model.scaffold3214.4	intron	--	jade1l protein, putative [Ixodes scapularis]
scaffold3225	17719	17830	112	23	0.185472	0.0291329	0.156339	105.531	CHH	evm.model.scaffold3225.1	intron	--	ubiquitin associated and SH3 domain-containing protein B, putative [Ixodes scapularis]
scaffold3226	243107	243360	254	53	0.558856	0.222891	0.335964	519.4	CG	evm.model.scaffold3226.1	intron	--	PREDICTED: serine/threonine-protein kinase TBK1-like [Metaseiulus occidentalis]
scaffold3226	278041	278678	638	130	0.523522	0.239086	0.284435	1291.5	CG	evm.model.scaffold3226.1	intron	--	PREDICTED: serine/threonine-protein kinase TBK1-like [Metaseiulus occidentalis]
scaffold3230	58308	58368	61	17	0.0871359	0.0111997	0.0759363	80.8554	CHH	evm.model.scaffold3230.3	intron	--	golgi SNAP receptor complex member, putative [Ixodes scapularis]
scaffold3245	28386	29007	622	96	0.341328	0.0423728	0.298955	718.724	CG	evm.model.scaffold3245.3	intron	--	Eka-NinaC protein, partial [Euperipatoides kanangrensis]
scaffold3260	58519	59122	604	84	0.248635	0.0835714	0.165063	529.611	CG	evm.model.scaffold3260.5	promoter	--	NifU-like N-terminal domain containing protein mitochondrial precursor [Argas monolakensis]
scaffold3265	34070	34497	428	65	0.563398	0.324816	0.238582	431.211	CG	evm.model.scaffold3265.2	intron	--	ribosomal protein S20, putative [Ixodes scapularis]
scaffold3265	35454	35905	452	61	0.435468	0.216518	0.21895	409.042	CG	evm.model.scaffold3265.2	intron	--	ribosomal protein S20, putative [Ixodes scapularis]
scaffold3267	393583	393946	364	84	0.704473	0.469218	0.235254	636.103	CG	evm.model.scaffold3267.4.1	intron	--	protein O-mannosyltransferase, putative [Ixodes scapularis]
scaffold3268	73621	73832	212	59	0.555854	0.197217	0.358636	557.051	CG	evm.model.scaffold3268.3	intron	--	conserved hypothetical protein [Ixodes scapularis]
scaffold327	208722	209194	473	78	0.673075	0.432599	0.240477	403.48	CG	evm.model.scaffold327.2	intron	--	PREDICTED: chromosome-associated kinesin KIF4, partial [Strongylocentrotus purpuratus]
scaffold327	829576	829672	97	21	0.0825329	0.00438049	0.0781524	121.369	CHH	Target=(ATTG)n:1-154;Class=Simple_repeat	repeat
scaffold3291	1007351	1007922	572	132	0.356926	0.144003	0.212923	1149.68	CG	evm.model.scaffold3291.19	intron	--	zinc finger protein, putative [Ixodes scapularis]
scaffold3296	126536	126623	88	15	0.140396	0.00309677	0.1373	75.4655	CHH	evm.model.scaffold3296.2	intron	--	PREDICTED: transmembrane protein 145-like [Oreochromis niloticus]
scaffold3304	186975	187352	378	75	0.750678	0.470562	0.280116	543.361	CG	evm.model.scaffold3304.1	intron	--	conserved hypothetical protein [Ixodes scapularis]
scaffold3304	189829	189888	60	25	0.0303442	0.00460317	0.025741	105.794	CHH	evm.model.scaffold3304.1	intron	--	conserved hypothetical protein [Ixodes scapularis]
scaffold3304	210868	211310	443	76	0.810401	0.404593	0.405808	497.812	CG	evm.model.scaffold3304.1	intron	--	conserved hypothetical protein [Ixodes scapularis]
scaffold3304	243072	243829	758	146	0.461989	0.189774	0.272215	1012.64	CG	evm.model.scaffold3304.1	intron	--	conserved hypothetical protein [Ixodes scapularis]
scaffold3304	245400	245642	243	40	0.731156	0.18542	0.545736	438.602	CG	evm.model.scaffold3304.1	intron	--	conserved hypothetical protein [Ixodes scapularis]
scaffold3317	269940	270054	115	36	0.308899	0.00531028	0.303588	260.535	CHH	Target=(CTA)n:1-1171;Class=Simple_repeat	repeat
scaffold3317	269940	270054	115	36	0.308899	0.00531028	0.303588	260.535	CHH	Target=(CCA)n:1-180;Class=Simple_repeat	repeat
scaffold332	272126	272670	545	122	0.341031	0.168502	0.172529	795.24	CG	evm.model.scaffold332.2	intron	--	conserved hypothetical protein [Ixodes scapularis]
scaffold332	276537	277272	736	150	0.621454	0.348413	0.273041	1158.33	CG	evm.model.scaffold332.2	intron	--	conserved hypothetical protein [Ixodes scapularis]
scaffold332	277441	277712	272	60	0.620127	0.274151	0.345976	687.276	CG	evm.model.scaffold332.2	intron	--	conserved hypothetical protein [Ixodes scapularis]
scaffold332	317966	318344	379	60	0.111889	0.0126758	0.0992131	412.881	CG	evm.model.scaffold332.4	promoter	--	N-acetylglucosaminyl-phosphatidylinositol de-N-acetylase, putative [Ixodes scapularis]
scaffold332	330954	331614	661	153	0.601838	0.320889	0.280948	1230.35	CG	evm.model.scaffold332.5	intron	--	PREDICTED: Fanconi anemia group J protein [Loxodonta africana]
scaffold3320	8842	9049	208	65	0.304388	0.0672651	0.237123	461.101	CG	evm.model.scaffold3320.1	intron	--	proteasome inhibitor, putative [Ixodes scapularis]
scaffold3320	1477131	1477352	222	60	0.339726	0.193657	0.146069	406.563	CG	evm.model.scaffold3320.5	intron	--	hypothetical protein X975_18153, partial [Stegodyphus mimosarum]
scaffold3320	1522224	1522376	153	37	0.108712	0.0156416	0.0930707	151.824	CHH	Target=(TATG)n:4-139;Class=Simple_repeat	repeat
scaffold3320	1522224	1522376	153	37	0.108712	0.0156416	0.0930707	151.824	CHH	evm.model.scaffold3320.5	intron	--	hypothetical protein X975_18153, partial [Stegodyphus mimosarum]
scaffold3321	192877	192931	55	5	0.10375	0.000996217	0.102754	20.0617	CHG	evm.model.scaffold3321.7.1	intron	--	PREDICTED: uncharacterized protein LOC105272431 [Fopius arisanus]
scaffold3322	137800	138148	349	89	0.195095	0.0140041	0.18109	657.583	CG	evm.model.scaffold3322.1	intron	--	kinesin light chain, putative [Ixodes scapularis]
scaffold3322	137800	138148	349	89	0.195095	0.0140041	0.18109	657.583	CG	evm.model.scaffold3322.4.1	intron	--	kinesin light chain, putative [Ixodes scapularis]
scaffold3322	382300	382715	416	107	0.10931	0.0317542	0.0775563	562.526	CG	evm.model.scaffold3322.4.1	intron	--	kinesin light chain, putative [Ixodes scapularis]
scaffold3325	649589	649830	242	57	0.109599	0.012361	0.0972382	414.183	CG	evm.model.scaffold3325.10	intron	--	conserved hypothetical protein [Ixodes scapularis]
scaffold3329	330309	330773	465	78	0.49386	0.272111	0.221749	429.293	CG	evm.model.scaffold3329.21	intron	--	embryonic polarity dorsal, putative [Ixodes scapularis]
scaffold3329	605444	605944	501	96	0.492918	0.144608	0.34831	1151.74	CG	evm.model.scaffold3329.30	intron	--	guanine nucleotide bionding protein beta subunit, putative [Ixodes scapularis]
scaffold3337	174794	175315	522	85	0.466521	0.228772	0.237749	620.736	CG	evm.model.scaffold3337.4	intron	--	integrin alpha repeat domain-containing protein, putative [Ixodes scapularis]
scaffold334	288660	289331	672	138	0.344885	0.138956	0.205929	1003.5	CG	evm.model.scaffold334.3	intron	--	PREDICTED: ribonuclease H2 subunit B [Strongylocentrotus purpuratus]
scaffold334	289898	290460	563	110	0.292471	0.0911856	0.201285	671.412	CG	evm.model.scaffold334.3	intron	--	PREDICTED: ribonuclease H2 subunit B [Strongylocentrotus purpuratus]
scaffold334	290946	291870	925	222	0.38787	0.231359	0.156511	1271.77	CG	evm.model.scaffold334.3	intron	--	PREDICTED: ribonuclease H2 subunit B [Strongylocentrotus purpuratus]
scaffold334	328748	329612	865	80	0.274754	0.0846415	0.190113	438.101	CG	evm.model.scaffold334.3	intron	--	PREDICTED: ribonuclease H2 subunit B [Strongylocentrotus purpuratus]
scaffold334	421415	421786	372	75	0.537034	0.2524	0.284634	635.384	CG	evm.model.scaffold334.4	exon
scaffold334	421415	421786	372	75	0.537034	0.2524	0.284634	635.384	CG	evm.model.scaffold334.4	intron
scaffold3344	402959	403598	640	105	0.765545	0.565936	0.199609	690.709	CG	evm.model.scaffold3344.7	intron	--	26S proteasome regulatory subunit [Dermacentor variabilis]
scaffold3344	444977	445417	441	67	0.186061	0.0456798	0.140381	415.283	CG	evm.model.scaffold3344.9	intron	--	conserved hypothetical protein [Ixodes scapularis]
scaffold3355	1762742	1762909	168	96	0.0417593	0.00430882	0.0374505	552.157	CHH	Target=(GGAA)n:1-224;Class=Simple_repeat	repeat
scaffold3360	38633	38903	271	70	0.109431	0.0288538	0.0805775	461.132	CG	evm.model.scaffold3360.2	promoter	--	hypothetical protein L798_10531 [Zootermopsis nevadensis]
scaffold3360	54244	54510	267	52	0.69609	0.421515	0.274575	464.356	CG	evm.model.scaffold3360.3.1	intron	--	hypothetical protein IscW_ISCW005326 [Ixodes scapularis]
scaffold3360	74472	75022	551	89	0.616332	0.452392	0.163939	439.872	CG	evm.model.scaffold3360.3.1	intron	--	hypothetical protein IscW_ISCW005326 [Ixodes scapularis]
scaffold3360	74472	75022	551	89	0.616332	0.452392	0.163939	439.872	CG	evm.model.scaffold3360.3.1	exon	--	hypothetical protein IscW_ISCW005326 [Ixodes scapularis]
scaffold3360	138508	138863	356	66	0.754411	0.343871	0.41054	508.61	CG	evm.model.scaffold3360.4	intron	--	PREDICTED: transducin-like enhancer protein 4 [Metaseiulus occidentalis]
scaffold3372	165017	165484	468	114	0.140417	0.0191221	0.121295	868.896	CG	evm.model.scaffold3372.1	intron
scaffold3376	9764	10005	242	61	0.717924	0.369161	0.348763	523.124	CG	evm.model.scaffold3376.1	intron	--	solute carrier protein, putative [Ixodes scapularis]
scaffold3376	50335	50409	75	27	0.0304391	0.0050954	0.0253437	119.552	CHH	evm.model.scaffold3376.2.1	intron	--	PREDICTED: N-chimaerin-like [Metaseiulus occidentalis]
scaffold338	723587	724094	508	77	0.641002	0.354421	0.286581	649.231	CG	evm.model.scaffold338.9	intron	--	RAS, putative [Ixodes scapularis]
scaffold338	764315	764398	84	29	0.0379676	0.00892767	0.0290399	108.606	CHH	evm.model.scaffold338.10	intron	--	conserved hypothetical protein [Ixodes scapularis]
scaffold338	919996	920513	518	68	0.150314	0.00700123	0.143313	452.473	CG	evm.model.scaffold338.13	utr3	--	conserved hypothetical protein [Ixodes scapularis]
scaffold338	919996	920513	518	68	0.150314	0.00700123	0.143313	452.473	CG	evm.model.scaffold338.13	exon	--	conserved hypothetical protein [Ixodes scapularis]
scaffold338	1048053	1048126	74	10	0.0273464	0.000755357	0.0265911	34.4385	CHG	evm.model.scaffold338.18	intron	--	PREDICTED: la-related protein CG11505 isoform X10 [Megachile rotundata]
scaffold339	575508	575990	483	78	0.666311	0.442996	0.223315	480.529	CG	evm.model.scaffold339.3.3	intron	--	PREDICTED: UDP-glucuronic acid/UDP-N-acetylgalactosamine transporter-like [Metaseiulus occidentalis]
scaffold339	615979	616909	931	145	0.5082	0.0513754	0.456824	1555.77	CG	evm.model.scaffold339.4	intron	--	membrane-associated protein Hem, putative [Ixodes scapularis]
scaffold34	251695	252094	400	91	0.26544	0.0124189	0.253021	728.23	CG	Target=(CAATC)n:1-64;Class=Simple_repeat	repeat
scaffold3412	93974	94311	338	85	0.417121	0.238186	0.178935	539.835	CG	evm.model.scaffold3412.1	intron	--	Rap guanine nucleotide exchange factor 4, partial [Stegodyphus mimosarum]
scaffold3419	14578	14697	120	54	0.176524	0.0428097	0.133714	286.599	CHH	Target=(TG)n:2-56;Class=Simple_repeat	repeat
scaffold3424	1440880	1441244	365	80	0.212266	0.0313324	0.180934	666.889	CG	evm.model.scaffold3424.8	intron
scaffold3436	60801	61044	244	81	0.772619	0.603497	0.169121	561.937	CG	evm.model.scaffold3436.1	intron	--	PREDICTED: ankyrin repeat, SAM and basic leucine zipper domain-containing protein 1-like [Hydra vulgaris]
scaffold3436	158967	159255	289	101	0.705314	0.485399	0.219915	700.412	CG	evm.model.scaffold3436.2	intron	--	U3 snoRNP-associated protein, putative [Ixodes scapularis]
scaffold3437	323406	324299	894	192	0.710239	0.472584	0.237655	1504.96	CG	evm.model.scaffold3437.5	utr3
scaffold3437	323406	324299	894	192	0.710239	0.472584	0.237655	1504.96	CG	evm.model.scaffold3437.5	exon
scaffold3437	324596	325049	454	86	0.678421	0.470232	0.208188	602.966	CG	evm.model.scaffold3437.5	exon
scaffold3437	324596	325049	454	86	0.678421	0.470232	0.208188	602.966	CG	evm.model.scaffold3437.5	utr5
scaffold3437	327374	327726	353	76	0.490971	0.259047	0.231924	593.161	CG	evm.model.scaffold3437.5	promoter
scaffold3443	608985	609426	442	65	0.373283	0.183853	0.189431	424.154	CG	evm.model.scaffold3443.9_evm.model.scaffold3443.8	intron	--	hypothetical protein IscW_ISCW006815 [Ixodes scapularis]
scaffold345	527025	527352	328	92	0.778853	0.643738	0.135115	427.12	CG	Target=(TG)n:1-447;Class=Simple_repeat	repeat
scaffold345	527025	527352	328	92	0.778853	0.643738	0.135115	427.12	CG	Target=(CGTG)n:1-355;Class=Simple_repeat	repeat
scaffold345	527025	527352	328	92	0.778853	0.643738	0.135115	427.12	CG	evm.model.scaffold345.5.3	intron	--	PREDICTED: tuberin isoform X2 [Tribolium castaneum]
scaffold345	532852	533089	238	70	0.786307	0.522281	0.264026	623.182	CG	evm.model.scaffold345.5.3	intron	--	PREDICTED: tuberin isoform X2 [Tribolium castaneum]
scaffold345	646694	647040	347	55	0.484686	0.0821509	0.402535	454.933	CG	evm.model.scaffold345.6.1	intron	--	Tankyrase-1, partial [Stegodyphus mimosarum]
scaffold3456	177659	177744	86	22	0.0269033	0.00134625	0.025557	100.86	CHH	evm.model.scaffold3456.2	intron	--	PREDICTED: ubiquitin-like protein 7 [Tribolium castaneum]
scaffold3458	19022	19330	309	58	0.435727	0.10327	0.332457	510.036	CG	evm.model.scaffold3458.1	intron	--	conserved hypothetical protein [Ixodes scapularis]
scaffold3458	325286	325575	290	69	0.554484	0.324376	0.230108	458.09	CG	evm.model.scaffold3458.7	intron	--	Triple functional domain protein, partial [Zootermopsis nevadensis]
scaffold347	213964	214359	396	97	0.487423	0.282511	0.204912	519.134	CG	evm.model.scaffold347.4	intron	--	conserved hypothetical protein [Ixodes scapularis]
scaffold347	264476	265097	622	95	0.729761	0.465256	0.264505	544.042	CG	evm.model.scaffold347.4	intron	--	conserved hypothetical protein [Ixodes scapularis]
scaffold347	267209	267558	350	69	0.551397	0.260503	0.290894	459.765	CG	evm.model.scaffold347.4	intron	--	conserved hypothetical protein [Ixodes scapularis]
scaffold3484	337283	337334	52	11	0.0383915	0.000964572	0.037427	36.5727	CHG	evm.model.scaffold3484.1	intron	--	porcine endogenous retrovirus A receptor, putative [Ixodes scapularis]
scaffold3501	88697	88749	53	4	0.0234883	0.000789333	0.022699	15.945	CHG	evm.model.scaffold3501.3	intron	--	PREDICTED: nucleoprotein TPR isoform X2 [Pelodiscus sinensis]
scaffold3501	133337	133701	365	80	0.869725	0.618576	0.251149	446.299	CG	evm.model.scaffold3501.3	exon	--	PREDICTED: nucleoprotein TPR isoform X2 [Pelodiscus sinensis]
scaffold3501	133337	133701	365	80	0.869725	0.618576	0.251149	446.299	CG	evm.model.scaffold3501.3	intron	--	PREDICTED: nucleoprotein TPR isoform X2 [Pelodiscus sinensis]
scaffold3502	124239	124576	338	88	0.150982	0.0394482	0.111534	480.052	CG	evm.model.scaffold3502.2	intron	--	monocarboxylate transporter, putative [Ixodes scapularis]
scaffold3517	10811	11070	260	67	0.244525	0.0154558	0.229069	496.659	CG	evm.model.scaffold3517.1	intron	--	hypothetical protein IscW_ISCW010020 [Ixodes scapularis]
scaffold3517	12044	12206	163	48	0.0723199	0.00738226	0.0649376	223.858	CHH	evm.model.scaffold3517.1	intron	--	hypothetical protein IscW_ISCW010020 [Ixodes scapularis]
scaffold3517	50019	50396	378	96	0.150649	0.0313683	0.11928	623.652	CG	evm.model.scaffold3517.1	intron	--	hypothetical protein IscW_ISCW010020 [Ixodes scapularis]
scaffold3517	50613	50860	248	71	0.258685	0.0942389	0.164446	612.131	CG	evm.model.scaffold3517.1	intron	--	hypothetical protein IscW_ISCW010020 [Ixodes scapularis]
scaffold3519	75705	75876	172	68	0.119076	0.0279976	0.0910786	448.067	CG	evm.model.scaffold3519.2	promoter	--	monocarboxylate transporter, putative [Ixodes scapularis]
scaffold352	1141969	1142355	387	79	0.152877	0.0632619	0.0896147	417.184	CG	evm.model.scaffold352.7	intron
scaffold352	1411537	1411598	62	6	0.0556172	0.00110638	0.0545108	22.7216	CHG	Target=(CCTAA)n:1-116;Class=Simple_repeat	repeat
scaffold352	1411537	1411598	62	6	0.0556172	0.00110638	0.0545108	22.7216	CHG	evm.model.scaffold352.13	intron	--	hypothetical protein LOTGIDRAFT_214411 [Lottia gigantea]
scaffold353	1098781	1099372	592	128	0.85875	0.677407	0.181343	754.888	CG	evm.model.scaffold353.18.1	intron	--	conserved hypothetical protein [Ixodes scapularis]
scaffold353	1099453	1099683	231	71	0.819976	0.604169	0.215806	412.97	CG	evm.model.scaffold353.18.1	intron	--	conserved hypothetical protein [Ixodes scapularis]
scaffold353	1135296	1135808	513	79	0.811319	0.565375	0.245944	526.78	CG	evm.model.scaffold353.19	intron	--	conserved hypothetical protein [Ixodes scapularis]
scaffold353	1167901	1168459	559	86	0.408356	0.158955	0.249401	603.137	CG	evm.model.scaffold353.19	intron	--	conserved hypothetical protein [Ixodes scapularis]
scaffold353	2063914	2064306	393	57	0.232016	0.0253456	0.20667	445.28	CG	Target=(CA)n:1-130;Class=Simple_repeat	repeat
scaffold3536	258852	259344	493	95	0.643006	0.215369	0.427638	752.816	CG	evm.model.scaffold3536.2	intron	--	PREDICTED: V-type proton ATPase catalytic subunit A [Nasonia vitripennis]
scaffold3537	368508	368587	80	38	0.0315442	0.00310488	0.0284393	168.264	CHH	evm.model.scaffold3537.8	intron	--	zinc metalloproteinase, putative [Ixodes scapularis]
scaffold3538	36037	36366	330	62	0.737043	0.180219	0.556824	851.563	CG	evm.model.scaffold3538.1	intron	--	NIMA-like kinase [Rhipicephalus microplus]
scaffold3538	43029	43309	281	60	0.824863	0.418846	0.406017	515.612	CG	evm.model.scaffold3538.1	intron	--	NIMA-like kinase [Rhipicephalus microplus]
scaffold3546	108160	108638	479	94	0.336463	0.168546	0.167917	671.861	CG	evm.model.scaffold3546.1	intron
scaffold3546	406559	406890	332	74	0.810768	0.527395	0.283372	520.817	CG	evm.model.scaffold3546.5	intron	--	TPA_inf: vacuolar assembly/sorting protein DID2 [Amblyomma variegatum]
scaffold3546	409909	410621	713	80	0.702999	0.391801	0.311199	515.469	CG	evm.model.scaffold3546.5	intron	--	TPA_inf: vacuolar assembly/sorting protein DID2 [Amblyomma variegatum]
scaffold355	915431	915763	333	92	0.63985	0.413368	0.226482	562.534	CG	evm.model.scaffold355.2	intron	--	sodium/phosphate transporter, putative [Ixodes scapularis]
scaffold3554	34577	35092	516	99	0.148123	0.0455188	0.102604	551.231	CG	evm.model.scaffold3554.1	intron	--	putative helicase with zinc finger, partial [Stegodyphus mimosarum]
scaffold3554	35416	37311	1896	138	0.192592	0.0303929	0.162199	901.167	CG	evm.model.scaffold3554.1	intron	--	putative helicase with zinc finger, partial [Stegodyphus mimosarum]
scaffold3554	97125	97906	782	104	0.721919	0.4154	0.306519	823.801	CG	Target=(CAATC)n:1-54;Class=Simple_repeat	repeat
scaffold3554	97125	97906	782	104	0.721919	0.4154	0.306519	823.801	CG	evm.model.scaffold3554.4	intron	--	topoisomerase TOP1-interacting protein BTBD1, putative [Ixodes scapularis]
scaffold3565	103054	103322	269	75	0.299887	0.167003	0.132884	412.76	CG	evm.model.scaffold3565.4	intron	--	PREDICTED: serine/threonine-protein kinase PLK2-like [Metaseiulus occidentalis]
scaffold3565	156579	156994	416	110	0.86953	0.607594	0.261936	747.785	CG	evm.model.scaffold3565.5.1	intron	--	mitogen activated protein kinase kinase kinase 1, MAPKKK1, MEKK1, putative [Ixodes scapularis]
scaffold3565	157266	157661	396	105	0.900794	0.780369	0.120424	569.727	CG	evm.model.scaffold3565.5.1	intron	--	mitogen activated protein kinase kinase kinase 1, MAPKKK1, MEKK1, putative [Ixodes scapularis]
scaffold357	506677	507060	384	73	0.164251	0.0459922	0.118258	427.489	CG	evm.model.scaffold357.6.2	promoter	--	trichohyalin, putative [Ixodes scapularis]
scaffold357	559350	559618	269	75	0.13719	0.0385356	0.0986541	483.437	CG	evm.model.scaffold357.6.2	intron	--	trichohyalin, putative [Ixodes scapularis]
scaffold358	532920	533601	682	156	0.890568	0.728092	0.162476	1102.72	CG	evm.model.scaffold358.8	intron	--	Pre-mRNA-splicing factor 38A, partial [Stegodyphus mimosarum]
scaffold358	727995	728346	352	95	0.0749503	0.0278865	0.0470637	523.043	CG	evm.model.scaffold358.9	intron	--	65-kDa macrophage protein, putative [Ixodes scapularis]
scaffold358	1251915	1255762	3848	408	0.463944	0.0316651	0.432279	5328.58	CG	evm.model.scaffold358.11.4	intron	--	nuclear factor I, putative [Ixodes scapularis]
scaffold358	1256532	1257527	996	137	0.363963	0.0251574	0.338806	1172.25	CG	evm.model.scaffold358.11.4	intron	--	nuclear factor I, putative [Ixodes scapularis]
scaffold358	1259620	1260115	496	84	0.470687	0.0942513	0.376436	1006.13	CG	evm.model.scaffold358.11.4	intron	--	nuclear factor I, putative [Ixodes scapularis]
scaffold358	1260778	1261920	1143	48	0.706685	0.121777	0.584908	648.661	CG	evm.model.scaffold358.11.4	intron	--	nuclear factor I, putative [Ixodes scapularis]
scaffold358	1461610	1462030	421	82	0.416836	0.217865	0.198972	482.044	CG	evm.model.scaffold358.12	intron	--	WD-repeat protein, putative [Ixodes scapularis]
scaffold358	1469454	1473212	3759	439	0.445813	0.0165079	0.429305	6609.16	CG	evm.model.scaffold358.12	intron	--	WD-repeat protein, putative [Ixodes scapularis]
scaffold3585	68270	68326	57	8	0.129312	0.0559777	0.0733347	33.0035	CHG	evm.model.scaffold3585.1	intron
scaffold3608	71408	72175	768	119	0.248262	0.0732957	0.174966	812.227	CG	evm.model.scaffold3608.4	intron	--	PREDICTED: protein-methionine sulfoxide oxidase MICAL2-like [Metaseiulus occidentalis]
scaffold3608	104596	105072	477	53	0.474968	0.0550283	0.419939	555.582	CG	evm.model.scaffold3608.4	intron	--	PREDICTED: protein-methionine sulfoxide oxidase MICAL2-like [Metaseiulus occidentalis]
scaffold3608	791939	792289	351	90	0.843383	0.669755	0.173628	698.984	CG	evm.model.scaffold3608.16	intron	--	topoisomerase I, putative [Ixodes scapularis]
scaffold3608	804238	804522	285	68	0.776383	0.602234	0.174149	401.353	CG	evm.model.scaffold3608.16	intron	--	topoisomerase I, putative [Ixodes scapularis]
scaffold3623	49472	49859	388	95	0.851697	0.634366	0.217331	554.078	CG	evm.model.scaffold3623.1	intron	--	DNA-binding protein mel-18, putative [Ixodes scapularis]
scaffold3623	59466	59864	399	107	0.66537	0.349709	0.315661	827.113	CG	evm.model.scaffold3623.1	intron	--	DNA-binding protein mel-18, putative [Ixodes scapularis]
scaffold3624	1317822	1318549	728	98	0.521372	0.197772	0.3236	812.157	CG	evm.model.scaffold3624.24	intron	--	Zinc finger MYND domain-containing protein 11, partial [Stegodyphus mimosarum]
scaffold3624	1329981	1330701	721	95	0.712579	0.38719	0.325388	749.705	CG	evm.model.scaffold3624.24	intron	--	Zinc finger MYND domain-containing protein 11, partial [Stegodyphus mimosarum]
scaffold3636	4741	4853	113	14	0.110046	0.00442355	0.105622	68.4819	CHG	evm.model.scaffold3636.2.1	intron	--	ribokinase, putative [Ixodes scapularis]
scaffold3649	193014	193763	750	114	0.518267	0.279409	0.238859	731.006	CG	evm.model.scaffold3649.3	exon	--	PREDICTED: adenomatous polyposis coli protein-like isoform X3 [Crassostrea gigas]
scaffold3649	197118	197558	441	87	0.70465	0.445403	0.259247	611.485	CG	evm.model.scaffold3649.3	exon	--	PREDICTED: adenomatous polyposis coli protein-like isoform X3 [Crassostrea gigas]
scaffold3649	198410	198766	357	81	0.773802	0.563352	0.210449	490.343	CG	evm.model.scaffold3649.3	intron	--	PREDICTED: adenomatous polyposis coli protein-like isoform X3 [Crassostrea gigas]
scaffold3649	199017	199382	366	80	0.794175	0.600685	0.193491	508.997	CG	evm.model.scaffold3649.3	intron	--	PREDICTED: adenomatous polyposis coli protein-like isoform X3 [Crassostrea gigas]
scaffold3649	407752	407806	55	12	0.0258448	0.000861129	0.0249836	49.96	CHG	evm.model.scaffold3649.5	intron	--	PREDICTED: uncharacterized protein LOC100906948 [Metaseiulus occidentalis]
scaffold3649	555874	556410	537	77	0.310582	0.123764	0.186818	529.423	CG	evm.model.scaffold3649.6	intron	--	bone morphogenic protein receptor, type II, putative [Ixodes scapularis]
scaffold3649	556522	557757	1236	185	0.306451	0.149485	0.156966	1184.77	CG	evm.model.scaffold3649.6	intron	--	bone morphogenic protein receptor, type II, putative [Ixodes scapularis]
scaffold3649	630307	630667	361	112	0.0958391	0.0246543	0.0711848	653.953	CG	evm.model.scaffold3649.6	intron	--	bone morphogenic protein receptor, type II, putative [Ixodes scapularis]
scaffold365	384018	384411	394	76	0.815709	0.363091	0.452619	766.271	CG	evm.model.scaffold365.1	intron	--	conserved hypothetical protein [Ixodes scapularis]
scaffold3655	62857	63252	396	83	0.0900165	0.0102837	0.0797327	408.958	CG	evm.model.scaffold3655.1.1	promoter	--	cullin, putative [Ixodes scapularis]
scaffold3657	93592	93656	65	7	0.0245475	0.0011356	0.0234119	23.2598	CHG	evm.model.scaffold3657.2	intron	--	nuclear factor of activated T-cells, putative [Ixodes scapularis]
scaffold3685	523056	523394	339	77	0.817782	0.632809	0.184973	476.527	CG	evm.model.scaffold3685.8	intron	--	transcription initiation factor TFII-D subunit, putative [Ixodes scapularis]
scaffold3685	553322	553686	365	54	0.686861	0.317326	0.369535	441.307	CG	evm.model.scaffold3685.13	intron	--	PREDICTED: mediator of DNA damage checkpoint protein 1-like [Crassostrea gigas]
scaffold3685	553741	554398	658	99	0.655299	0.34931	0.305989	795.616	CG	evm.model.scaffold3685.13	intron	--	PREDICTED: mediator of DNA damage checkpoint protein 1-like [Crassostrea gigas]
scaffold3687	44344	44627	284	79	0.402641	0.0183089	0.384332	1032.84	CG	evm.model.scaffold3687.1	exon	--	PREDICTED: zinc finger protein basonuclin-2-like isoform X1 [Crassostrea gigas]
scaffold3689	643872	644383	512	70	0.478141	0.126464	0.351678	725.866	CG	evm.model.scaffold3689.7	intron	--	tropomyosin, putative [Ixodes scapularis]
scaffold3689	664784	665318	535	108	0.380242	0.130664	0.249578	897.325	CG	evm.model.scaffold3689.7	intron	--	tropomyosin, putative [Ixodes scapularis]
scaffold3697	29953	30210	258	66	0.801332	0.0748587	0.726473	1293.62	CG	evm.model.scaffold3697.1	intron	--	hyaluronoglucosaminidase, putative [Ixodes scapularis]
scaffold3697	206071	206982	912	134	0.371869	0.112834	0.259035	1293.17	CG	evm.model.scaffold3697.6	intron	--	zinc finger protein, putative [Ixodes scapularis]
scaffold3697	207219	207484	266	40	0.593457	0.138241	0.455216	438.85	CG	evm.model.scaffold3697.6	intron	--	zinc finger protein, putative [Ixodes scapularis]
scaffold3697	246291	246773	483	97	0.851961	0.723095	0.128866	405.085	CG	evm.model.scaffold3697.6	intron	--	zinc finger protein, putative [Ixodes scapularis]
scaffold37	180535	181067	533	52	0.793415	0.127817	0.665598	604.466	CG	evm.model.scaffold37.5	promoter	--	muscle myosin heavy chain, putative [Ixodes scapularis]
scaffold37	246397	247070	674	106	0.27065	0.0495183	0.221132	1070.72	CG	evm.model.scaffold37.5	TES	--	muscle myosin heavy chain, putative [Ixodes scapularis]
scaffold37	246397	247070	674	106	0.27065	0.0495183	0.221132	1070.72	CG	evm.model.scaffold37.5	exon	--	muscle myosin heavy chain, putative [Ixodes scapularis]
scaffold37	246397	247070	674	106	0.27065	0.0495183	0.221132	1070.72	CG	evm.model.scaffold37.5	utr3	--	muscle myosin heavy chain, putative [Ixodes scapularis]
scaffold37	307870	308313	444	66	0.409475	0.162134	0.247342	542.275	CG	evm.model.scaffold37.8	intron	--	hypothetical protein IscW_ISCW023296 [Ixodes scapularis]
scaffold37	456044	456799	756	116	0.655796	0.432803	0.222993	816.695	CG	Target=(CA)n:1-112;Class=Simple_repeat	repeat
scaffold370	2289920	2290235	316	66	0.297577	0.101695	0.195881	416.374	CG	evm.model.scaffold370.23	intron	--	20-hydroxysteroid dehydrogenase, putative [Ixodes scapularis]
scaffold371	2109747	2110258	512	69	0.210944	0.0490757	0.161868	647.165	CG	evm.model.scaffold371.7	utr3	--	gag protein, partial [Nuttalliella namaqua]
scaffold371	2109747	2110258	512	69	0.210944	0.0490757	0.161868	647.165	CG	evm.model.scaffold371.7	exon	--	gag protein, partial [Nuttalliella namaqua]
scaffold372	739811	740180	370	70	0.469756	0.108678	0.361077	706.201	CG	evm.model.scaffold372.9	exon	--	Nuclear receptor-binding protein-like protein, partial [Stegodyphus mimosarum]
scaffold372	739811	740180	370	70	0.469756	0.108678	0.361077	706.201	CG	evm.model.scaffold372.9	utr3	--	Nuclear receptor-binding protein-like protein, partial [Stegodyphus mimosarum]
scaffold372	771307	771570	264	61	0.604562	0.104207	0.500355	688.182	CG	evm.model.scaffold372.10	intron	--	PREDICTED: solute carrier family 12 member 2 [Metaseiulus occidentalis]
scaffold3720	216222	216951	730	134	0.235372	0.100601	0.134771	802.694	CG	evm.model.scaffold3720.2	intron	--	conserved hypothetical protein [Ixodes scapularis]
scaffold3720	217127	217616	490	102	0.318145	0.144688	0.173457	731.492	CG	evm.model.scaffold3720.2	intron	--	conserved hypothetical protein [Ixodes scapularis]
scaffold3722	489515	489572	58	8	0.0413716	0.000781871	0.0405898	27.6927	CHG	evm.model.scaffold3722.10	intron	--	conserved hypothetical protein [Ixodes scapularis]
scaffold3723	106260	106601	342	74	0.130037	0.0257415	0.104295	459.02	CG	evm.model.scaffold3723.1	intron	--	glutamine synthetase [Tegillarca granosa]
scaffold373	97683	97864	182	25	0.200738	0.0989887	0.10175	98.1271	CHH	Target=(TA)n:1-71;Class=Simple_repeat	repeat
scaffold373	2207964	2208261	298	76	0.810953	0.628236	0.182718	550.044	CG	evm.model.scaffold373.20	intron	--	Valine--tRNA ligase, partial [Stegodyphus mimosarum]
scaffold3750	350294	350555	262	116	0.118182	0.0021634	0.116018	742.389	CHH	Target=(GA)n:1-175;Class=Simple_repeat	repeat
scaffold3763	216622	216778	157	23	0.0783116	0.0230579	0.0552537	78.2401	CHG	evm.model.scaffold3763.3	intron	--	PREDICTED: protein FAM73B-like [Metaseiulus occidentalis]
scaffold3763	233054	233572	519	116	0.753811	0.462642	0.291169	718.094	CG	evm.model.scaffold3763.3	intron	--	PREDICTED: protein FAM73B-like [Metaseiulus occidentalis]
scaffold3777	295008	295449	442	85	0.689267	0.49647	0.192797	477.912	CG	evm.model.scaffold3777.4.1	intron	--	conserved hypothetical protein [Ixodes scapularis]
scaffold378	994160	994465	306	99	0.727908	0.512306	0.215602	826.028	CG	evm.model.scaffold378.9	intron	--	conserved hypothetical protein [Ixodes scapularis]
scaffold378	1061466	1061516	51	7	0.045288	0.000632584	0.0446554	25.9422	CHG	evm.model.scaffold378.9	intron	--	conserved hypothetical protein [Ixodes scapularis]
scaffold378	1607480	1607543	64	7	0.0425628	0.00510677	0.037456	30.89	CHG	evm.model.scaffold378.12	intron	--	hypothetical protein IscW_ISCW013635 [Ixodes scapularis]
scaffold378	1633263	1633636	374	78	0.363493	0.15987	0.203623	535.42	CG	evm.model.scaffold378.12	intron	--	hypothetical protein IscW_ISCW013635 [Ixodes scapularis]
scaffold378	2025260	2026592	1333	278	0.255644	0.0639049	0.191739	2065.68	CG	evm.model.scaffold378.16	intron	--	hypothetical protein BRAFLDRAFT_124727 [Branchiostoma floridae]
scaffold378	2030582	2030923	342	68	0.72249	0.345876	0.376614	445.48	CG	evm.model.scaffold378.16	intron	--	hypothetical protein BRAFLDRAFT_124727 [Branchiostoma floridae]
scaffold378	2047256	2047525	270	88	0.381159	0.227969	0.15319	520.684	CG	evm.model.scaffold378.16	intron	--	hypothetical protein BRAFLDRAFT_124727 [Branchiostoma floridae]
scaffold378	2052293	2052623	331	80	0.440998	0.263087	0.177911	408.47	CG	evm.model.scaffold378.16	intron	--	hypothetical protein BRAFLDRAFT_124727 [Branchiostoma floridae]
scaffold378	2125486	2125904	419	85	0.434246	0.220131	0.214114	590.234	CG	evm.model.scaffold378.17	intron	--	nuclear lamin, putative [Ixodes scapularis]
scaffold378	2126402	2126710	309	74	0.649557	0.379156	0.270401	556.193	CG	evm.model.scaffold378.17	intron	--	nuclear lamin, putative [Ixodes scapularis]
scaffold378	2139607	2139988	382	71	0.503625	0.207135	0.29649	525.845	CG	evm.model.scaffold378.17	intron	--	nuclear lamin, putative [Ixodes scapularis]
scaffold378	2142052	2142315	264	61	0.457514	0.208476	0.249038	516.557	CG	evm.model.scaffold378.17	intron	--	nuclear lamin, putative [Ixodes scapularis]
scaffold378	2175832	2176029	198	58	0.720314	0.463857	0.256457	410.98	CG	evm.model.scaffold378.18	intron	--	PREDICTED: FK506-binding protein 15-like isoform X1 [Crassostrea gigas]
scaffold378	2196237	2196712	476	61	0.554152	0.217272	0.33688	414.835	CG	evm.model.scaffold378.18	intron	--	PREDICTED: FK506-binding protein 15-like isoform X1 [Crassostrea gigas]
scaffold378	2213490	2213603	114	44	0.675598	0.14313	0.532469	725.292	CG	evm.model.scaffold378.18	intron	--	PREDICTED: FK506-binding protein 15-like isoform X1 [Crassostrea gigas]
scaffold378	2225214	2225768	555	124	0.433673	0.208235	0.225438	755.727	CG	evm.model.scaffold378.18	intron	--	PREDICTED: FK506-binding protein 15-like isoform X1 [Crassostrea gigas]
scaffold3781	679010	679210	201	56	0.0921677	0.00250731	0.0896604	332.939	CHH	Target=(TA)n:2-60;Class=Simple_repeat	repeat
scaffold3781	679010	679210	201	56	0.0921677	0.00250731	0.0896604	332.939	CHH	evm.model.scaffold3781.10	intron	--	Transmembrane cell adhesion receptor mua-3, partial [Stegodyphus mimosarum]
scaffold3787	297941	298435	495	82	0.574001	0.151864	0.422137	990.904	CG	evm.model.scaffold3787.4	intron	--	uncharacterized protein Dsimw501_GD27872 [Drosophila simulans]
scaffold379	452899	453386	488	119	0.103506	0.00996781	0.0935383	673.686	CG	evm.model.scaffold379.2	intron
scaffold379	1503472	1503851	380	112	0.05539	0.00823693	0.047153	606.33	CG	evm.model.scaffold379.9_evm.model.scaffold379.10	exon	--	PREDICTED: BTB/POZ domain-containing protein 10-like [Metaseiulus occidentalis]
scaffold379	1503472	1503851	380	112	0.05539	0.00823693	0.047153	606.33	CG	evm.model.scaffold379.9_evm.model.scaffold379.10	intron	--	PREDICTED: BTB/POZ domain-containing protein 10-like [Metaseiulus occidentalis]
scaffold3795	136484	136852	369	102	0.0876194	0.0120962	0.0755232	554.995	CG	evm.model.scaffold3795.2	promoter
scaffold380	213730	213954	225	56	0.440526	0.08816	0.352366	547.832	CG	evm.model.scaffold380.2	intron	--	Tumor necrosis factor receptor-associated factor-like protein [Rhipicephalus microplus]
scaffold3802	90573	91696	1124	126	0.452526	0.211163	0.241363	912.736	CG	evm.model.scaffold3802.2	intron	--	metabotropic gamma-aminobutyric acid receptor [Rhipicephalus microplus]
scaffold3802	93793	94048	256	58	0.264992	0.0616919	0.2033	469.447	CG	evm.model.scaffold3802.2	intron	--	metabotropic gamma-aminobutyric acid receptor [Rhipicephalus microplus]
scaffold3802	94683	95178	496	126	0.309614	0.199489	0.110125	647.406	CG	evm.model.scaffold3802.2	intron	--	metabotropic gamma-aminobutyric acid receptor [Rhipicephalus microplus]
scaffold3802	372406	372777	372	83	0.467497	0.316218	0.151279	522.287	CG	evm.model.scaffold3802.7	intron	--	PREDICTED: tudor domain-containing protein 5, partial [Strongylocentrotus purpuratus]
scaffold3802	382751	383134	384	87	0.537435	0.366268	0.171167	582.215	CG	evm.model.scaffold3802.7	intron	--	PREDICTED: tudor domain-containing protein 5, partial [Strongylocentrotus purpuratus]
scaffold3802	516310	516978	669	107	0.568483	0.325699	0.242784	824.521	CG	evm.model.scaffold3802.8.1	intron	--	hypothetical protein IscW_ISCW023428 [Ixodes scapularis]
scaffold3802	615897	616158	262	76	0.607726	0.323162	0.284564	497.033	CG	evm.model.scaffold3802.8.1	intron	--	hypothetical protein IscW_ISCW023428 [Ixodes scapularis]
scaffold3803	69717	69923	207	52	0.511397	0.281563	0.229834	451.833	CG	evm.model.scaffold3803.1	intron	--	PREDICTED: protein timeless homolog [Crassostrea gigas]
scaffold3811	403922	405149	1228	152	0.565383	0.231427	0.333956	1197.6	CG	evm.model.scaffold3811.3	intron	--	O-sialoglycoprotein endopeptidase, putative [Ixodes scapularis]
scaffold3811	406408	407154	747	88	0.708791	0.343342	0.36545	702.181	CG	evm.model.scaffold3811.3	intron	--	O-sialoglycoprotein endopeptidase, putative [Ixodes scapularis]
scaffold3811	443086	443994	909	158	0.513774	0.232442	0.281332	1284.99	CG	evm.model.scaffold3811.4	intron	--	dihydrolipoamide succinyltransferase, putative [Ixodes scapularis]
scaffold3811	536959	537585	627	94	0.53053	0.178866	0.351664	758.173	CG	evm.model.scaffold3811.5	intron	--	PREDICTED: protein ELYS-like [Crassostrea gigas]
scaffold3811	759099	759293	195	65	0.114064	0.0107878	0.103276	441.25	CG	Target=(GATTG)n:1-74;Class=Simple_repeat	repeat
scaffold3815	85625	86041	417	83	0.0957039	0.0201378	0.0755661	462.8	CG	evm.model.scaffold3815.2	intron	--	membrane protein, putative [Ixodes scapularis]
scaffold3819	338145	338215	71	13	0.0740283	0.00904196	0.0649863	69.8975	CHH	Target=(TC)n:2-70;Class=Simple_repeat	repeat
scaffold382	1520566	1520701	136	39	0.0848919	0.0316015	0.0532904	148.547	CHH	evm.model.scaffold382.3_evm.model.scaffold382.5	promoter	--	serin proteinase 2 [Haemaphysalis longicornis]
scaffold382	1630242	1630310	69	23	0.0243377	0.00109914	0.0232386	128.154	CHH	evm.model.scaffold382.6	intron	--	PREDICTED: transmembrane protease serine 9-like, partial [Clupea harengus]
scaffold382	1754490	1755453	964	109	0.68211	0.252335	0.429775	1066.49	CG	evm.model.scaffold382.9	intron	--	arginine/serine-rich coiled-coil protein, putative [Ixodes scapularis]
scaffold382	1758320	1759123	804	68	0.476879	0.138544	0.338335	610.419	CG	evm.model.scaffold382.9	intron	--	arginine/serine-rich coiled-coil protein, putative [Ixodes scapularis]
scaffold382	1765541	1765873	333	63	0.749196	0.33051	0.418686	434.255	CG	evm.model.scaffold382.9	intron	--	arginine/serine-rich coiled-coil protein, putative [Ixodes scapularis]
scaffold382	1772119	1772674	556	76	0.596535	0.093184	0.503351	762.277	CG	evm.model.scaffold382.9	intron	--	arginine/serine-rich coiled-coil protein, putative [Ixodes scapularis]
scaffold382	1772980	1773662	683	75	0.61932	0.232727	0.386592	486.62	CG	evm.model.scaffold382.9	intron	--	arginine/serine-rich coiled-coil protein, putative [Ixodes scapularis]
scaffold3820	161996	162181	186	45	0.125516	0.0024092	0.123107	221.271	CHH	evm.model.scaffold3820.3	intron	--	PREDICTED: transformation/transcription domain-associated protein [Fopius arisanus]
scaffold3820	173065	173423	359	84	0.752806	0.353613	0.399193	654.606	CG	evm.model.scaffold3820.3	intron	--	PREDICTED: transformation/transcription domain-associated protein [Fopius arisanus]
scaffold383	190334	190687	354	90	0.820677	0.686862	0.133815	458.067	CG	evm.model.scaffold383.1	intron	--	hypothetical protein LOTGIDRAFT_109334, partial [Lottia gigantea]
scaffold3837	80387	81193	807	128	0.689619	0.315232	0.374387	1164.92	CG	evm.model.scaffold3837.3	intron	--	Fanconi anemia group D2 protein, putative [Ixodes scapularis]
scaffold3841	40011	40818	808	124	0.662921	0.19519	0.467731	1299.06	CG	evm.model.scaffold3841.1	intron	--	regulator of G protein signaling, putative [Ixodes scapularis]
scaffold3841	41456	41913	458	68	0.524354	0.0365298	0.487825	855.8	CG	evm.model.scaffold3841.1	intron	--	regulator of G protein signaling, putative [Ixodes scapularis]
scaffold3841	61395	62052	658	145	0.844428	0.551403	0.293025	1087.52	CG	evm.model.scaffold3841.2	TES	--	conserved hypothetical protein [Ixodes scapularis]
scaffold3841	61395	62052	658	145	0.844428	0.551403	0.293025	1087.52	CG	evm.model.scaffold3841.2	utr3	--	conserved hypothetical protein [Ixodes scapularis]
scaffold3841	61395	62052	658	145	0.844428	0.551403	0.293025	1087.52	CG	evm.model.scaffold3841.2	exon	--	conserved hypothetical protein [Ixodes scapularis]
scaffold3841	77528	78229	702	107	0.703495	0.255916	0.447579	942.718	CG	evm.model.scaffold3841.3	intron	--	RAS-related protein, putative [Ixodes scapularis]
scaffold3841	132228	133044	817	168	0.636197	0.295737	0.34046	1423.69	CG	evm.model.scaffold3841.5	intron	--	programmed cell death-involved protein, putative [Ixodes scapularis]
scaffold3841	139280	139564	285	82	0.775694	0.386133	0.389561	766.804	CG	evm.model.scaffold3841.5	intron	--	programmed cell death-involved protein, putative [Ixodes scapularis]
scaffold3841	646215	646455	241	67	0.866029	0.584931	0.281098	518.77	CG	evm.model.scaffold3841.14	intron	--	hypothetical protein BRAFLDRAFT_124275 [Branchiostoma floridae]
scaffold3841	646608	646920	313	83	0.760891	0.389914	0.370977	577.678	CG	evm.model.scaffold3841.14	intron	--	hypothetical protein BRAFLDRAFT_124275 [Branchiostoma floridae]
scaffold3841	647060	647268	209	64	0.875374	0.591945	0.283429	499.161	CG	evm.model.scaffold3841.14	intron	--	hypothetical protein BRAFLDRAFT_124275 [Branchiostoma floridae]
scaffold385	11603	11930	328	77	0.791252	0.61295	0.178301	433.264	CG	evm.model.scaffold385.1	intron	--	ATP-dependent RNA helicase, putative [Ixodes scapularis]
scaffold3852	142577	143088	512	80	0.45265	0.064753	0.387897	680.197	CG	evm.model.scaffold3852.2	intron	--	zinc finger protein, putative [Ixodes scapularis]
scaffold3852	143956	144421	466	85	0.265082	0.0338543	0.231227	693.037	CG	evm.model.scaffold3852.2	intron	--	zinc finger protein, putative [Ixodes scapularis]
scaffold3852	158649	159215	567	110	0.611302	0.238933	0.372369	766.328	CG	evm.model.scaffold3852.2	intron	--	zinc finger protein, putative [Ixodes scapularis]
scaffold3857	1830955	1831292	338	59	0.122109	0.0146832	0.107426	432.098	CG	evm.model.scaffold3857.13	intron	--	peropsin [Hasarius adansoni]
scaffold3857	2541334	2541765	432	90	0.280904	0.0920846	0.188819	518.267	CG	evm.model.scaffold3857.19	intron	--	ribosomal protein S24 [Dermacentor variabilis]
scaffold3857	2552717	2552926	210	56	0.117709	0.0117839	0.105925	405.075	CG	evm.model.scaffold3857.20	intron	--	hypothetical protein DAPPUDRAFT_316225 [Daphnia pulex]
scaffold3857	2579728	2580220	493	88	0.124085	0.0158159	0.108269	523.463	CG	evm.model.scaffold3857.20	intron	--	hypothetical protein DAPPUDRAFT_316225 [Daphnia pulex]
scaffold3868	1698251	1699418	1168	131	0.149105	0.022402	0.126703	842.584	CG	Target=(GA)n:1-150;Class=Simple_repeat	repeat
scaffold3884	311238	311353	116	35	0.0356286	0.00518623	0.0304424	135.298	CHH	evm.model.scaffold3884.3.2	intron
scaffold3906	623599	623853	255	59	0.681058	0.449163	0.231895	455.732	CG	evm.model.scaffold3906.6.1	intron	--	Armadillo repeat-containing protein 8 [Zootermopsis nevadensis]
scaffold3906	666819	667222	404	98	0.652379	0.19117	0.461209	894.63	CG	evm.model.scaffold3906.7	intron	--	coiled-coil domain-containing protein, putative [Ixodes scapularis]
scaffold3906	666819	667222	404	98	0.652379	0.19117	0.461209	894.63	CG	evm.model.scaffold3906.8	promoter	--	cyclin-dependent kinase 14 [Rhipicephalus microplus]
scaffold3906	1326405	1326833	429	98	0.0783698	0.00875877	0.069611	613.186	CG	evm.model.scaffold3906.15	intron	--	conserved hypothetical protein [Ixodes scapularis]
scaffold3917	53873	54222	350	74	0.567425	0.259924	0.307501	547.492	CG	evm.model.scaffold3917.2	intron	--	conserved hypothetical protein [Ixodes scapularis]
scaffold3933	53733	54317	585	89	0.605478	0.396142	0.209336	504.503	CG	evm.model.scaffold3933.2	intron	--	WD repeat, SAM and U-box domain-containing protein 1, partial [Stegodyphus mimosarum]
scaffold394	465851	466449	599	150	0.230679	0.0329918	0.197687	1380.58	CG	evm.model.scaffold394.11.1	intron	--	Coronin, putative [Ixodes scapularis]
scaffold395	598916	599229	314	71	0.767031	0.602274	0.164758	418.999	CG	evm.model.scaffold395.8.3	intron	--	PREDICTED: abhydrolase domain-containing protein 16A-like [Metaseiulus occidentalis]
scaffold395	1142500	1142600	101	31	0.0346994	0.00299379	0.0317056	145.376	CHH	evm.model.scaffold395.14	exon	--	hypothetical protein IscW_ISCW007822 [Ixodes scapularis]
scaffold395	1142500	1142600	101	31	0.0346994	0.00299379	0.0317056	145.376	CHH	evm.model.scaffold395.14	intron	--	hypothetical protein IscW_ISCW007822 [Ixodes scapularis]
scaffold3952	156510	156734	225	63	0.701092	0.304797	0.396295	551.706	CG	evm.model.scaffold3952.3	intron	--	PREDICTED: leucine-rich PPR motif-containing protein, mitochondrial [Musca domestica]
scaffold3952	220711	221214	504	111	0.812919	0.451764	0.361155	977.8	CG	evm.model.scaffold3952.7	intron	--	proteasome subunit alpha type, putative [Ixodes scapularis]
scaffold3952	364021	364384	364	101	0.577777	0.389402	0.188374	610.051	CG	evm.model.scaffold3952.12	intron	--	hypothetical protein BRAFLDRAFT_203346 [Branchiostoma floridae]
scaffold3959	185256	185567	312	54	0.227654	0.0307535	0.1969	422.732	CG	evm.model.scaffold3959.3	intron	--	Tectonin beta-propeller repeat-containing protein 1, partial [Stegodyphus mimosarum]
scaffold3968	45493	45870	378	64	0.525368	0.192422	0.332946	488.209	CG	evm.model.scaffold3968.1	intron	--	Rel/NF-kappa B transcription factor 2, partial [Rhipicephalus microplus]
scaffold3968	45590	45672	83	9	0.0293943	0.00093994	0.0284543	33.6571	CHG	evm.model.scaffold3968.1	intron	--	Rel/NF-kappa B transcription factor 2, partial [Rhipicephalus microplus]
scaffold397	706006	706393	388	83	0.175382	0.0472612	0.128121	448.96	CG	evm.model.scaffold397.3	intron	--	organic anion transporter, putative [Ixodes scapularis]
scaffold3973	153443	153891	449	101	0.833099	0.662402	0.170697	775.081	CG	evm.model.scaffold3973.1.4	intron	--	hypothetical protein IscW_ISCW002283 [Ixodes scapularis]
scaffold3974	513028	513447	420	91	0.678203	0.390109	0.288094	787.805	CG	evm.model.scaffold3974.3	intron	--	pantothenate kinase, putative [Ixodes scapularis]
scaffold398	114897	115108	212	68	0.219713	0.0394534	0.18026	488.767	CG	evm.model.scaffold398.2	intron
scaffold398	124935	124987	53	22	0.286039	0.114387	0.171652	119.038	CHH	evm.model.scaffold398.2	intron
scaffold398	396976	397258	283	94	0.0909792	0.0112494	0.0797298	430.58	CG	evm.model.scaffold398.4	intron	--	hypothetical protein IscW_ISCW019517 [Ixodes scapularis]
scaffold399	137618	137935	318	86	0.102629	0.00906772	0.0935611	593.901	CG	Target=(TG)n:1-445;Class=Simple_repeat	repeat
scaffold399	137618	137935	318	86	0.102629	0.00906772	0.0935611	593.901	CG	Target=(CGTG)n:1-180;Class=Simple_repeat	repeat
scaffold3990	755670	756057	388	97	0.338984	0.107637	0.231347	849.904	CG	evm.model.scaffold3990.8	intron	--	SCF ubiquitin ligase complex [Ixodes scapularis]
scaffold3990	1158959	1159043	85	19	0.031198	0.00311525	0.0280827	139.495	CHH	Target=(TC)n:1-193;Class=Simple_repeat	repeat
scaffold3990	1158959	1159043	85	19	0.031198	0.00311525	0.0280827	139.495	CHH	evm.model.scaffold3990.14	intron	--	neurobeachin, putative [Ixodes scapularis]
scaffold3990	1449118	1449583	466	78	0.357412	0.159371	0.19804	509.868	CG	evm.model.scaffold3990.17	intron	--	protein phosphatase-7, putative [Ixodes scapularis]
scaffold3990	1602942	1603269	328	61	0.250793	0.0445979	0.206195	472.84	CG	evm.model.scaffold3990.17	intron	--	protein phosphatase-7, putative [Ixodes scapularis]
scaffold3990	1632043	1632401	359	67	0.161613	0.0213485	0.140264	453.062	CG	evm.model.scaffold3990.17	intron	--	protein phosphatase-7, putative [Ixodes scapularis]
scaffold3990	1791656	1792027	372	78	0.0771177	0.00959395	0.0675237	472.586	CG	evm.model.scaffold3990.21	intron	--	ion channel nompc, putative [Ixodes scapularis]
scaffold3991	164993	165064	72	9	0.0319946	0.00115142	0.0308432	44.4229	CHG	evm.model.scaffold3991.5	intron	--	hypothetical protein IscW_ISCW000670 [Ixodes scapularis]
scaffold3992	283768	284234	467	65	0.265623	0.0906536	0.17497	510.57	CG	evm.model.scaffold3992.6	utr3	--	tyrosine kinase, putative [Ixodes scapularis]
scaffold3992	283768	284234	467	65	0.265623	0.0906536	0.17497	510.57	CG	evm.model.scaffold3992.6	exon	--	tyrosine kinase, putative [Ixodes scapularis]
scaffold3992	285848	286668	821	94	0.254205	0.0648596	0.189345	739.76	CG	evm.model.scaffold3992.6	intron	--	tyrosine kinase, putative [Ixodes scapularis]
scaffold3992	285848	286668	821	94	0.254205	0.0648596	0.189345	739.76	CG	evm.model.scaffold3992.6	exon	--	tyrosine kinase, putative [Ixodes scapularis]
scaffold3992	450684	451042	359	58	0.364767	0.0897643	0.275003	485.345	CG	evm.model.scaffold3992.9	intron	--	GTPase Rho, putative [Ixodes scapularis]
scaffold3993	122117	122656	540	98	0.149014	0.0480931	0.100921	541.364	CG	evm.model.scaffold3993.3	intron	--	hypothetical protein X975_11077, partial [Stegodyphus mimosarum]
scaffold3993	142108	142423	316	59	0.713499	0.213113	0.500387	581.857	CG	evm.model.scaffold3993.3	intron	--	hypothetical protein X975_11077, partial [Stegodyphus mimosarum]
scaffold3993	142663	143199	537	95	0.42519	0.0926071	0.332583	704.632	CG	evm.model.scaffold3993.3	intron	--	hypothetical protein X975_11077, partial [Stegodyphus mimosarum]
scaffold3993	988213	988775	563	98	0.391351	0.210002	0.18135	589.415	CG	evm.model.scaffold3993.13	exon	--	ADP-ribosylglycohydrolase, putative [Ixodes scapularis]
scaffold3993	988213	988775	563	98	0.391351	0.210002	0.18135	589.415	CG	evm.model.scaffold3993.13	TES	--	ADP-ribosylglycohydrolase, putative [Ixodes scapularis]
scaffold3994	804033	804663	631	125	0.769256	0.456879	0.312377	1071.45	CG	evm.model.scaffold3994.3	intron	--	transforming acidic coiled-coil containing protein, putative [Ixodes scapularis]
scaffold3998	92517	92582	66	7	0.033112	0.00502279	0.0280892	24.16	CHG	evm.model.scaffold3998.2	intron	--	sodium/glucose cotransporter, putative [Ixodes scapularis]
scaffold4	727223	727436	214	75	0.055809	0.00592105	0.049888	396.281	CHH	evm.model.scaffold4.22	intron	--	Protein shuttle craft, partial [Stegodyphus mimosarum]
scaffold4	935934	936831	898	152	0.270967	0.0622754	0.208692	1305.27	CG	evm.model.scaffold4.26	intron	--	hypothetical protein IscW_ISCW008820 [Ixodes scapularis]
scaffold4	947918	948321	404	92	0.313454	0.195993	0.117461	510.37	CG	evm.model.scaffold4.26	intron	--	hypothetical protein IscW_ISCW008820 [Ixodes scapularis]
scaffold40	134164	134498	335	75	0.42567	0.223415	0.202255	449.488	CG	evm.model.scaffold40.2	intron	--	conserved hypothetical protein [Ixodes scapularis]
scaffold40	137644	137873	230	52	0.359181	0.140079	0.219102	409.445	CG	evm.model.scaffold40.2	intron	--	conserved hypothetical protein [Ixodes scapularis]
scaffold4015	1077116	1077378	263	50	0.426593	0.150507	0.276086	413.729	CG	evm.model.scaffold4015.7.2	intron	--	conserved hypothetical protein [Ixodes scapularis]
scaffold4025	9487	9897	411	76	0.789284	0.647346	0.141939	405.391	CG	evm.model.scaffold4025.1	intron	--	autophagy-related 4 [Haemaphysalis longicornis]
[truncated: 1,289 more rows]
