# Supplementary material for: DNA Methylation Variation Is a Possible Mechanism in the Response of Haemaphysalis longicornis to Low-Temperature Stress
Source: Int J Mol Sci. 2022 Dec 2;23(23):15207. doi: 10.3390/ijms232315207 (PMC9740864; doi:10.3390/ijms232315207)
Supplement: Supplementary file 1 [file ijms-23-15207-s001.zip › Table S4.xls]

## Sheet: Table S4
#chr	start	end	length	nCG	Cold_meanMethy	Control_meanMethy	diff.Methy	areaStat	C_context	regionID	region	Gene Name	Blast swiss prot
scaffold1	739219	739390	172	52	0.0107132	0.0580111	-0.047298	-249.719	CHH	evm.model.scaffold1.7	exon	--	vesicle coat complex COPI, beta' subunit, putative [Ixodes scapularis]
scaffold1	739219	739390	172	52	0.0107132	0.0580111	-0.047298	-249.719	CHH	evm.model.scaffold1.7	intron	--	vesicle coat complex COPI, beta' subunit, putative [Ixodes scapularis]
scaffold1	824370	825256	887	194	0.236657	0.507537	-0.27088	-1500.14	CG	evm.model.scaffold1.13	intron	--	holocytochrome C synthase/heme-lyase, putative [Ixodes scapularis]
scaffold1	827276	828415	1140	174	0.139381	0.435867	-0.296486	-1488.13	CG	evm.model.scaffold1.13	intron	--	holocytochrome C synthase/heme-lyase, putative [Ixodes scapularis]
scaffold1	950985	951394	410	65	0.313461	0.68593	-0.372469	-624.113	CG	evm.model.scaffold1.16	intron	--	WD-repeat protein, putative [Ixodes scapularis]
scaffold1	975260	975634	375	71	0.559654	0.817158	-0.257504	-403.234	CG	evm.model.scaffold1.16	intron	--	WD-repeat protein, putative [Ixodes scapularis]
scaffold1	1048777	1048828	52	5	0.00134922	0.0639813	-0.0626321	-19.7664	CHG	evm.model.scaffold1.17	intron	--	hypothetical protein LOTGIDRAFT_135703 [Lottia gigantea]
scaffold100	275941	276370	430	102	0.0589942	0.208102	-0.149108	-633.046	CG	evm.model.scaffold100.6	intron	--	PHD finger protein 14 [Zootermopsis nevadensis]
scaffold1007	53380	53443	64	27	0.00211767	0.0280481	-0.0259304	-136.543	CHH	Target=(GA)n:1-124;Class=Simple_repeat	repeat
scaffold1007	53380	53443	64	27	0.00211767	0.0280481	-0.0259304	-136.543	CHH	evm.model.scaffold1007.1	intron	--	PREDICTED: FH1/FH2 domain-containing protein 3 isoform X6 [Athalia rosae]
scaffold1019	5798	6150	353	57	0.237902	0.446712	-0.20881	-411.485	CG	evm.model.scaffold1019.1	intron	--	conserved hypothetical protein [Ixodes scapularis]
scaffold1022	97168	97524	357	74	0.427504	0.759676	-0.332172	-780.512	CG	evm.model.scaffold1022.1.1	intron	--	PREDICTED: histone-lysine N-methyltransferase PRDM9-like [Ciona intestinalis]
scaffold1022	850232	850545	314	48	0.016059	0.434286	-0.418226	-607.93	CG	evm.model.scaffold1022.4	intron	--	zinc finger, putative [Ixodes scapularis]
scaffold1022	914721	915318	598	77	0.0134286	0.257987	-0.244559	-627.909	CG	evm.model.scaffold1022.4	intron	--	zinc finger, putative [Ixodes scapularis]
scaffold1022	968458	968742	285	77	0.0288121	0.131118	-0.102306	-664.315	CG	evm.model.scaffold1022.4	intron	--	zinc finger, putative [Ixodes scapularis]
scaffold1023	728941	729331	391	81	0.332125	0.771541	-0.439417	-920.62	CG	evm.model.scaffold1023.3	intron	--	phospholipase C, putative [Ixodes scapularis]
scaffold1023	781159	781465	307	72	0.410628	0.69326	-0.282632	-666.14	CG	evm.model.scaffold1023.3	intron	--	phospholipase C, putative [Ixodes scapularis]
scaffold1024	97025	97121	97	12	0.00151875	0.0327139	-0.0311951	-47.3093	CHG	evm.model.scaffold1024.1	intron	--	hypothetical protein [Haemaphysalis longicornis]
scaffold1029	179045	179155	111	33	0.00322978	0.0427952	-0.0395655	-146.523	CHH	evm.model.scaffold1029.1	intron	--	leucine aminopeptidase [Haemaphysalis longicornis]
scaffold1029	1031172	1031533	362	86	0.183866	0.622295	-0.438429	-715.216	CG	evm.model.scaffold1029.8	intron	--	Polyribonucleotide nucleotidyltransferase 1, mitochondrial [Zootermopsis nevadensis]
scaffold1035	247473	247741	269	68	0.00919787	0.038048	-0.0288501	-280.986	CHH	evm.model.scaffold1035.1	intron
scaffold1035	247479	247629	151	22	0.00470429	0.0455259	-0.0408216	-102.168	CHG	evm.model.scaffold1035.1	intron
scaffold1036	504795	505136	342	66	0.0991819	0.676505	-0.577324	-740.847	CG	evm.model.scaffold1036.5	intron	--	PREDICTED: WD repeat-containing protein 92 [Takifugu rubripes]
scaffold1036	557153	558667	1515	98	0.052928	0.412266	-0.359338	-840.888	CG	evm.model.scaffold1036.6	intron	--	zinc finger protein, putative [Ixodes scapularis]
scaffold1036	587302	587682	381	78	0.223871	0.491093	-0.267223	-561.331	CG	evm.model.scaffold1036.6	intron	--	zinc finger protein, putative [Ixodes scapularis]
scaffold1037	318474	318842	369	120	0.400221	0.690982	-0.290762	-1520.51	CG	evm.model.scaffold1037.2	intron	--	PREDICTED: DENN domain-containing protein 2A [Trichechus manatus latirostris]
scaffold1037	953316	953610	295	71	0.0140296	0.10405	-0.09002	-517.24	CG	evm.model.scaffold1037.8	intron	--	hypothetical protein IscW_ISCW021956 [Ixodes scapularis]
scaffold1044	118886	119494	609	86	0.107961	0.307275	-0.199315	-579.748	CG	evm.model.scaffold1044.2	intron	--	hypothetical protein DAPPUDRAFT_314321 [Daphnia pulex]
scaffold1052	740063	740319	257	61	0.354325	0.724553	-0.370228	-433.728	CG	evm.model.scaffold1052.3	intron	--	PREDICTED: LOW QUALITY PROTEIN: zinc finger protein 64 [Picoides pubescens]
scaffold1053	747442	747757	316	77	0.0091834	0.0840601	-0.0748767	-439.322	CG	evm.model.scaffold1053.20.2	intron	--	conserved hypothetical protein [Ixodes scapularis]
scaffold106	140658	140977	320	79	0.189234	0.368938	-0.179705	-461.926	CG	evm.model.scaffold106.4	intron	--	hypothetical protein IscW_ISCW019094 [Ixodes scapularis]
scaffold106	163588	163891	304	63	0.16255	0.349386	-0.186835	-473.239	CG	evm.model.scaffold106.6	intron	--	protein EMSY, putative [Ixodes scapularis]
scaffold106	420462	420521	60	23	0.0052783	0.0679101	-0.0626318	-118.817	CHH	evm.model.scaffold106.10.2	intron	--	hypothetical protein X975_24536, partial [Stegodyphus mimosarum]
scaffold1062	31192	31304	113	36	0.00382289	0.0279439	-0.024121	-145.246	CHH	evm.model.scaffold1062.3	intron	--	zinc finger protein, putative [Ixodes scapularis]
scaffold1062	84379	84668	290	70	0.448345	0.619642	-0.171297	-447.779	CG	evm.model.scaffold1062.4	intron	--	hypothetical protein IscW_ISCW010856 [Ixodes scapularis]
scaffold107	278569	279048	480	87	0.256838	0.616761	-0.359923	-813.416	CG	evm.model.scaffold107.13	intron	--	Laminin subunit alpha, partial [Stegodyphus mimosarum]
scaffold1071	885080	885521	442	67	0.013167	0.141702	-0.128535	-569.51	CG	evm.model.scaffold1071.2	intron
scaffold1074	31518	31730	213	56	0.00862669	0.0764443	-0.0678176	-334.071	CHH	Target=(ATTG)n:1-131;Class=Simple_repeat	repeat
scaffold1076	1523771	1525154	1384	210	0.492795	0.688407	-0.195612	-1400.95	CG	evm.model.scaffold1076.3	exon	--	PREDICTED: protein disabled isoform X1 [Monomorium pharaonis]
scaffold1076	1523771	1525154	1384	210	0.492795	0.688407	-0.195612	-1400.95	CG	evm.model.scaffold1076.3	intron	--	PREDICTED: protein disabled isoform X1 [Monomorium pharaonis]
scaffold1076	2033300	2033649	350	87	0.608144	0.804569	-0.196425	-563.251	CG	evm.model.scaffold1076.8	intron	--	dual specificity protein phosphatase CDC-14 alpha, putative [Ixodes scapularis]
scaffold1080	279173	279344	172	56	0.00563571	0.0513925	-0.0457568	-248.624	CHH	evm.model.scaffold1080.5	intron	--	PREDICTED: agrin-like [Metaseiulus occidentalis]
scaffold1081	321636	321693	58	13	0.00913681	0.0691489	-0.0600121	-59.5148	CHH	evm.model.scaffold1081.4	intron	--	U4/U6 small nuclear ribonucleoprotein Prp4, partial [Stegodyphus mimosarum]
scaffold1082	82652	82815	164	57	0.0127503	0.114663	-0.101913	-332.069	CHH	Target=(CA)n:1-142;Class=Simple_repeat	repeat
scaffold1083	409288	409996	709	72	0.121787	0.321111	-0.199324	-503.804	CG	Target=(ATG)n:3-47;Class=Simple_repeat	repeat
scaffold1083	409288	409996	709	72	0.121787	0.321111	-0.199324	-503.804	CG	evm.model.scaffold1083.4	intron	--	carrier protein, putative [Ixodes scapularis]
scaffold1083	615084	615170	87	9	0.00479845	0.0260888	-0.0212903	-29.2338	CHG	evm.model.scaffold1083.6	intron	--	kyphoscoliosis, putative [Ixodes scapularis]
scaffold1083	926803	927231	429	65	0.0182706	0.351739	-0.333468	-517.607	CG	evm.model.scaffold1083.11	intron	--	conserved hypothetical protein [Ixodes scapularis]
scaffold1088	1031133	1031381	249	46	0.179663	0.713651	-0.533988	-696.505	CG	evm.model.scaffold1088.10_evm.model.scaffold1088.13	intron	--	PREDICTED: breast cancer type 1 susceptibility protein homolog [Saccoglossus kowalevskii]
scaffold1088	1031563	1032484	922	128	0.172601	0.396182	-0.223581	-977.34	CG	evm.model.scaffold1088.10_evm.model.scaffold1088.13	intron	--	PREDICTED: breast cancer type 1 susceptibility protein homolog [Saccoglossus kowalevskii]
scaffold1089	126188	126313	126	31	0.00245948	0.0365594	-0.0341	-134.254	CHH	evm.model.scaffold1089.4	intron	--	UDP-galactose transporter, putative [Ixodes scapularis]
scaffold1089	145829	145910	82	26	0.0342456	0.0761552	-0.0419097	-110.107	CHH	evm.model.scaffold1089.4	intron	--	UDP-galactose transporter, putative [Ixodes scapularis]
scaffold1089	266916	267667	752	147	0.117586	0.353452	-0.235866	-1129.76	CG	evm.model.scaffold1089.6	intron
scaffold1096	537633	538051	419	59	0.0294663	0.480844	-0.451378	-604.182	CG	evm.model.scaffold1096.5	intron	--	dynactin P62 subunit, putative [Ixodes scapularis]
scaffold1096	760657	760815	159	41	0.00392364	0.0558169	-0.0518932	-210.29	CHH	evm.model.scaffold1096.8	intron	--	transmembrane protein 86A, putative [Ixodes scapularis]
scaffold1096	1689854	1689915	62	11	0.00231749	0.0756818	-0.0733643	-52.1727	CHH	evm.model.scaffold1096.10	intron	--	adenylate cyclase, putative [Ixodes scapularis]
scaffold1097	201786	202615	830	164	0.368414	0.688297	-0.319884	-1513.8	CG	evm.model.scaffold1097.2.1	intron	--	Protein transport protein Sec16A, partial [Stegodyphus mimosarum]
scaffold1097	214602	214892	291	47	0.264766	0.711894	-0.447128	-420.997	CG	evm.model.scaffold1097.2.1	intron	--	Protein transport protein Sec16A, partial [Stegodyphus mimosarum]
scaffold110	389565	389760	196	52	0.0329192	0.205324	-0.172405	-328.446	CHH	Target=(CAGG)n:1-153;Class=Simple_repeat	repeat
scaffold1101	186105	186672	568	78	0.52424	0.827308	-0.303068	-510.271	CG	evm.model.scaffold1101.1	intron	--	T-complex protein 1 subunit alpha, partial [Stegodyphus mimosarum]
scaffold1101	187757	188062	306	63	0.102684	0.288691	-0.186007	-508.309	CG	evm.model.scaffold1101.1	intron	--	T-complex protein 1 subunit alpha, partial [Stegodyphus mimosarum]
scaffold1101	188477	189706	1230	236	0.190541	0.425285	-0.234745	-1891.61	CG	evm.model.scaffold1101.1	intron	--	T-complex protein 1 subunit alpha, partial [Stegodyphus mimosarum]
scaffold1101	190630	191254	625	94	0.427331	0.78153	-0.354199	-657.783	CG	evm.model.scaffold1101.1	intron	--	T-complex protein 1 subunit alpha, partial [Stegodyphus mimosarum]
scaffold1101	194715	195329	615	142	0.486901	0.827874	-0.340973	-1061.87	CG	evm.model.scaffold1101.1	intron	--	T-complex protein 1 subunit alpha, partial [Stegodyphus mimosarum]
scaffold1101	315152	315678	527	102	0.406929	0.833783	-0.426854	-707.736	CG	evm.model.scaffold1101.3	intron	--	Phosphatidylinositol 4-kinase beta, partial [Stegodyphus mimosarum]
scaffold1106	551721	551884	164	57	0.00400091	0.0386026	-0.0346017	-279.344	CHH	evm.model.scaffold1106.1_evm.model.scaffold1106.2	intron	--	PREDICTED: uncharacterized protein LOC100908993 [Metaseiulus occidentalis]
scaffold1106	1143120	1143349	230	67	0.418626	0.680442	-0.261816	-474.799	CG	evm.model.scaffold1106.6	intron	--	hypothetical protein L798_11923, partial [Zootermopsis nevadensis]
scaffold1106	1188721	1189087	367	77	0.307174	0.552257	-0.245084	-433.236	CG	evm.model.scaffold1106.7	intron	--	PREDICTED: CAAX prenyl protease 1 homolog [Takifugu rubripes]
scaffold1106	1193187	1193810	624	91	0.458888	0.6932	-0.234312	-459.999	CG	evm.model.scaffold1106.7	intron	--	PREDICTED: CAAX prenyl protease 1 homolog [Takifugu rubripes]
scaffold1106	1196708	1197282	575	90	0.235231	0.503705	-0.268474	-633.459	CG	evm.model.scaffold1106.7	intron	--	PREDICTED: CAAX prenyl protease 1 homolog [Takifugu rubripes]
scaffold1106	1197543	1197891	349	60	0.35824	0.654559	-0.296318	-427.001	CG	evm.model.scaffold1106.7	intron	--	PREDICTED: CAAX prenyl protease 1 homolog [Takifugu rubripes]
scaffold1106	1276700	1277458	759	139	0.0369249	0.111274	-0.0743493	-737.451	CG	evm.model.scaffold1106.8	intron	--	Popeye domain-containing protein, putative [Ixodes scapularis]
scaffold1108	15611	16268	658	131	0.0313171	0.123956	-0.0926393	-864.118	CG	evm.model.scaffold1108.1	intron	--	spingomyelin synthetase, putative [Ixodes scapularis]
scaffold1111	2183913	2184281	369	104	0.172446	0.335669	-0.163223	-592.832	CG	evm.model.scaffold1111.16	intron	--	nuclear pore complex protein nup214, putative [Ixodes scapularis]
scaffold1111	2189867	2189978	112	26	0.00166351	0.0672437	-0.0655802	-127.046	CHH	evm.model.scaffold1111.16	intron	--	nuclear pore complex protein nup214, putative [Ixodes scapularis]
scaffold1111	2802699	2802794	96	20	0.00574973	0.0664394	-0.0606897	-90.9006	CHH	Target=(TA)n:1-57;Class=Simple_repeat	repeat
scaffold1112	426520	426981	462	81	0.385299	0.79241	-0.40711	-517.984	CG	evm.model.scaffold1112.4_evm.model.scaffold1112.5	intron	--	PREDICTED: UHRF1-binding protein 1-like isoform X2 [Tribolium castaneum]
scaffold1112	429657	430121	465	68	0.397417	0.76899	-0.371573	-605.819	CG	Target=(GA)n:1-92;Class=Simple_repeat	repeat
scaffold1112	429657	430121	465	68	0.397417	0.76899	-0.371573	-605.819	CG	evm.model.scaffold1112.4_evm.model.scaffold1112.5	intron	--	PREDICTED: UHRF1-binding protein 1-like isoform X2 [Tribolium castaneum]
scaffold112	1870188	1870334	147	46	0.00172819	0.0383628	-0.0366346	-223.668	CHG	evm.model.scaffold112.13	exon	--	LIM/homeobox protein Lhx9, partial [Stegodyphus mimosarum]
scaffold112	2400340	2400711	372	60	0.315528	0.814233	-0.498705	-526.438	CG	evm.model.scaffold112.19	intron	--	molybdopterin cofactor sulfurase, putative [Ixodes scapularis]
scaffold1128	248030	248398	369	76	0.423876	0.833757	-0.409881	-600.334	CG	evm.model.scaffold1128.6	intron	--	PREDICTED: LOW QUALITY PROTEIN: microtubule-actin cross-linking factor 1-like [Metaseiulus occidentalis]
scaffold1128	447797	448269	473	85	0.0100906	0.108021	-0.0979305	-623.636	CG	evm.model.scaffold1128.12	intron	--	PREDICTED: synapsin-like [Metaseiulus occidentalis]
scaffold1128	447797	448269	473	85	0.0100906	0.108021	-0.0979305	-623.636	CG	evm.model.scaffold1128.12	exon	--	PREDICTED: synapsin-like [Metaseiulus occidentalis]
scaffold1128	448589	448994	406	82	0.206086	0.367978	-0.161892	-491.573	CG	evm.model.scaffold1128.12	intron	--	PREDICTED: synapsin-like [Metaseiulus occidentalis]
scaffold1128	448589	448994	406	82	0.206086	0.367978	-0.161892	-491.573	CG	evm.model.scaffold1128.12	exon	--	PREDICTED: synapsin-like [Metaseiulus occidentalis]
scaffold1129	617645	617888	244	71	0.0116273	0.0601962	-0.0485689	-371.684	CHH	evm.model.scaffold1129.2	intron	--	gamma-glutamyltranspeptidase, putative [Ixodes scapularis]
scaffold1129	1504663	1505026	364	68	0.138711	0.349099	-0.210389	-590.408	CG	evm.model.scaffold1129.7	intron	--	A-kinase anchor protein, putative [Ixodes scapularis]
scaffold1132	1348204	1348264	61	15	0.0438116	0.134155	-0.090343	-61.2967	CHH	Target=(CCTG)n:1-58;Class=Simple_repeat	repeat
scaffold1137	534063	534311	249	62	0.032495	0.141254	-0.108759	-440.728	CG	evm.model.scaffold1137.2	intron	--	antigenic peptide RU2S, putative [Ixodes scapularis]
scaffold1138	1108125	1108178	54	13	0.00587077	0.0638143	-0.0579435	-65.9317	CHH	evm.model.scaffold1138.8	intron	--	PREDICTED: glycerol-3-phosphate dehydrogenase, mitochondrial [Ceratitis capitata]
scaffold1138	1328541	1328958	418	80	0.669891	0.819064	-0.149174	-474.983	CG	evm.model.scaffold1138.13	intron	--	ubiquitination factor E4a, putative [Ixodes scapularis]
scaffold1138	1382207	1382530	324	86	0.131539	0.376179	-0.24464	-817.247	CG	evm.model.scaffold1138.16	intron	--	electron transfer flavoprotein, beta subunit, putative [Ixodes scapularis]
scaffold1139	1109550	1109711	162	56	0.00450051	0.038817	-0.0343164	-280.796	CHH	Target=(ATGGTG)n:1-88;Class=Simple_repeat	repeat
scaffold1140	409616	409720	105	27	0.00802005	0.0635571	-0.055537	-147.754	CHH	evm.model.scaffold1140.2	intron	--	PREDICTED: dedicator of cytokinesis protein 11-like [Metaseiulus occidentalis]
scaffold1141	1559720	1560001	282	56	0.424089	0.780905	-0.356816	-412.171	CG	evm.model.scaffold1141.9	intron	--	histone acetyltransferase type B catalytic subunit, putative [Ixodes scapularis]
scaffold1141	1785150	1785360	211	72	0.00511744	0.0622867	-0.0571692	-429.215	CHH	evm.model.scaffold1141.12	intron	--	Cubilin [Crassostrea gigas]
scaffold1145	803412	803715	304	67	0.292944	0.677662	-0.384718	-425.213	CG	evm.model.scaffold1145.5	intron	--	tRNA uracil-5-methyltransferase, putative [Ixodes scapularis]
scaffold1145	2065257	2065371	115	13	0.000601911	0.0446047	-0.0440028	-52.5218	CHG	evm.model.scaffold1145.10.7	intron	--	Coiled-coil domain-containing protein, partial [Stegodyphus mimosarum]
scaffold1145	2065259	2065372	114	43	0.0085004	0.0524521	-0.0439517	-219.64	CHH	evm.model.scaffold1145.10.7	intron	--	Coiled-coil domain-containing protein, partial [Stegodyphus mimosarum]
scaffold1147	197634	197871	238	74	0.00811287	0.0775687	-0.0694558	-407.048	CHH	evm.model.scaffold1147.3	intron	--	cysteine rich secreted protein, putative [Ixodes scapularis]
scaffold1147	197755	197817	63	7	0.00868929	0.090687	-0.0819977	-26.8569	CHG	evm.model.scaffold1147.3	intron	--	cysteine rich secreted protein, putative [Ixodes scapularis]
scaffold1147	417988	418413	426	94	0.0679579	0.153545	-0.0855871	-488.015	CG	evm.model.scaffold1147.5	intron	--	cysteine rich secreted protein, putative [Ixodes scapularis]
scaffold1149	747914	747968	55	5	0.00116713	0.135181	-0.134014	-31.3695	CHG	Target=(CGTG)n:1-417;Class=Simple_repeat	repeat
scaffold1149	747914	747968	55	5	0.00116713	0.135181	-0.134014	-31.3695	CHG	Target=(TG)n:1-180;Class=Simple_repeat	repeat
scaffold1149	1483501	1483880	380	45	0.30244	0.794043	-0.491603	-485.698	CG	evm.model.scaffold1149.11	intron	--	carbonic anhydrase, putative [Ixodes scapularis]
scaffold1153	145480	145786	307	68	0.0446749	0.499792	-0.455117	-646.929	CG	evm.model.scaffold1153.3	intron	--	PREDICTED: uncharacterized protein CG43867 isoform X2 [Linepithema humile]
scaffold1154	193514	193666	153	38	0.00777721	0.0342259	-0.0264487	-135.683	CHH	evm.model.scaffold1154.2	utr3	--	PREDICTED: zinc finger protein OZF-like [Acyrthosiphon pisum]
scaffold1154	193514	193666	153	38	0.00777721	0.0342259	-0.0264487	-135.683	CHH	evm.model.scaffold1154.2	exon	--	PREDICTED: zinc finger protein OZF-like [Acyrthosiphon pisum]
scaffold1156	366292	366457	166	43	0.00464203	0.0833592	-0.0787172	-205.77	CHH	Target=(TAGG)n:1-642;Class=Simple_repeat	repeat
scaffold1156	366292	366457	166	43	0.00464203	0.0833592	-0.0787172	-205.77	CHH	Target=(CAGG)n:1-365;Class=Simple_repeat	repeat
scaffold1159	140765	141153	389	79	0.0148769	0.169536	-0.154659	-542.305	CG	evm.model.scaffold1159.2	intron	--	Ves G 1 allergen precursor, putative [Ixodes scapularis]
scaffold116	213077	213544	468	95	0.23637	0.417833	-0.181463	-508.147	CG	evm.model.scaffold116.12	promoter	--	conserved hypothetical protein [Ixodes scapularis]
scaffold116	365463	365551	89	21	0.00340043	0.0408876	-0.0374872	-118.538	CHH	evm.model.scaffold116.20	intron	--	hypothetical protein IscW_ISCW020177 [Ixodes scapularis]
scaffold116	603181	603237	57	4	0.000419615	0.0231146	-0.022695	-14.5223	CHG	evm.model.scaffold116.30	intron	--	salivary protein antigen P40 [Ixodes scapularis]
scaffold1163	64812	65055	244	88	0.00408734	0.0825404	-0.078453	-523.712	CHH	Target=(TTC)n:1-303;Class=Simple_repeat	repeat
scaffold1164	119007	119095	89	19	0.00226431	0.128435	-0.126171	-120.893	CHH	evm.model.scaffold1164.4	intron	--	zinc finger protein, putative [Ixodes scapularis]
scaffold1164	1489295	1489601	307	92	0.487124	0.660986	-0.173862	-603.137	CG	evm.model.scaffold1164.41	intron	--	hypothetical protein CAPTEDRAFT_135345 [Capitella teleta]
scaffold1164	2205510	2205952	443	70	0.0465108	0.452993	-0.406482	-693.527	CG	evm.model.scaffold1164.64	intron	--	hypothetical protein IscW_ISCW000953 [Ixodes scapularis]
scaffold1166	284138	284244	107	11	0.00117093	0.0409734	-0.0398024	-38.6046	CHG	evm.model.scaffold1166.2	intron	--	hypothetical protein [Haemaphysalis longicornis]
scaffold1168	250731	250810	80	23	0.00129431	0.0694378	-0.0681435	-125.279	CHH	evm.model.scaffold1168.6.1	intron	--	serine/threonine protein kinase, putative [Ixodes scapularis]
scaffold1169	463482	463664	183	50	0.0074353	0.0711988	-0.0637635	-234.87	CHH	evm.model.scaffold1169.1	intron	--	PREDICTED: uncharacterized protein LOC100898569 [Metaseiulus occidentalis]
scaffold1169	712628	713004	377	79	0.419219	0.578879	-0.15966	-431.988	CG	evm.model.scaffold1169.6.1	intron	--	microtubule binding protein YTM1, putative [Ixodes scapularis]
scaffold1169	716234	716734	501	97	0.121939	0.42142	-0.299481	-722.258	CG	evm.model.scaffold1169.6.1	intron	--	microtubule binding protein YTM1, putative [Ixodes scapularis]
scaffold1169	914597	915189	593	87	0.0126225	0.1008	-0.0881779	-416.021	CG	evm.model.scaffold1169.7	intron	--	hypothetical protein IscW_ISCW009247 [Ixodes scapularis]
scaffold1170	612800	612985	186	58	0.00905613	0.0901885	-0.0811323	-346.118	CHH	Target=(TCTA)n:1-227;Class=Simple_repeat	repeat
scaffold1170	1361416	1361610	195	76	0.0032537	0.0465483	-0.0432946	-442.687	CHH	Target=(GA)n:1-90;Class=Simple_repeat	repeat
scaffold1170	1420524	1420847	324	86	0.471933	0.657449	-0.185515	-499.754	CG	evm.model.scaffold1170.32.1	intron	--	hypothetical protein IscW_ISCW009780 [Ixodes scapularis]
scaffold1175	294628	294962	335	66	0.137384	0.329765	-0.192381	-404.059	CG	evm.model.scaffold1175.3	intron	--	huntingtin interacting protein, putative [Ixodes scapularis]
scaffold1175	331764	332047	284	76	0.0165981	0.155105	-0.138507	-797.822	CG	evm.model.scaffold1175.3	intron	--	huntingtin interacting protein, putative [Ixodes scapularis]
scaffold1177	1534420	1534553	134	35	0.00210631	0.0467065	-0.0446002	-172.155	CHH	evm.model.scaffold1177.19	intron	--	sulfotransferase, putative [Ixodes scapularis]
scaffold1178	318169	318590	422	69	0.0299814	0.145859	-0.115877	-401.013	CG	evm.model.scaffold1178.2	intron	--	PREDICTED: phosphopantothenate--cysteine ligase [Harpegnathos saltator]
scaffold118	1244405	1244495	91	44	0.00912962	0.0487893	-0.0396597	-223.206	CHH	Target=(CCTAA)n:1-231;Class=Simple_repeat	repeat
scaffold118	1550743	1551118	376	65	0.292764	0.54845	-0.255686	-527.585	CG	evm.model.scaffold118.18	intron	--	microcephalin, putative [Ixodes scapularis]
scaffold1180	582780	582952	173	61	0.00847713	0.110765	-0.102288	-423.148	CHH	evm.model.scaffold1180.6	intron	--	GPI ethanolamine phosphate transferase, putative [Ixodes scapularis]
scaffold1192	998465	998767	303	75	0.55613	0.76745	-0.21132	-436.747	CG	evm.model.scaffold1192.13	intron	--	Ran-binding protein, putative [Ixodes scapularis]
scaffold1192	1472248	1472303	56	10	0.00765134	0.0426296	-0.0349782	-52.3211	CHG	evm.model.scaffold1192.21	intron	--	translocation associated membrane protein, putative [Ixodes scapularis]
scaffold1192	1472248	1472303	56	10	0.00765134	0.0426296	-0.0349782	-52.3211	CHG	evm.model.scaffold1192.21	exon	--	translocation associated membrane protein, putative [Ixodes scapularis]
scaffold1193	1264322	1264612	291	92	0.0175256	0.100404	-0.0828783	-513.079	CG	evm.model.scaffold1193.13_evm.model.scaffold1193.12	intron	--	PREDICTED: cardioacceleratory peptide receptor-like [Acyrthosiphon pisum]
scaffold1193	1679634	1679893	260	43	0.240707	0.640663	-0.399956	-492.908	CG	evm.model.scaffold1193.14	intron
scaffold1193	1686960	1687272	313	62	0.484677	0.858693	-0.374016	-418.628	CG	evm.model.scaffold1193.14	intron
scaffold1193	1731406	1731682	277	66	0.696238	0.88645	-0.190212	-467.789	CG	evm.model.scaffold1193.16	intron	--	toll, putative [Ixodes scapularis]
scaffold1193	1951047	1951446	400	60	0.403061	0.794091	-0.39103	-434.722	CG	evm.model.scaffold1193.19	intron	--	toll, putative [Ixodes scapularis]
scaffold1198	287855	288186	332	76	0.370974	0.617389	-0.246415	-553.112	CG	evm.model.scaffold1198.2	intron	--	conserved hypothetical protein [Ixodes scapularis]
scaffold1198	289329	289927	599	69	0.104544	0.651504	-0.546961	-800.473	CG	evm.model.scaffold1198.2	intron	--	conserved hypothetical protein [Ixodes scapularis]
scaffold1198	289991	291148	1158	109	0.0342731	0.555847	-0.521574	-1383.15	CG	evm.model.scaffold1198.2	intron	--	conserved hypothetical protein [Ixodes scapularis]
scaffold1198	292678	292943	266	53	0.403743	0.862488	-0.458746	-462.198	CG	evm.model.scaffold1198.2	intron	--	conserved hypothetical protein [Ixodes scapularis]
scaffold1198	294094	294762	669	72	0.369157	0.807459	-0.438302	-609.366	CG	evm.model.scaffold1198.2	intron	--	conserved hypothetical protein [Ixodes scapularis]
scaffold1198	294094	294762	669	72	0.369157	0.807459	-0.438302	-609.366	CG	evm.model.scaffold1198.2	exon	--	conserved hypothetical protein [Ixodes scapularis]
scaffold1198	306502	307197	696	69	0.401801	0.81244	-0.410639	-434.474	CG	evm.model.scaffold1198.2	intron	--	conserved hypothetical protein [Ixodes scapularis]
scaffold1198	322921	324235	1315	66	0.0815158	0.579962	-0.498446	-758.612	CG	evm.model.scaffold1198.3	intron	--	TNF receptor-associated factor 6 [Haliotis diversicolor]
scaffold1198	776787	777194	408	73	0.0218051	0.112344	-0.0905391	-446.95	CG	evm.model.scaffold1198.7	intron	--	RAS-related protein, putative [Ixodes scapularis]
scaffold1198	958543	958633	91	27	0.00118329	0.0290456	-0.0278623	-134.436	CHH	evm.model.scaffold1198.14	intron	--	PREDICTED: protein MMS22-like [Chaetura pelagica]
scaffold12	195309	196036	728	102	0.00883372	0.211331	-0.202498	-879.541	CG	evm.model.scaffold12.1	promoter	--	3-hydroxyisobutyrate dehydrogenase, mitochondrial, partial [Stegodyphus mimosarum]
scaffold120	652910	653159	250	68	0.364723	0.548744	-0.184021	-416.53	CG	evm.model.scaffold120.5	intron	--	pyst2, putative [Ixodes scapularis]
scaffold120	653211	653610	400	92	0.430428	0.601068	-0.17064	-535.935	CG	evm.model.scaffold120.5	intron	--	pyst2, putative [Ixodes scapularis]
scaffold1200	297344	297917	574	65	0.0716122	0.258327	-0.186715	-464.57	CG	evm.model.scaffold1200.2	intron	--	carrier protein PET8, putative [Ixodes scapularis]
scaffold1200	298209	299137	929	62	0.168338	0.497421	-0.329082	-466.519	CG	evm.model.scaffold1200.2	intron	--	carrier protein PET8, putative [Ixodes scapularis]
scaffold1200	306553	306928	376	59	0.301797	0.610651	-0.308854	-467.94	CG	evm.model.scaffold1200.2	intron	--	carrier protein PET8, putative [Ixodes scapularis]
scaffold1200	316842	317606	765	128	0.499259	0.744138	-0.24488	-982.237	CG	evm.model.scaffold1200.2	intron	--	carrier protein PET8, putative [Ixodes scapularis]
scaffold1200	1906430	1906588	159	58	0.38944	0.796621	-0.407182	-550.191	CG	evm.model.scaffold1200.19	intron	--	Protein SCAF8, partial [Stegodyphus mimosarum]
scaffold1200	2078700	2078951	252	121	0.00913746	0.0724946	-0.0633571	-913.368	CHH	Target=(CTCA)n:1-255;Class=Simple_repeat	repeat
scaffold1203	511617	511782	166	52	0.00738045	0.0888971	-0.0815166	-255.342	CHH	evm.model.scaffold1203.3	intron	--	salivary gland metalloprotease [Rhipicephalus microplus]
scaffold1203	511639	511891	253	56	0.00126897	0.0751597	-0.0738908	-248.252	CHG	evm.model.scaffold1203.3	intron	--	salivary gland metalloprotease [Rhipicephalus microplus]
scaffold1213	20383	20805	423	125	0.0093392	0.144022	-0.134683	-802.817	CHH	evm.model.scaffold1213.1	intron	--	PREDICTED: protein NEDD1 isoform X5 [Monodelphis domestica]
scaffold1217	694735	694792	58	28	0.00336393	0.0410071	-0.0376432	-113.651	CHH	evm.model.scaffold1217.2	intron	--	conserved hypothetical protein [Ixodes scapularis]
scaffold1219	470159	470548	390	76	0.0975906	0.206607	-0.109017	-423.513	CG	evm.model.scaffold1219.6.1	intron	--	conserved hypothetical protein [Ixodes scapularis]
scaffold1223	1116917	1117195	279	46	0.444438	0.768763	-0.324325	-468.99	CG	evm.model.scaffold1223.18	intron	--	Sorting nexin-17 [Zootermopsis nevadensis]
scaffold1223	1216369	1216804	436	61	0.307794	0.744901	-0.437108	-635.819	CG	evm.model.scaffold1223.19	intron	--	hypothetical protein IscW_ISCW019360 [Ixodes scapularis]
scaffold1225	1017598	1017653	56	7	0.0349193	0.0981375	-0.0632183	-29.8027	CHG	evm.model.scaffold1225.6.3	intron	--	tRNA (guanine-N(7)-)-methyltransferase, putative [Ixodes scapularis]
scaffold1226	269507	269965	459	98	0.0145036	0.102769	-0.0882653	-568.509	CG	evm.model.scaffold1226.1_evm.model.scaffold1226.2	intron	--	PREDICTED: uncharacterized protein LOC100898569 [Metaseiulus occidentalis]
scaffold1226	453772	454169	398	67	0.0516268	0.191885	-0.140258	-439.998	CG	evm.model.scaffold1226.1_evm.model.scaffold1226.2	intron	--	PREDICTED: uncharacterized protein LOC100898569 [Metaseiulus occidentalis]
scaffold1231	204417	204503	87	43	0.00297749	0.0319346	-0.0289571	-214.44	CHH	Target=(GA)n:1-196;Class=Simple_repeat	repeat
scaffold1231	438830	439176	347	73	0.331106	0.511068	-0.179962	-417.48	CG	evm.model.scaffold1231.4	intron	--	Brefeldin A-inhibited guanine nucleotide-exchange protein 3, partial [Zootermopsis nevadensis]
scaffold1231	485222	485529	308	75	0.326411	0.650286	-0.323875	-499.893	CG	evm.model.scaffold1231.4	intron	--	Brefeldin A-inhibited guanine nucleotide-exchange protein 3, partial [Zootermopsis nevadensis]
scaffold1231	573522	573707	186	51	0.00941203	0.157085	-0.147673	-301.569	CHH	evm.model.scaffold1231.6.1	intron	--	PREDICTED: uncharacterized protein LOC100904029 [Metaseiulus occidentalis]
scaffold1232	157271	157724	454	70	0.0389566	0.640897	-0.60194	-910.857	CG	evm.model.scaffold1232.2	intron	--	hypothetical protein IscW_ISCW009774 [Ixodes scapularis]
scaffold1232	157794	158189	396	59	0.0566916	0.544859	-0.488168	-617.038	CG	evm.model.scaffold1232.2	intron	--	hypothetical protein IscW_ISCW009774 [Ixodes scapularis]
scaffold1232	163122	164081	960	114	0.0589821	0.433491	-0.374508	-988.482	CG	evm.model.scaffold1232.2	intron	--	hypothetical protein IscW_ISCW009774 [Ixodes scapularis]
scaffold1240	937272	937565	294	69	0.224074	0.433906	-0.209832	-457.765	CG	evm.model.scaffold1240.7	intron
scaffold1242	199106	199852	747	84	0.258409	0.586094	-0.327685	-500.595	CG	evm.model.scaffold1242.2	intron	--	PREDICTED: poly(A)-specific ribonuclease PARN-like isoform X2 [Crassostrea gigas]
scaffold1242	201878	202626	749	168	0.134961	0.390416	-0.255455	-1147.56	CG	evm.model.scaffold1242.2	intron	--	PREDICTED: poly(A)-specific ribonuclease PARN-like isoform X2 [Crassostrea gigas]
scaffold1242	215941	216162	222	64	0.0949852	0.291502	-0.196517	-404.045	CG	evm.model.scaffold1242.2	intron	--	PREDICTED: poly(A)-specific ribonuclease PARN-like isoform X2 [Crassostrea gigas]
scaffold1242	871949	872400	452	72	0.0405317	0.140874	-0.100343	-457.897	CG	evm.model.scaffold1242.6	promoter	--	PREDICTED: histidine protein methyltransferase 1 homolog [Saccoglossus kowalevskii]
scaffold1243	699471	699595	125	49	0.0139673	0.165712	-0.151744	-298.677	CHH	Target=(TC)n:2-144;Class=Simple_repeat	repeat
scaffold1244	38836	39219	384	81	0.0962889	0.350088	-0.2538	-655.477	CG	evm.model.scaffold1244.2	intron	--	oxidative stress-induced growth inhibitor, putative [Ixodes scapularis]
scaffold1245	999288	999673	386	76	0.011834	0.217579	-0.205745	-826.039	CG	evm.model.scaffold1245.3	intron	--	glucuronyltransferase-S, putative [Ixodes scapularis]
scaffold1247	1453029	1453087	59	9	0.00203946	0.0478745	-0.045835	-34.7692	CHG	evm.model.scaffold1247.4	intron	--	conserved hypothetical protein [Ixodes scapularis]
scaffold1247	1575928	1576000	73	12	0.00316297	0.0608482	-0.0576852	-54.1049	CHH	evm.model.scaffold1247.6	promoter	--	putative nucleoprotein [Bole Tick Virus 3]
scaffold1247	1575928	1576000	73	12	0.00316297	0.0608482	-0.0576852	-54.1049	CHH	evm.model.scaffold1247.5	exon	--	putative nucleoprotein [Bole Tick Virus 3]
scaffold1248	28367	28768	402	81	0.024687	0.0767953	-0.0521083	-401.013	CG	evm.model.scaffold1248.2	intron	--	5' nucleotidase, putative [Ixodes scapularis]
scaffold1261	869222	869422	201	76	0.00841376	0.0727301	-0.0643163	-427.429	CHH	evm.model.scaffold1261.2	intron	--	sidestep protein, putative [Ixodes scapularis]
scaffold1261	1882893	1883314	422	95	0.314382	0.623625	-0.309243	-744.1	CG	evm.model.scaffold1261.14.1	intron	--	glutamate carboxypeptidase, putative [Ixodes scapularis]
scaffold1261	2140296	2140436	141	41	0.00526754	0.0494855	-0.044218	-206.072	CHH	evm.model.scaffold1261.17	intron	--	conserved hypothetical protein [Ixodes scapularis]
scaffold1261	2230775	2230880	106	30	0.00346325	0.0788981	-0.0754348	-123.232	CHH	evm.model.scaffold1261.20.1	intron	--	beta 1 syntrophin, putative [Ixodes scapularis]
scaffold1264	112398	112452	55	19	0.00561975	0.0516153	-0.0459955	-112.343	CHH	evm.model.scaffold1264.6	intron	--	ribophorin II, putative [Ixodes scapularis]
scaffold1264	141817	141894	78	14	0.00203602	0.0897248	-0.0876888	-80.0501	CHG	evm.model.scaffold1264.6	intron	--	ribophorin II, putative [Ixodes scapularis]
scaffold1264	307792	308048	257	70	0.696452	0.855612	-0.15916	-498.096	CG	evm.model.scaffold1264.11	intron	--	Microtubule-associated tumor suppressor candidate 2-like protein, partial [Stegodyphus mimosarum]
scaffold1267	78341	78486	146	33	0.0110817	0.0507595	-0.0396779	-185.235	CHH	Target=(TATG)n:3-132;Class=Simple_repeat	repeat
scaffold1270	198970	199533	564	85	0.283457	0.51741	-0.233953	-574.632	CG	evm.model.scaffold1270.5	intron	--	PREDICTED: putative RNA-binding protein EEED8.10-like [Metaseiulus occidentalis]
scaffold1270	210390	210443	54	5	0.00212689	0.124986	-0.12286	-30.3811	CHG	evm.model.scaffold1270.5	intron	--	PREDICTED: putative RNA-binding protein EEED8.10-like [Metaseiulus occidentalis]
scaffold1270	444257	445026	770	150	0.381501	0.730593	-0.349092	-1158.99	CG	evm.model.scaffold1270.9	intron	--	Citron Rho-interacting kinase [Zootermopsis nevadensis]
scaffold1272	621613	622686	1074	149	0.0257892	0.272197	-0.246408	-1215.91	CG	evm.model.scaffold1272.6	intron	--	PREDICTED: tubulin beta-4B chain isoform X5 [Echinops telfairi]
scaffold1279	410587	410662	76	34	0.00519856	0.0414037	-0.0362051	-190.36	CHH	Target=(TG)n:2-179;Class=Simple_repeat	repeat
scaffold1279	785215	785995	781	113	0.496328	0.737483	-0.241155	-732.955	CG	evm.model.scaffold1279.8	intron	--	Eukaryotic translation initiation factor 3 subunit C, partial [Stegodyphus mimosarum]
scaffold1284	545945	546057	113	34	0.00897486	0.0594494	-0.0504746	-152.1	CHH	evm.model.scaffold1284.6.1	intron	--	PREDICTED: sodium/calcium exchanger 1-like [Metaseiulus occidentalis]
scaffold1284	713545	713902	358	84	0.143465	0.271785	-0.12832	-547.949	CG	evm.model.scaffold1284.9	intron	--	protein disulfide isomerase, putative [Ixodes scapularis]
scaffold1284	714009	714358	350	82	0.244866	0.413086	-0.16822	-501.396	CG	evm.model.scaffold1284.9	intron	--	protein disulfide isomerase, putative [Ixodes scapularis]
scaffold1285	224773	225215	443	78	0.0343651	0.20165	-0.167284	-494.454	CG	evm.model.scaffold1285.3	promoter	--	Tumor necrosis factor receptor-associated factor-like protein [Rhipicephalus microplus]
scaffold1285	352151	352650	500	69	0.0427804	0.245871	-0.203091	-461.082	CG	evm.model.scaffold1285.9	intron	--	NADH-ubiquinone oxidoreductase ashi subunit, putative [Ixodes scapularis]
scaffold1285	372928	373497	570	116	0.450215	0.778696	-0.328481	-634.962	CG	evm.model.scaffold1285.10	exon	--	PREDICTED: cold shock domain-containing protein E1-like [Crassostrea gigas]
scaffold1285	372928	373497	570	116	0.450215	0.778696	-0.328481	-634.962	CG	evm.model.scaffold1285.10	intron	--	PREDICTED: cold shock domain-containing protein E1-like [Crassostrea gigas]
scaffold1286	107450	108121	672	87	0.119384	0.416421	-0.297037	-601.108	CG	evm.model.scaffold1286.3	intron	--	unnamed protein product, partial [Tetraodon nigroviridis]
scaffold1286	594637	594918	282	43	0.0173597	0.254826	-0.237466	-406.229	CG	evm.model.scaffold1286.11	intron	--	unnamed protein product, partial [Tetraodon nigroviridis]
scaffold1286	857621	858031	411	95	0.0524575	0.348137	-0.29568	-800.228	CG	evm.model.scaffold1286.15	intron
scaffold1286	858642	859030	389	92	0.0210805	0.234409	-0.213328	-699.118	CG	evm.model.scaffold1286.15	intron
scaffold129	605374	605949	576	87	0.0167299	0.199916	-0.183186	-562.548	CG	evm.model.scaffold129.5	intron	--	Core histone macro-H2A.1 [Zootermopsis nevadensis]
scaffold129	605374	605949	576	87	0.0167299	0.199916	-0.183186	-562.548	CG	evm.model.scaffold129.5	exon	--	Core histone macro-H2A.1 [Zootermopsis nevadensis]
scaffold1294	70736	71497	762	77	0.514091	0.873485	-0.359394	-462.083	CG	evm.model.scaffold1294.2	exon	--	HEAT repeat-containing protein 5B, putative [Ixodes scapularis]
scaffold1294	70736	71497	762	77	0.514091	0.873485	-0.359394	-462.083	CG	evm.model.scaffold1294.2	intron	--	HEAT repeat-containing protein 5B, putative [Ixodes scapularis]
scaffold1294	478068	478437	370	79	0.19943	0.364497	-0.165067	-523.15	CG	evm.model.scaffold1294.9	intron
scaffold1294	485540	485860	321	68	0.0668998	0.404283	-0.337383	-650.894	CG	evm.model.scaffold1294.9	intron
scaffold1294	693766	694096	331	70	0.0148814	0.147603	-0.132721	-571.405	CG	evm.model.scaffold1294.13	intron	--	bone morphogenetic protein, putative [Ixodes scapularis]
scaffold1294	857202	863953	6752	144	0.253451	0.666413	-0.412962	-1464.53	CG	evm.model.scaffold1294.15	intron	--	hypoxia-associated factor, putative [Ixodes scapularis]
scaffold1294	870621	871016	396	83	0.199943	0.451229	-0.251286	-708.261	CG	evm.model.scaffold1294.15	intron	--	hypoxia-associated factor, putative [Ixodes scapularis]
scaffold1294	951589	951976	388	68	0.205949	0.539557	-0.333607	-552.643	CG	evm.model.scaffold1294.20	intron	--	CAAX prenyl protease 2 [Zootermopsis nevadensis]
scaffold1294	952464	952912	449	73	0.263723	0.563653	-0.29993	-416.606	CG	evm.model.scaffold1294.20	intron	--	CAAX prenyl protease 2 [Zootermopsis nevadensis]
scaffold1300	45567	45629	63	25	0.00378458	0.120946	-0.117161	-139.16	CHH	Target=(TC)n:1-87;Class=Simple_repeat	repeat
scaffold1301	541975	542181	207	61	0.0139177	0.188183	-0.174266	-552.485	CG	evm.model.scaffold1301.4	TSS	--	acetyl-coenzyme A transporter, putative [Ixodes scapularis]
scaffold1301	541975	542181	207	61	0.0139177	0.188183	-0.174266	-552.485	CG	evm.model.scaffold1301.4	exon	--	acetyl-coenzyme A transporter, putative [Ixodes scapularis]
scaffold1301	541975	542181	207	61	0.0139177	0.188183	-0.174266	-552.485	CG	evm.model.scaffold1301.4	utr5	--	acetyl-coenzyme A transporter, putative [Ixodes scapularis]
scaffold1301	541975	542181	207	61	0.0139177	0.188183	-0.174266	-552.485	CG	evm.model.scaffold1301.4	promoter	--	acetyl-coenzyme A transporter, putative [Ixodes scapularis]
scaffold1301	658512	659112	601	141	0.510735	0.811529	-0.300794	-1207.56	CG	evm.model.scaffold1301.7	intron	--	grunge, putative [Ixodes scapularis]
scaffold1301	659558	660028	471	76	0.296123	0.521828	-0.225706	-540.975	CG	evm.model.scaffold1301.7	intron	--	grunge, putative [Ixodes scapularis]
scaffold1301	679087	679432	346	94	0.362553	0.577109	-0.214556	-671.95	CG	evm.model.scaffold1301.8	intron	--	grunge, putative [Ixodes scapularis]
scaffold1301	740040	740165	126	43	0.000831026	0.0239416	-0.0231106	-178.92	CHH	evm.model.scaffold1301.12	intron	--	putative cation-transporting ATPase 13A3 [Zootermopsis nevadensis]
scaffold1301	750230	750668	439	70	0.153291	0.457765	-0.304474	-531.071	CG	evm.model.scaffold1301.12	intron	--	putative cation-transporting ATPase 13A3 [Zootermopsis nevadensis]
scaffold1303	389890	390221	332	106	0.00878655	0.0591702	-0.0503836	-540.628	CG	Target=(CAATC)n:1-69;Class=Simple_repeat	repeat
scaffold1304	80993	81261	269	63	0.245941	0.608694	-0.362753	-474.341	CG	evm.model.scaffold1304.2	intron	--	conserved hypothetical protein [Ixodes scapularis]
scaffold1304	93754	94272	519	75	0.211233	0.492405	-0.281171	-420.516	CG	evm.model.scaffold1304.2	intron	--	conserved hypothetical protein [Ixodes scapularis]
scaffold1304	95638	95800	163	45	0.0112835	0.054393	-0.0431095	-193.135	CHG	evm.model.scaffold1304.2	exon	--	conserved hypothetical protein [Ixodes scapularis]
scaffold1304	95638	95800	163	45	0.0112835	0.054393	-0.0431095	-193.135	CHG	evm.model.scaffold1304.2	intron	--	conserved hypothetical protein [Ixodes scapularis]
scaffold1305	365342	365620	279	59	0.511358	0.766359	-0.255	-462.675	CG	evm.model.scaffold1305.4	intron	--	conserved hypothetical protein [Ixodes scapularis]
scaffold1306	447542	448159	618	111	0.199612	0.461463	-0.261851	-750.333	CG	evm.model.scaffold1306.1	intron	--	hypothetical protein DAPPUDRAFT_217307 [Daphnia pulex]
scaffold1306	817012	817722	711	130	0.377489	0.567111	-0.189622	-704.327	CG	evm.model.scaffold1306.2	intron	--	G/T-mismatch binding protein [Mus musculus]
scaffold1306	895738	895814	77	7	0.0037135	0.145347	-0.141634	-32.8856	CHG	evm.model.scaffold1306.2	intron	--	G/T-mismatch binding protein [Mus musculus]
scaffold1324	267514	267669	156	53	0.00305559	0.0412439	-0.0381883	-252.409	CHH	evm.model.scaffold1324.4	intron	--	conserved hypothetical protein [Ixodes scapularis]
scaffold1332	391271	391443	173	74	0.0048923	0.0327682	-0.0278759	-365.491	CHH	Target=(TC)n:2-136;Class=Simple_repeat	repeat
scaffold1334	499609	499994	386	69	0.0836045	0.516051	-0.432446	-559.501	CG	evm.model.scaffold1334.7.3	intron	--	Glycerol-3-phosphate acyltransferase 1, mitochondrial, partial [Stegodyphus mimosarum]
scaffold1335	77958	78081	124	31	0.00726724	0.0487777	-0.0415104	-158.003	CHH	Target=(CAAT)n:3-83;Class=Simple_repeat	repeat
scaffold1338	51536	52082	547	109	0.66971	0.829091	-0.15938	-597.878	CG	evm.model.scaffold1338.1	intron	--	caspase, apoptotic cysteine protease, putative [Ixodes scapularis]
scaffold1340	2903483	2904326	844	87	0.174575	0.538447	-0.363871	-682.926	CG	evm.model.scaffold1340.6	intron	--	nuclear pore complex protein nup214, putative [Ixodes scapularis]
scaffold1340	3312304	3312465	162	48	0.00225253	0.0293456	-0.027093	-211.216	CHH	evm.model.scaffold1340.11	intron	--	zinc finger protein, putative [Ixodes scapularis]
scaffold1340	3981949	3982471	523	46	0.0772674	0.50344	-0.426173	-436.964	CG	evm.model.scaffold1340.16	intron	--	PREDICTED: multiple epidermal growth factor-like domains protein 8-like [Metaseiulus occidentalis]
scaffold1342	655105	655190	86	6	0.000750961	0.056814	-0.056063	-21.2143	CHG	evm.model.scaffold1342.6	intron	--	Allene oxide synthase-lipoxygenase protein, partial [Stegodyphus mimosarum]
scaffold1345	331970	332336	367	81	0.139649	0.370517	-0.230868	-494.5	CG	evm.model.scaffold1345.3	promoter	--	cytochrome P450, putative [Ixodes scapularis]
scaffold135	43118	43593	476	78	0.111022	0.349655	-0.238633	-513.716	CG	evm.model.scaffold135.2	intron
scaffold1350	331409	331783	375	66	0.0235392	0.225692	-0.202153	-441.424	CG	evm.model.scaffold1350.4	intron	--	PREDICTED: solute carrier family 23 member 2-like [Metaseiulus occidentalis]
scaffold1352	100721	102270	1550	145	0.162438	0.394459	-0.232021	-1133.08	CG	evm.model.scaffold1352.2	intron	--	GABA transporter, putative [Ixodes scapularis]
scaffold1352	100721	102270	1550	145	0.162438	0.394459	-0.232021	-1133.08	CG	Target=(CGA)n:2-73;Class=Simple_repeat	repeat
scaffold1352	100721	102270	1550	145	0.162438	0.394459	-0.232021	-1133.08	CG	evm.model.scaffold1352.2	exon	--	GABA transporter, putative [Ixodes scapularis]
scaffold1352	103752	104548	797	90	0.200217	0.406679	-0.206462	-604.776	CG	evm.model.scaffold1352.2	intron	--	GABA transporter, putative [Ixodes scapularis]
scaffold1352	103752	104548	797	90	0.200217	0.406679	-0.206462	-604.776	CG	evm.model.scaffold1352.2	exon	--	GABA transporter, putative [Ixodes scapularis]
scaffold1360	425290	425485	196	37	0.0359777	0.245522	-0.209544	-413.414	CG	evm.model.scaffold1360.6	intron
scaffold1360	503511	504006	496	82	0.105021	0.379655	-0.274634	-730.891	CG	evm.model.scaffold1360.6	intron
scaffold1362	151375	151638	264	68	0.0148143	0.146257	-0.131443	-479.178	CG	evm.model.scaffold1362.2	intron	--	hypothetical protein IscW_ISCW019637 [Ixodes scapularis]
scaffold1362	617460	617912	453	95	0.396982	0.704616	-0.307635	-604.315	CG	evm.model.scaffold1362.8	intron	--	hypothetical protein IscW_ISCW019642 [Ixodes scapularis]
scaffold1364	1426348	1426416	69	9	0.00104536	0.061444	-0.0603987	-33.5804	CHG	evm.model.scaffold1364.1	intron	--	neurogenic locus notch, putative [Ixodes scapularis]
scaffold1365	567595	567755	161	69	0.00426541	0.116811	-0.112545	-357.744	CHH	Target=(TC)n:2-133;Class=Simple_repeat	repeat
scaffold1368	722946	723497	552	118	0.396992	0.625764	-0.228772	-823.062	CG	evm.model.scaffold1368.7	intron	--	AP-3 complex subunit mu-1 [Zootermopsis nevadensis]
scaffold1368	3532008	3532302	295	50	0.278093	0.681578	-0.403485	-408.05	CG	evm.model.scaffold1368.27	intron
scaffold1374	765407	765805	399	55	0.0771726	0.41012	-0.332947	-517.136	CG	evm.model.scaffold1374.10.1	intron	--	hypothetical protein X975_00501, partial [Stegodyphus mimosarum]
scaffold1376	269211	269426	216	43	0.0521738	0.443712	-0.391538	-408.544	CG	evm.model.scaffold1376.5	intron	--	hypothetical protein SINV_05864, partial [Solenopsis invicta]
scaffold1376	364422	364933	512	73	0.356242	0.689094	-0.332852	-655.897	CG	evm.model.scaffold1376.6	intron	--	hypothetical protein IscW_ISCW019646 [Ixodes scapularis]
scaffold1377	1780590	1781405	816	112	0.15729	0.46503	-0.307741	-878.374	CG	evm.model.scaffold1377.3	intron	--	PREDICTED: ARF GTPase-activating protein GIT2 isoform X5 [Octodon degus]
scaffold1378	216449	217732	1284	172	0.0549527	0.199591	-0.144638	-1100.8	CG	evm.model.scaffold1378.4	intron	--	cysteine-rich motor neuron, putative [Ixodes scapularis]
scaffold1378	216449	217732	1284	172	0.0549527	0.199591	-0.144638	-1100.8	CG	evm.model.scaffold1378.4	exon	--	cysteine-rich motor neuron, putative [Ixodes scapularis]
scaffold1379	149764	150055	292	77	0.0689139	0.171979	-0.103065	-452.992	CG	evm.model.scaffold1379.4	promoter	--	conserved hypothetical protein [Ixodes scapularis]
scaffold1379	149764	150055	292	77	0.0689139	0.171979	-0.103065	-452.992	CG	evm.model.scaffold1379.5	exon	--	PREDICTED: LOW QUALITY PROTEIN: heat shock 70 kDa protein 1-like [Myotis davidii]
scaffold1384	469994	470373	380	69	0.0202916	0.165611	-0.14532	-432.355	CG	evm.model.scaffold1384.2	intron
scaffold1385	433788	434410	623	93	0.0899719	0.21677	-0.126798	-574.181	CG	evm.model.scaffold1385.1	intron	--	SWI/SNF-related matrix-associated actin-dependent regulator of chromatin subfamily B member 1, partial [Stegodyphus mimosarum]
scaffold1385	446658	447060	403	69	0.258993	0.829911	-0.570918	-792.123	CG	evm.model.scaffold1385.1	intron	--	SWI/SNF-related matrix-associated actin-dependent regulator of chromatin subfamily B member 1, partial [Stegodyphus mimosarum]
scaffold1390	65787	65984	198	36	0.00228517	0.143347	-0.141062	-192.269	CHH	evm.model.scaffold1390.3	intron	--	serine/threonine protein kinase rio3, putative [Ixodes scapularis]
scaffold1390	76182	76429	248	73	0.0488297	0.211927	-0.163098	-566.495	CG	evm.model.scaffold1390.3	intron	--	serine/threonine protein kinase rio3, putative [Ixodes scapularis]
scaffold1390	107100	107403	304	62	0.0835115	0.270841	-0.187329	-420.411	CG	evm.model.scaffold1390.5	intron	--	succinate dehydrogenase, putative [Ixodes scapularis]
scaffold1391	434698	434789	92	21	0.00211566	0.0418143	-0.0396986	-123.082	CHH	evm.model.scaffold1391.7	intron	--	conserved hypothetical protein [Ixodes scapularis]
scaffold1391	586016	586093	78	31	0.0100212	0.042956	-0.0329348	-130.267	CHH	evm.model.scaffold1391.9	intron	--	Protein numb, partial [Stegodyphus mimosarum]
scaffold1395	318855	319295	441	76	0.0627007	0.237065	-0.174364	-429.564	CG	evm.model.scaffold1395.7	intron	--	oligopeptidase, putative [Ixodes scapularis]
scaffold14	459273	459350	78	24	0.00170757	0.0524368	-0.0507293	-139.639	CHH	Target=(TCTA)n:1-205;Class=Simple_repeat	repeat
scaffold14	459273	459350	78	24	0.00170757	0.0524368	-0.0507293	-139.639	CHH	Target=(TC)n:1-66;Class=Simple_repeat	repeat
scaffold14	636698	637419	722	107	0.219948	0.572833	-0.352885	-936.815	CG	evm.model.scaffold14.9	intron	--	PREDICTED: serine/threonine-protein kinase RIO2-like [Metaseiulus occidentalis]
scaffold14	752798	753178	381	66	0.0323185	0.153483	-0.121164	-496.063	CG	evm.model.scaffold14.13	exon	--	Chondroitin sulfate synthase 1, partial [Stegodyphus mimosarum]
scaffold14	752798	753178	381	66	0.0323185	0.153483	-0.121164	-496.063	CG	evm.model.scaffold14.13	utr3	--	Chondroitin sulfate synthase 1, partial [Stegodyphus mimosarum]
scaffold1403	67842	68267	426	60	0.0315762	0.278841	-0.247265	-421.573	CG	evm.model.scaffold1403.1	intron
scaffold1405	1147964	1148996	1033	136	0.187822	0.46282	-0.274998	-980.51	CG	evm.model.scaffold1405.15	intron	--	Arf-GAP with SH3 domain, ANK repeat and PH domain-containing protein 1 [Zootermopsis nevadensis]
scaffold1407	3050	3155	106	34	0.00566815	0.107741	-0.102073	-159.311	CHH	evm.model.scaffold1407.1	promoter	--	hypothetical protein IscW_ISCW022914 [Ixodes scapularis]
scaffold1407	469156	469745	590	104	0.212515	0.550759	-0.338244	-878.743	CG	evm.model.scaffold1407.10	intron	--	Protein mab-21, partial [Stegodyphus mimosarum]
scaffold141	537652	538055	404	83	0.0129226	0.117419	-0.104497	-408.3	CG	evm.model.scaffold141.10_evm.model.scaffold141.9	intron	--	hypothetical protein DAPPUDRAFT_192104, partial [Daphnia pulex]
scaffold1413	72265	72519	255	68	0.474475	0.717077	-0.242602	-515.394	CG	evm.model.scaffold1413.1	intron	--	Phosphatase and actin regulator 2, partial [Stegodyphus mimosarum]
scaffold1414	241433	241727	295	80	0.100514	0.208118	-0.107605	-473.138	CG	evm.model.scaffold1414.1	intron	--	PREDICTED: pseudouridine-5'-monophosphatase [Canis lupus familiaris]
scaffold1414	416470	416751	282	75	0.0258871	0.0973785	-0.0714914	-441.583	CG	evm.model.scaffold1414.2	intron	--	RecName: Full=Sphingomyelin phosphodiesterase D; Short=SMD; Short=SMase D; Short=Sphingomyelinase D; Flags: Precursor [Ixodes scapularis]
scaffold142	21362	21727	366	69	0.31988	0.639138	-0.319259	-561.39	CG	evm.model.scaffold142.1.1	intron	--	NF-kappaB inhibitor IkappaB, putative [Ixodes scapularis]
scaffold1423	965514	965914	401	72	0.0216257	0.179897	-0.158271	-462.615	CG	evm.model.scaffold1423.5	intron	--	PREDICTED: putative glucose-6-phosphate 1-epimerase [Strongylocentrotus purpuratus]
scaffold1423	1048784	1049221	438	78	0.327711	0.62094	-0.293229	-619.677	CG	evm.model.scaffold1423.6	intron	--	EF hand domain-containing protein, putative [Ixodes scapularis]
scaffold143	684509	684663	155	37	0.0177854	0.0782631	-0.0604778	-172.843	CHH	Target=(CA)n:2-168;Class=Simple_repeat	repeat
scaffold143	1443677	1444063	387	49	0.198404	0.706468	-0.508064	-426.207	CG	evm.model.scaffold143.21	intron	--	conserved hypothetical protein [Ixodes scapularis]
scaffold143	1449543	1449983	441	48	0.0919033	0.448389	-0.356486	-401.244	CG	evm.model.scaffold143.21	intron	--	conserved hypothetical protein [Ixodes scapularis]
scaffold143	1450398	1451180	783	112	0.164835	0.397868	-0.233032	-726.451	CG	evm.model.scaffold143.21	intron	--	conserved hypothetical protein [Ixodes scapularis]
scaffold143	1452017	1452751	735	128	0.343502	0.829866	-0.486364	-1225.74	CG	evm.model.scaffold143.21	intron	--	conserved hypothetical protein [Ixodes scapularis]
scaffold143	1452017	1452751	735	128	0.343502	0.829866	-0.486364	-1225.74	CG	evm.model.scaffold143.21	exon	--	conserved hypothetical protein [Ixodes scapularis]
scaffold143	1452017	1452751	735	128	0.343502	0.829866	-0.486364	-1225.74	CG	evm.model.scaffold143.21	TSS	--	conserved hypothetical protein [Ixodes scapularis]
scaffold143	1452017	1452751	735	128	0.343502	0.829866	-0.486364	-1225.74	CG	evm.model.scaffold143.21	promoter	--	conserved hypothetical protein [Ixodes scapularis]
scaffold1430	271519	271954	436	90	0.485944	0.746868	-0.260924	-669.117	CG	evm.model.scaffold1430.2	intron	--	PREDICTED: T-complex protein 1 subunit beta-like [Metaseiulus occidentalis]
scaffold1430	275506	275931	426	65	0.382456	0.822729	-0.440273	-405.641	CG	evm.model.scaffold1430.2	intron	--	PREDICTED: T-complex protein 1 subunit beta-like [Metaseiulus occidentalis]
scaffold1430	275506	275931	426	65	0.382456	0.822729	-0.440273	-405.641	CG	evm.model.scaffold1430.2	exon	--	PREDICTED: T-complex protein 1 subunit beta-like [Metaseiulus occidentalis]
scaffold1430	652157	652238	82	24	0.00708565	0.0752049	-0.0681193	-112.125	CHH	evm.model.scaffold1430.4	intron	--	PREDICTED: T-complex protein 1 subunit beta-like [Metaseiulus occidentalis]
scaffold1430	652316	652569	254	68	0.00509456	0.110413	-0.105319	-374.278	CHH	evm.model.scaffold1430.4	intron	--	PREDICTED: T-complex protein 1 subunit beta-like [Metaseiulus occidentalis]
scaffold1430	652612	652972	361	79	0.58044	0.818963	-0.238522	-429.177	CG	evm.model.scaffold1430.4	intron	--	PREDICTED: T-complex protein 1 subunit beta-like [Metaseiulus occidentalis]
scaffold1430	1282278	1282357	80	27	0.00167616	0.0239278	-0.0222517	-123.128	CHH	evm.model.scaffold1430.8	intron	--	Ral GTPase-activating protein subunit beta, partial [Stegodyphus mimosarum]
scaffold1432	334669	334756	88	25	0.00810499	0.0506186	-0.0425136	-112.36	CHH	evm.model.scaffold1432.7	intron	--	conserved hypothetical protein [Ixodes scapularis]
scaffold1437	161742	163604	1863	85	0.328797	0.695835	-0.367038	-518.465	CG	evm.model.scaffold1437.2	intron	--	Steryl-sulfatase, partial [Stegodyphus mimosarum]
scaffold1437	306145	306690	546	84	0.0623483	0.266729	-0.204381	-493.266	CG	evm.model.scaffold1437.3	intron	--	translin associated factor X, putative [Ixodes scapularis]
scaffold1437	313607	314109	503	75	0.049964	0.29804	-0.248076	-683.244	CG	evm.model.scaffold1437.3	intron	--	translin associated factor X, putative [Ixodes scapularis]
scaffold1437	387739	388262	524	68	0.149925	0.359073	-0.209148	-430.343	CG	evm.model.scaffold1437.4	intron	--	glucosidase II, putative [Ixodes scapularis]
scaffold1437	516978	517476	499	99	0.303978	0.510102	-0.206123	-530.471	CG	evm.model.scaffold1437.5	intron	--	PREDICTED: calpain-A-like [Metaseiulus occidentalis]
scaffold1440	648443	648928	486	63	0.380039	0.784305	-0.404266	-410.929	CG	evm.model.scaffold1440.2	intron	--	PREDICTED: denticleless protein homolog [Latimeria chalumnae]
scaffold1440	648443	648928	486	63	0.380039	0.784305	-0.404266	-410.929	CG	evm.model.scaffold1440.2	exon	--	PREDICTED: denticleless protein homolog [Latimeria chalumnae]
scaffold1440	659834	660038	205	72	0.415483	0.68713	-0.271647	-402.756	CG	evm.model.scaffold1440.2	intron	--	PREDICTED: denticleless protein homolog [Latimeria chalumnae]
scaffold1440	661145	661572	428	66	0.0687475	0.457657	-0.388909	-519.63	CG	evm.model.scaffold1440.2	intron	--	PREDICTED: denticleless protein homolog [Latimeria chalumnae]
scaffold1440	661974	662525	552	134	0.234842	0.584826	-0.349984	-1169.45	CG	evm.model.scaffold1440.2	intron	--	PREDICTED: denticleless protein homolog [Latimeria chalumnae]
scaffold1441	600206	600599	394	84	0.0202942	0.137014	-0.11672	-427.147	CG	evm.model.scaffold1441.9	intron	--	hypothetical protein X975_07425, partial [Stegodyphus mimosarum]
scaffold1441	606185	606508	324	64	0.0164509	0.115934	-0.0994827	-525.575	CG	evm.model.scaffold1441.9	intron	--	hypothetical protein X975_07425, partial [Stegodyphus mimosarum]
scaffold1441	859380	859451	72	21	0.00250514	0.0553868	-0.0528816	-95.8025	CHH	evm.model.scaffold1441.11	intron	--	26S protease regulatory subunit 8, partial [Stegodyphus mimosarum]
scaffold1441	1824358	1824599	242	65	0.357682	0.539883	-0.182201	-415.62	CG	evm.model.scaffold1441.22	intron	--	PREDICTED: neuroblastoma-amplified sequence isoform X2 [Chrysemys picta bellii]
scaffold1443	21839	21913	75	19	0.00173703	0.036963	-0.035226	-88.0319	CHG	Target=(CGGA)n:1-284;Class=Simple_repeat	repeat
scaffold1444	625380	625485	106	30	0.00445596	0.0339778	-0.0295219	-141.493	CHH	evm.model.scaffold1444.3	intron	--	hypothetical protein IscW_ISCW017430 [Ixodes scapularis]
scaffold1451	119194	119427	234	80	0.00968392	0.0722635	-0.0625796	-491.191	CG	Target=(CAATC)n:1-69;Class=Simple_repeat	repeat
scaffold1453	173043	173131	89	23	0.00261358	0.0289698	-0.0263562	-118.304	CHH	evm.model.scaffold1453.4.1	intron	--	conserved hypothetical protein [Ixodes scapularis]
scaffold1453	260529	261011	483	93	0.636697	0.795351	-0.158654	-505.157	CG	evm.model.scaffold1453.5.1	intron	--	PREDICTED: paired amphipathic helix protein Sin3a isoform X2 [Stegastes partitus]
scaffold1453	1823765	1823892	128	35	0.00497047	0.0618709	-0.0569004	-178.572	CHH	evm.model.scaffold1453.21.1	intron	--	Csa-Guanyl Cyclase 6, partial [Cupiennius salei]
scaffold1455	60668	61152	485	70	0.037512	0.348471	-0.310959	-611.949	CG	evm.model.scaffold1455.1.1	intron	--	hypothetical protein X975_03670, partial [Stegodyphus mimosarum]
scaffold1455	858256	858338	83	27	0.00808615	0.0461893	-0.0381032	-128.284	CHH	evm.model.scaffold1455.17	intron	--	E3 ubiquitin ligase, putative [Ixodes scapularis]
scaffold1455	972553	972774	222	46	0.24406	0.684609	-0.440549	-406.542	CG	evm.model.scaffold1455.22	intron	--	neuralized, putative [Ixodes scapularis]
scaffold1455	991763	992204	442	76	0.132354	0.530517	-0.398163	-785.38	CG	evm.model.scaffold1455.22	intron	--	neuralized, putative [Ixodes scapularis]
scaffold1457	225623	225839	217	82	0.0131849	0.0912036	-0.0780187	-477.84	CHH	Target=(TC)n:1-115;Class=Simple_repeat	repeat
scaffold1466	193031	193100	70	4	0.000729875	0.022566	-0.0218361	-16.0688	CHG	evm.model.scaffold1466.1_evm.model.scaffold1466.2	intron	--	adenylate and guanylate cyclase, putative [Ixodes scapularis]
scaffold1467	59909	60496	588	126	0.0124491	0.0786149	-0.0661658	-601.269	CG	evm.model.scaffold1467.2	intron	--	PREDICTED: troponin C-like isoform 1 [Metaseiulus occidentalis]
scaffold1467	144727	145145	419	86	0.777453	0.904071	-0.126619	-457.706	CG	evm.model.scaffold1467.6_evm.model.scaffold1467.5	TES	--	eukaryotic translation initiation factor 4 gamma, putative [Ixodes scapularis]
scaffold1467	144727	145145	419	86	0.777453	0.904071	-0.126619	-457.706	CG	evm.model.scaffold1467.6_evm.model.scaffold1467.5	utr3	--	eukaryotic translation initiation factor 4 gamma, putative [Ixodes scapularis]
scaffold1467	144727	145145	419	86	0.777453	0.904071	-0.126619	-457.706	CG	evm.model.scaffold1467.6_evm.model.scaffold1467.5	exon	--	eukaryotic translation initiation factor 4 gamma, putative [Ixodes scapularis]
scaffold1467	181578	182061	484	81	0.120093	0.288735	-0.168642	-511.442	CG	evm.model.scaffold1467.6_evm.model.scaffold1467.5	intron	--	eukaryotic translation initiation factor 4 gamma, putative [Ixodes scapularis]
scaffold1467	182468	183183	716	104	0.145313	0.360888	-0.215575	-676.562	CG	evm.model.scaffold1467.6_evm.model.scaffold1467.5	intron	--	eukaryotic translation initiation factor 4 gamma, putative [Ixodes scapularis]
scaffold1467	183321	183783	463	107	0.247646	0.462194	-0.214548	-804.584	CG	evm.model.scaffold1467.6_evm.model.scaffold1467.5	intron	--	eukaryotic translation initiation factor 4 gamma, putative [Ixodes scapularis]
scaffold1468	281725	281908	184	72	0.00615219	0.0527863	-0.0466341	-349.058	CHH	evm.model.scaffold1468.11	intron	--	hypothetical protein LOTGIDRAFT_104289 [Lottia gigantea]
scaffold1468	1392847	1393087	241	54	0.390928	0.609988	-0.21906	-422.728	CG	evm.model.scaffold1468.16.2	intron	--	zinc finger transcription factor KRAB-HLTR3 [synthetic construct]
scaffold1469	283732	284231	500	95	0.0228745	0.152448	-0.129573	-620.693	CG	evm.model.scaffold1469.8.5	intron	--	granulin, putative [Ixodes scapularis]
scaffold1469	303875	304408	534	93	0.00982418	0.163526	-0.153702	-604.822	CG	evm.model.scaffold1469.8.5	intron	--	granulin, putative [Ixodes scapularis]
scaffold1469	303875	304408	534	93	0.00982418	0.163526	-0.153702	-604.822	CG	evm.model.scaffold1469.8.5	exon	--	granulin, putative [Ixodes scapularis]
scaffold1471	353139	353581	443	72	0.0532725	0.330504	-0.277232	-612.306	CG	evm.model.scaffold1471.9	intron	--	PREDICTED: serine proteinase stubble-like [Metaseiulus occidentalis]
scaffold1472	510045	510408	364	87	0.0105664	0.0592878	-0.0487214	-445.966	CG	evm.model.scaffold1472.14	intron	--	PREDICTED: RING finger protein C14orf164-like [Saccoglossus kowalevskii]
scaffold1476	497537	497858	322	80	0.353221	0.613672	-0.26045	-662.16	CG	evm.model.scaffold1476.7.5	intron	--	Phosphatase and actin regulator 2, partial [Stegodyphus mimosarum]
scaffold1476	684829	684892	64	9	0.00272407	0.0790836	-0.0763595	-50.984	CHG	Target=(CA)n:1-223;Class=Simple_repeat	repeat
scaffold1478	626406	626701	296	69	0.170501	0.413421	-0.24292	-615.784	CG	evm.model.scaffold1478.7	intron	--	Protein transport protein Sec16A, partial [Stegodyphus mimosarum]
scaffold1478	778105	778874	770	140	0.0392542	0.437092	-0.397837	-1734.29	CG	evm.model.scaffold1478.10	intron	--	PREDICTED: THAP domain-containing protein 5-like [Vollenhovia emeryi]
scaffold1478	784139	784492	354	43	0.103575	0.633431	-0.529856	-426.774	CG	evm.model.scaffold1478.10	intron	--	PREDICTED: THAP domain-containing protein 5-like [Vollenhovia emeryi]
scaffold1478	788919	789198	280	59	0.304496	0.740589	-0.436093	-511.877	CG	evm.model.scaffold1478.10	intron	--	PREDICTED: THAP domain-containing protein 5-like [Vollenhovia emeryi]
scaffold148	775900	775958	59	30	0.00762091	0.0375329	-0.029912	-142.447	CHH	Target=(TC)n:1-108;Class=Simple_repeat	repeat
scaffold1481	707860	707999	140	71	0.00243706	0.0964397	-0.0940027	-377.269	CHH	Target=(GA)n:1-176;Class=Simple_repeat	repeat
scaffold1483	475760	475916	157	26	0.00228879	0.107556	-0.105267	-173.763	CHH	evm.model.scaffold1483.4	intron	--	hypothetical protein IscW_ISCW010020 [Ixodes scapularis]
scaffold1484	929990	930114	125	53	0.00617363	0.0374063	-0.0312327	-252.206	CHH	evm.model.scaffold1484.5	intron	--	guanylate cyclase beta 1 subunit, putative [Ixodes scapularis]
scaffold1489	137940	138287	348	77	0.488344	0.732226	-0.243882	-531.926	CG	evm.model.scaffold1489.1	intron	--	putative RNA-binding protein 19 [Zootermopsis nevadensis]
scaffold1489	138720	139001	282	85	0.313653	0.596697	-0.283044	-686.602	CG	evm.model.scaffold1489.1	intron	--	putative RNA-binding protein 19 [Zootermopsis nevadensis]
scaffold149	1102469	1102878	410	92	0.0173137	0.165535	-0.148222	-592.086	CG	evm.model.scaffold149.12	intron	--	Embryonic protein DC-8, putative [Ixodes scapularis]
scaffold149	1557272	1557720	449	80	0.105506	0.283355	-0.177849	-604.552	CG	evm.model.scaffold149.20	TES	--	PREDICTED: haloacid dehalogenase-like hydrolase domain-containing protein 2-like [Lepisosteus oculatus]
scaffold149	1557272	1557720	449	80	0.105506	0.283355	-0.177849	-604.552	CG	evm.model.scaffold149.20	utr3	--	PREDICTED: haloacid dehalogenase-like hydrolase domain-containing protein 2-like [Lepisosteus oculatus]
scaffold149	1557272	1557720	449	80	0.105506	0.283355	-0.177849	-604.552	CG	evm.model.scaffold149.20	exon	--	PREDICTED: haloacid dehalogenase-like hydrolase domain-containing protein 2-like [Lepisosteus oculatus]
scaffold149	1732954	1733121	168	56	0.00170233	0.0282716	-0.0265693	-266.158	CHH	evm.model.scaffold149.25	intron	--	brain-specific homeobox protein, putative [Ixodes scapularis]
scaffold149	1861213	1861419	207	58	0.305097	0.548447	-0.24335	-412.553	CG	evm.model.scaffold149.30	intron	--	hypothetical protein IscW_ISCW013670 [Ixodes scapularis]
scaffold149	2053218	2053715	498	82	0.0617055	0.182737	-0.121031	-505.421	CG	evm.model.scaffold149.32	intron	--	conserved hypothetical protein [Ixodes scapularis]
scaffold1490	2497048	2497299	252	65	0.348037	0.715153	-0.367116	-715.355	CG	evm.model.scaffold1490.4	intron	--	KH domain RNA binding protein, putative [Ixodes scapularis]
scaffold1490	2520691	2520974	284	50	0.0329223	0.831268	-0.798346	-1133.47	CG	evm.model.scaffold1490.4	intron	--	KH domain RNA binding protein, putative [Ixodes scapularis]
scaffold1492	670973	671369	397	100	0.0706506	0.367154	-0.296504	-994.11	CG	evm.model.scaffold1492.10	intron	--	secreted protein, putative [Ixodes scapularis]
scaffold1492	696609	697611	1003	69	0.0337255	0.371914	-0.338188	-592.908	CG	evm.model.scaffold1492.11	intron	--	WD-repeat protein, putative [Ixodes scapularis]
scaffold1492	710501	710874	374	56	0.0263505	0.643941	-0.61759	-748.964	CG	evm.model.scaffold1492.11	intron	--	WD-repeat protein, putative [Ixodes scapularis]
scaffold1492	876927	877857	931	165	0.150828	0.486677	-0.335848	-1453.92	CG	evm.model.scaffold1492.14	intron	--	Serine/threonine-protein kinase 3, partial [Stegodyphus mimosarum]
scaffold1492	981310	981563	254	47	0.53403	0.827089	-0.29306	-437.984	CG	evm.model.scaffold1492.17	intron	--	hypothetical protein IscW_ISCW019291 [Ixodes scapularis]
scaffold1492	981897	982271	375	65	0.512996	0.800733	-0.287737	-491.718	CG	evm.model.scaffold1492.17	intron	--	hypothetical protein IscW_ISCW019291 [Ixodes scapularis]
scaffold1492	1008033	1008733	701	113	0.0817514	0.618258	-0.536507	-1287.89	CG	evm.model.scaffold1492.18	intron	--	GTPase-activating protein, putative [Ixodes scapularis]
scaffold1493	544301	544621	321	89	0.226781	0.540034	-0.313253	-862.754	CG	evm.model.scaffold1493.8	intron	--	conserved hypothetical protein [Ixodes scapularis]
scaffold1493	557158	557643	486	76	0.44534	0.787981	-0.342641	-556.061	CG	evm.model.scaffold1493.8	intron	--	conserved hypothetical protein [Ixodes scapularis]
scaffold1493	2236064	2236315	252	104	0.00695295	0.0624774	-0.0555245	-614.842	CHH	evm.model.scaffold1493.14	intron	--	sidestep protein, putative [Ixodes scapularis]
scaffold1493	2236064	2236315	252	104	0.00695295	0.0624774	-0.0555245	-614.842	CHH	Target=(CTCA)n:1-439;Class=Simple_repeat	repeat
scaffold1496	2425948	2426205	258	71	0.557147	0.734459	-0.177312	-421.261	CG	evm.model.scaffold1496.8	intron	--	PREDICTED: E3 ubiquitin-protein ligase HECTD1 isoform X1 [Xenopus (Silurana) tropicalis]
scaffold1496	2944600	2944947	348	78	0.656223	0.860452	-0.20423	-535.472	CG	evm.model.scaffold1496.14	exon	--	hypothetical protein IscW_ISCW001175 [Ixodes scapularis]
scaffold1496	2944600	2944947	348	78	0.656223	0.860452	-0.20423	-535.472	CG	evm.model.scaffold1496.14	intron	--	hypothetical protein IscW_ISCW001175 [Ixodes scapularis]
scaffold1496	2953376	2954237	862	121	0.619438	0.844276	-0.224839	-821.973	CG	evm.model.scaffold1496.14	intron	--	hypothetical protein IscW_ISCW001175 [Ixodes scapularis]
scaffold1496	2954726	2955087	362	104	0.671938	0.805379	-0.133442	-556.873	CG	evm.model.scaffold1496.14	intron	--	hypothetical protein IscW_ISCW001175 [Ixodes scapularis]
scaffold1496	2996703	2997022	320	70	0.331518	0.594171	-0.262654	-412.34	CG	evm.model.scaffold1496.15	intron	--	PREDICTED: protein NRDE2 homolog [Strongylocentrotus purpuratus]
scaffold1496	3001795	3003087	1293	149	0.314408	0.733875	-0.419467	-1261.76	CG	evm.model.scaffold1496.15	intron	--	PREDICTED: protein NRDE2 homolog [Strongylocentrotus purpuratus]
scaffold1496	3135794	3136170	377	70	0.170641	0.374355	-0.203714	-407.273	CG	evm.model.scaffold1496.18	intron	--	carboxylase:pyruvate/acetyl-coa/propionyl-CoA [Daphnia pulex]
scaffold1499	259715	260309	595	99	0.635475	0.827438	-0.191963	-678.008	CG	Target=(GATTG)n:1-69;Class=Simple_repeat	repeat
scaffold1499	556537	556811	275	61	0.268079	0.627731	-0.359652	-694.628	CG	evm.model.scaffold1499.9	intron	--	zinc finger protein, putative [Ixodes scapularis]
scaffold1499	627843	628478	636	75	0.322562	0.743542	-0.42098	-623.779	CG	evm.model.scaffold1499.12	intron	--	Protein yippee-like protein [Cerapachys biroi]
scaffold1500	86160	86622	463	77	0.0873892	0.313652	-0.226263	-548.876	CG	evm.model.scaffold1500.3	intron	--	conserved hypothetical protein [Ixodes scapularis]
scaffold1500	105165	105377	213	51	0.0539962	0.395055	-0.341058	-523.702	CG	evm.model.scaffold1500.3	intron	--	conserved hypothetical protein [Ixodes scapularis]
scaffold1500	739377	739772	396	93	0.407802	0.741495	-0.333693	-632.128	CG	evm.model.scaffold1500.8	intron	--	Rab GDP dissociation inhibitor beta, partial [Stegodyphus mimosarum]
scaffold1500	912382	912852	471	93	0.141998	0.299462	-0.157463	-521.461	CG	evm.model.scaffold1500.9	intron	--	PREDICTED: glucose dehydrogenase [acceptor]-like [Metaseiulus occidentalis]
scaffold1500	954192	954568	377	65	0.0541565	0.421848	-0.367692	-535.7	CG	evm.model.scaffold1500.9	intron	--	PREDICTED: glucose dehydrogenase [acceptor]-like [Metaseiulus occidentalis]
scaffold1500	996188	996464	277	65	0.332262	0.621405	-0.289143	-525.52	CG	evm.model.scaffold1500.11	intron	--	PREDICTED: zinc finger protein 431-like [Octodon degus]
scaffold1500	1198009	1198251	243	47	0.0569652	0.548254	-0.491289	-528.491	CG	evm.model.scaffold1500.13	intron	--	conserved hypothetical protein [Ixodes scapularis]
scaffold1503	216946	217623	678	106	0.266704	0.507714	-0.24101	-694.098	CG	evm.model.scaffold1503.5	intron	--	protein Dom3Z, putative [Ixodes scapularis]
scaffold1503	222634	223338	705	144	0.6448	0.845212	-0.200412	-676.39	CG	evm.model.scaffold1503.5	intron	--	protein Dom3Z, putative [Ixodes scapularis]
scaffold1503	317720	318116	397	71	0.0104718	0.0922697	-0.0817979	-428.136	CG	evm.model.scaffold1503.7	intron	--	protein Dom3Z, putative [Ixodes scapularis]
scaffold1508	901729	901941	213	76	0.263369	0.542464	-0.279095	-590.837	CG	evm.model.scaffold1508.10	intron
scaffold1512	966004	966258	255	57	0.142382	0.399601	-0.257219	-452.275	CG	evm.model.scaffold1512.8	intron	--	gamma-tubulin complex component, putative [Ixodes scapularis]
scaffold1512	967492	967969	478	91	0.14485	0.295831	-0.150981	-559.527	CG	evm.model.scaffold1512.8	intron	--	gamma-tubulin complex component, putative [Ixodes scapularis]
scaffold1512	972225	972622	398	65	0.295621	0.658542	-0.362921	-581.352	CG	evm.model.scaffold1512.8	intron	--	gamma-tubulin complex component, putative [Ixodes scapularis]
scaffold1512	1269700	1270321	622	78	0.285227	0.51704	-0.231813	-491.492	CG	evm.model.scaffold1512.13	intron	--	hypothetical protein IscW_ISCW019530 [Ixodes scapularis]
scaffold1512	1602233	1602472	240	52	0.470939	0.798914	-0.327974	-458.148	CG	evm.model.scaffold1512.19	intron	--	conserved hypothetical protein [Ixodes scapularis]
scaffold1512	2374611	2374711	101	31	0.00381209	0.0371075	-0.0332954	-154.281	CHH	evm.model.scaffold1512.28	intron	--	midgut cysteine proteinase 4 [Rhipicephalus appendiculatus]
scaffold1513	828476	829405	930	113	0.0103553	0.126536	-0.116181	-693.789	CG	evm.model.scaffold1513.9	exon	--	ptpla domain protein, putative [Ixodes scapularis]
scaffold1513	828476	829405	930	113	0.0103553	0.126536	-0.116181	-693.789	CG	evm.model.scaffold1513.9	TSS	--	ptpla domain protein, putative [Ixodes scapularis]
scaffold1513	828476	829405	930	113	0.0103553	0.126536	-0.116181	-693.789	CG	evm.model.scaffold1513.9	promoter	--	ptpla domain protein, putative [Ixodes scapularis]
scaffold1514	267082	267447	366	56	0.191788	0.58604	-0.394252	-607.523	CG	evm.model.scaffold1514.2	promoter	--	hypothetical protein IscW_ISCW011197 [Ixodes scapularis]
scaffold1516	1605415	1605614	200	62	0.126788	0.328804	-0.202016	-466.504	CG	evm.model.scaffold1516.8	intron	--	hypothetical protein IscW_ISCW009505 [Ixodes scapularis]
scaffold1517	2377575	2378100	526	83	0.0116317	0.108681	-0.0970494	-452.765	CG	evm.model.scaffold1517.10	intron	--	ribosomal protein L22, putative [Ixodes scapularis]
scaffold1517	2378494	2379150	657	93	0.0131981	0.154943	-0.141745	-615.891	CG	evm.model.scaffold1517.10	intron	--	ribosomal protein L22, putative [Ixodes scapularis]
scaffold1517	3129007	3131033	2027	232	0.0224032	0.207297	-0.184894	-1939.97	CG	evm.model.scaffold1517.17	intron	--	PREDICTED: protein AMN1 homolog isoform X1 [Callorhinchus milii]
scaffold1517	3129007	3131033	2027	232	0.0224032	0.207297	-0.184894	-1939.97	CG	Target=(GA)n:1-156;Class=Simple_repeat	repeat
scaffold1517	3129007	3131033	2027	232	0.0224032	0.207297	-0.184894	-1939.97	CG	evm.model.scaffold1517.17	exon	--	PREDICTED: protein AMN1 homolog isoform X1 [Callorhinchus milii]
scaffold1517	3129007	3131033	2027	232	0.0224032	0.207297	-0.184894	-1939.97	CG	evm.model.scaffold1517.17	utr5	--	PREDICTED: protein AMN1 homolog isoform X1 [Callorhinchus milii]
scaffold1517	3129007	3131033	2027	232	0.0224032	0.207297	-0.184894	-1939.97	CG	evm.model.scaffold1517.17	TSS	--	PREDICTED: protein AMN1 homolog isoform X1 [Callorhinchus milii]
scaffold1517	3129007	3131033	2027	232	0.0224032	0.207297	-0.184894	-1939.97	CG	evm.model.scaffold1517.17	promoter	--	PREDICTED: protein AMN1 homolog isoform X1 [Callorhinchus milii]
scaffold1517	3129007	3131033	2027	232	0.0224032	0.207297	-0.184894	-1939.97	CG	evm.model.scaffold1517.18.1	TSS	--	predicted protein [Nematostella vectensis]
scaffold1517	3129007	3131033	2027	232	0.0224032	0.207297	-0.184894	-1939.97	CG	evm.model.scaffold1517.18.1	utr5	--	predicted protein [Nematostella vectensis]
scaffold1517	3129007	3131033	2027	232	0.0224032	0.207297	-0.184894	-1939.97	CG	evm.model.scaffold1517.18.1	exon	--	predicted protein [Nematostella vectensis]
scaffold1517	3129007	3131033	2027	232	0.0224032	0.207297	-0.184894	-1939.97	CG	evm.model.scaffold1517.18.1	intron	--	predicted protein [Nematostella vectensis]
scaffold1517	3129007	3131033	2027	232	0.0224032	0.207297	-0.184894	-1939.97	CG	evm.model.scaffold1517.18.1	utr3	--	predicted protein [Nematostella vectensis]
scaffold1517	3129007	3131033	2027	232	0.0224032	0.207297	-0.184894	-1939.97	CG	evm.model.scaffold1517.18.1	promoter	--	predicted protein [Nematostella vectensis]
scaffold152	352698	353181	484	64	0.0782323	0.364236	-0.286003	-518.617	CG	evm.model.scaffold152.7	intron	--	conserved hypothetical protein [Pediculus humanus corporis]
scaffold152	353575	354395	821	88	0.182764	0.552594	-0.36983	-665.508	CG	evm.model.scaffold152.7	intron	--	conserved hypothetical protein [Pediculus humanus corporis]
scaffold1520	232047	232163	117	44	0.00676185	0.0562005	-0.0494386	-293.79	CHH	evm.model.scaffold1520.1	intron	--	organic cation/carnitine transporter, putative [Ixodes scapularis]
scaffold1520	1661502	1661967	466	102	0.347001	0.766338	-0.419338	-778.35	CG	evm.model.scaffold1520.9	intron	--	endosomal membrane protein EMP70, putative [Ixodes scapularis]
scaffold1521	276490	277037	548	101	0.401196	0.64361	-0.242414	-717.82	CG	evm.model.scaffold1521.3	intron	--	Integrator complex subunit 8 [Zootermopsis nevadensis]
scaffold1525	232291	232618	328	89	0.658191	0.78677	-0.128579	-436.318	CG	evm.model.scaffold1525.5	intron	--	TPA_inf: vesicle coat complex COPII subunit SEC13 [Amblyomma variegatum]
scaffold1525	1247651	1248364	714	79	0.0941961	0.407967	-0.313771	-440.997	CG	evm.model.scaffold1525.16	intron	--	ubiquitin-associated domain-containing protein, putative [Ixodes scapularis]
scaffold1525	1248452	1248797	346	72	0.0918585	0.387487	-0.295628	-566.091	CG	evm.model.scaffold1525.16	intron	--	ubiquitin-associated domain-containing protein, putative [Ixodes scapularis]
scaffold1526	345400	345655	256	62	0.020787	0.190977	-0.17019	-509.204	CG	evm.model.scaffold1526.13	intron	--	hypothetical protein IscW_ISCW018307 [Ixodes scapularis]
scaffold1528	867829	867997	169	57	0.00256	0.0464944	-0.0439344	-263.341	CHH	evm.model.scaffold1528.14	intron	--	G-protein coupled receptor, putative [Ixodes scapularis]
scaffold1528	3070351	3070551	201	63	0.00526231	0.0928273	-0.087565	-396.562	CHH	Target=(TC)n:1-261;Class=Simple_repeat	repeat
scaffold1528	4089778	4089929	152	50	0.00392625	0.0536194	-0.0496932	-243.274	CHH	Target=(CAATC)n:1-99;Class=Simple_repeat	repeat
scaffold1529	88542	88648	107	29	0.0563773	0.153237	-0.0968595	-143.046	CHH	evm.model.scaffold1529.1	intron	--	cytochrome P450, putative [Ixodes scapularis]
scaffold1529	88542	88648	107	29	0.0563773	0.153237	-0.0968595	-143.046	CHH	Target=(CCTAA)n:3-63;Class=Simple_repeat	repeat
scaffold1532	998075	998382	308	52	0.149607	0.613269	-0.463662	-490.279	CG	evm.model.scaffold1532.11.1	intron	--	putative methyltransferase-like protein 15, partial [Stegodyphus mimosarum]
scaffold1532	1032220	1032698	479	103	0.649261	0.853973	-0.204712	-536.454	CG	evm.model.scaffold1532.11.1	intron	--	putative methyltransferase-like protein 15, partial [Stegodyphus mimosarum]
scaffold1532	1087321	1087666	346	66	0.0350373	0.428942	-0.393905	-678.58	CG	evm.model.scaffold1532.11.1	exon	--	putative methyltransferase-like protein 15, partial [Stegodyphus mimosarum]
scaffold1532	1087321	1087666	346	66	0.0350373	0.428942	-0.393905	-678.58	CG	evm.model.scaffold1532.11.1	utr3	--	putative methyltransferase-like protein 15, partial [Stegodyphus mimosarum]
scaffold1532	1087321	1087666	346	66	0.0350373	0.428942	-0.393905	-678.58	CG	evm.model.scaffold1532.11.1	intron	--	putative methyltransferase-like protein 15, partial [Stegodyphus mimosarum]
scaffold1535	462847	463269	423	101	0.478649	0.781709	-0.303061	-723.191	CG	evm.model.scaffold1535.13	intron	--	60S ribosomal protein L32 [Triatoma infestans]
scaffold1535	475407	476001	595	77	0.377849	0.681968	-0.304118	-491.371	CG	evm.model.scaffold1535.15_evm.model.scaffold1535.14	intron	--	lumican, putative [Ixodes scapularis]
scaffold1535	945389	945472	84	28	0.00518378	0.0331493	-0.0279655	-126.142	CHH	evm.model.scaffold1535.25	intron
scaffold1542	353288	353518	231	68	0.0318108	0.119235	-0.0874239	-493.433	CG	evm.model.scaffold1542.2	intron	--	hypothetical protein IscW_ISCW020667 [Ixodes scapularis]
scaffold1547	1185521	1185744	224	66	0.00650776	0.061779	-0.0552712	-367.146	CHH	evm.model.scaffold1547.14	intron	--	hypothetical protein IscW_ISCW016237 [Ixodes scapularis]
scaffold1547	1185521	1185744	224	66	0.00650776	0.061779	-0.0552712	-367.146	CHH	evm.model.scaffold1547.14	utr5	--	hypothetical protein IscW_ISCW016237 [Ixodes scapularis]
scaffold1550	159407	159529	123	13	0.00435928	0.0628549	-0.0584957	-47.0089	CHG	evm.model.scaffold1550.3	intron	--	multidrug resistance protein, putative [Ixodes scapularis]
scaffold1553	1766861	1767026	166	48	0.00226653	0.0390151	-0.0367485	-258.383	CHH	evm.model.scaffold1553.18	intron	--	hypothetical protein X975_14590, partial [Stegodyphus mimosarum]
scaffold156	42091	42178	88	32	0.00232724	0.0424551	-0.0401279	-189.975	CHH	Target=(GA)n:2-69;Class=Simple_repeat	repeat
scaffold1561	404273	404676	404	69	0.129915	0.397333	-0.267418	-525.592	CG	evm.model.scaffold1561.6	intron	--	conserved hypothetical protein [Ixodes scapularis]
scaffold1561	404273	404676	404	69	0.129915	0.397333	-0.267418	-525.592	CG	evm.model.scaffold1561.6	exon	--	conserved hypothetical protein [Ixodes scapularis]
scaffold1561	404273	404676	404	69	0.129915	0.397333	-0.267418	-525.592	CG	evm.model.scaffold1561.6	utr5	--	conserved hypothetical protein [Ixodes scapularis]
scaffold1561	1077313	1077605	293	87	0.0628407	0.188307	-0.125466	-582.945	CG	evm.model.scaffold1561.30	intron	--	flavin-containing monooxygenase, putative [Ixodes scapularis]
scaffold1561	1090048	1090461	414	77	0.029251	0.105334	-0.0760825	-423.147	CG	evm.model.scaffold1561.30	exon	--	flavin-containing monooxygenase, putative [Ixodes scapularis]
scaffold1561	1090048	1090461	414	77	0.029251	0.105334	-0.0760825	-423.147	CG	evm.model.scaffold1561.30	intron	--	flavin-containing monooxygenase, putative [Ixodes scapularis]
scaffold1561	2657640	2657717	78	30	0.00136096	0.0334891	-0.0321281	-123.552	CHH	evm.model.scaffold1561.52	intron	--	ion channel nompc, putative [Ixodes scapularis]
scaffold1561	2706135	2706575	441	68	0.237736	0.569605	-0.331869	-436.623	CG	evm.model.scaffold1561.52	intron	--	ion channel nompc, putative [Ixodes scapularis]
scaffold1565	373820	374189	370	45	0.307731	0.865015	-0.557284	-508.892	CG	evm.model.scaffold1565.10	intron	--	signal peptide peptidase, putative [Ixodes scapularis]
scaffold1565	383743	384370	628	97	0.508521	0.863364	-0.354844	-576.814	CG	evm.model.scaffold1565.10	intron	--	signal peptide peptidase, putative [Ixodes scapularis]
scaffold1565	406237	406613	377	83	0.0265682	0.292594	-0.266026	-901.765	CG	evm.model.scaffold1565.11.1	intron	--	PREDICTED: mannose-1-phosphate guanyltransferase beta-like [Crassostrea gigas]
scaffold1565	414058	414601	544	76	0.573617	0.869654	-0.296036	-419.506	CG	evm.model.scaffold1565.11.1	intron	--	PREDICTED: mannose-1-phosphate guanyltransferase beta-like [Crassostrea gigas]
scaffold1566	569592	570420	829	106	0.542588	0.721629	-0.17904	-544.808	CG	evm.model.scaffold1566.5	promoter	--	TPA_exp: metallopeptidase [Amblyomma variegatum]
scaffold1570	168682	168927	246	125	0.00200185	0.065084	-0.0630822	-741.195	CHH	Target=(TC)n:1-305;Class=Simple_repeat	repeat
scaffold1570	168682	168927	246	125	0.00200185	0.065084	-0.0630822	-741.195	CHH	evm.model.scaffold1570.4	intron	--	protein-tyrosine sulphotransferase, putative [Ixodes scapularis]
scaffold1573	1051755	1052208	454	96	0.00960683	0.131791	-0.122184	-782.861	CG	evm.model.scaffold1573.2	exon	--	PREDICTED: P2X purinoceptor 7-like [Crassostrea gigas]
scaffold1573	1051755	1052208	454	96	0.00960683	0.131791	-0.122184	-782.861	CG	evm.model.scaffold1573.2	intron	--	PREDICTED: P2X purinoceptor 7-like [Crassostrea gigas]
scaffold1573	1052344	1052791	448	72	0.00896219	0.237747	-0.228784	-589.886	CG	evm.model.scaffold1573.2	exon	--	PREDICTED: P2X purinoceptor 7-like [Crassostrea gigas]
scaffold1573	1052344	1052791	448	72	0.00896219	0.237747	-0.228784	-589.886	CG	evm.model.scaffold1573.2	utr5	--	PREDICTED: P2X purinoceptor 7-like [Crassostrea gigas]
scaffold1573	1052344	1052791	448	72	0.00896219	0.237747	-0.228784	-589.886	CG	evm.model.scaffold1573.2	TSS	--	PREDICTED: P2X purinoceptor 7-like [Crassostrea gigas]
scaffold1573	1052344	1052791	448	72	0.00896219	0.237747	-0.228784	-589.886	CG	evm.model.scaffold1573.2	promoter	--	PREDICTED: P2X purinoceptor 7-like [Crassostrea gigas]
scaffold1575	2311000	2311472	473	82	0.0652001	0.452341	-0.387141	-918.72	CG	evm.model.scaffold1575.12	intron	--	PREDICTED: inactive peptidyl-prolyl cis-trans isomerase FKBP6-like [Hydra vulgaris]
scaffold1575	2312768	2313455	688	68	0.0355501	0.53722	-0.50167	-610.462	CG	evm.model.scaffold1575.12	intron	--	PREDICTED: inactive peptidyl-prolyl cis-trans isomerase FKBP6-like [Hydra vulgaris]
scaffold1575	4237603	4238381	779	152	0.300519	0.572737	-0.272218	-1301.2	CG	evm.model.scaffold1575.20	intron	--	Tubulin--tyrosine ligase-like protein 12 [Zootermopsis nevadensis]
scaffold1577	485407	486100	694	130	0.558795	0.771156	-0.212361	-742.568	CG	evm.model.scaffold1577.4	intron	--	PREDICTED: mediator of RNA polymerase II transcription subunit 17-like [Metaseiulus occidentalis]
scaffold1577	511784	512440	657	98	0.500352	0.758031	-0.257679	-567.688	CG	evm.model.scaffold1577.4	intron	--	PREDICTED: mediator of RNA polymerase II transcription subunit 17-like [Metaseiulus occidentalis]
scaffold1577	542626	543167	542	80	0.422055	0.708616	-0.286561	-536.616	CG	evm.model.scaffold1577.5	intron	--	TPA_inf: DNA-binding protein C1D [Amblyomma variegatum]
scaffold1577	2717118	2717317	200	66	0.00658118	0.0809748	-0.0743936	-422.914	CHH	Target=(GACTG)n:5-165;Class=Simple_repeat	repeat
scaffold1579	39563	39964	402	67	0.0724144	0.352785	-0.28037	-749.372	CG	evm.model.scaffold1579.2	intron	--	PREDICTED: mutS protein homolog 5-like isoform X1 [Crassostrea gigas]
scaffold1579	61246	61696	451	90	0.528902	0.666855	-0.137954	-400.242	CG	evm.model.scaffold1579.2	intron	--	PREDICTED: mutS protein homolog 5-like isoform X1 [Crassostrea gigas]
scaffold1579	627926	627998	73	31	0.00734749	0.0419508	-0.0346033	-160.994	CHH	Target=(GA)n:2-80;Class=Simple_repeat	repeat
scaffold1579	627926	627998	73	31	0.00734749	0.0419508	-0.0346033	-160.994	CHH	evm.model.scaffold1579.7.1	exon	--	lysophosphatidic acid acyltransferase LPAAT, putative [Ixodes scapularis]
scaffold1579	627926	627998	73	31	0.00734749	0.0419508	-0.0346033	-160.994	CHH	evm.model.scaffold1579.7.1	intron	--	lysophosphatidic acid acyltransferase LPAAT, putative [Ixodes scapularis]
scaffold158	392230	392315	86	8	0.00156314	0.625993	-0.62443	-106.948	CHG	Target=(CGTG)n:4-147;Class=Simple_repeat	repeat
scaffold158	392230	392315	86	8	0.00156314	0.625993	-0.62443	-106.948	CHG	evm.model.scaffold158.3.3	intron	--	pou2, putative [Ixodes scapularis]
scaffold158	392246	392327	82	30	0.00182823	0.141684	-0.139856	-139.423	CHH	Target=(CGTG)n:4-147;Class=Simple_repeat	repeat
scaffold158	392246	392327	82	30	0.00182823	0.141684	-0.139856	-139.423	CHH	evm.model.scaffold158.3.3	intron	--	pou2, putative [Ixodes scapularis]
scaffold158	626368	626572	205	51	0.150947	0.451438	-0.300491	-492.212	CG	evm.model.scaffold158.4	intron	--	hypothetical protein IscW_ISCW022241 [Ixodes scapularis]
scaffold158	627047	627555	509	82	0.426606	0.756821	-0.330215	-674.573	CG	evm.model.scaffold158.4	intron	--	hypothetical protein IscW_ISCW022241 [Ixodes scapularis]
scaffold158	629363	629631	269	66	0.490052	0.784198	-0.294145	-531.316	CG	evm.model.scaffold158.4	intron	--	hypothetical protein IscW_ISCW022241 [Ixodes scapularis]
scaffold1590	402359	402571	213	61	0.028686	0.290075	-0.261389	-488.274	CG	evm.model.scaffold1590.4	intron	--	acyl-CoA synthetase, putative [Ixodes scapularis]
scaffold1591	509551	509663	113	53	0.00294176	0.0348395	-0.0318977	-301.552	CHH	Target=(GA)n:2-155;Class=Simple_repeat	repeat
scaffold1591	509551	509663	113	53	0.00294176	0.0348395	-0.0318977	-301.552	CHH	evm.model.scaffold1591.3	intron	--	hypothetical protein Phum_PHUM087100 [Pediculus humanus corporis]
scaffold1591	629763	630075	313	71	0.245297	0.456181	-0.210884	-512.721	CG	evm.model.scaffold1591.6	intron	--	Ran GTPase-activating protein, putative [Ixodes scapularis]
scaffold1591	841039	841439	401	60	0.055467	0.308472	-0.253005	-412.467	CG	evm.model.scaffold1591.10	intron	--	hypothetical protein X975_20400, partial [Stegodyphus mimosarum]
scaffold1592	999438	999633	196	56	0.0754419	0.443268	-0.367826	-537.63	CG	evm.model.scaffold1592.1	intron	--	WD-repeat protein, putative [Ixodes scapularis]
scaffold1592	1436780	1437056	277	68	0.579181	0.849736	-0.270555	-482.877	CG	evm.model.scaffold1592.10_evm.model.scaffold1592.11	intron	--	La-related protein 1, partial [Ophiophagus hannah]
scaffold1592	2523255	2523382	128	53	0.00293465	0.0261867	-0.0232521	-238.429	CHH	evm.model.scaffold1592.19	intron	--	leucine-rich transmembrane protein, putative [Ixodes scapularis]
scaffold1592	2837817	2838290	474	123	0.183525	0.332293	-0.148768	-609.647	CG	evm.model.scaffold1592.21	intron	--	dihydroorotate dehydrogenase, putative [Ixodes scapularis]
scaffold1592	2872015	2872513	499	105	0.244842	0.679803	-0.434961	-970.928	CG	evm.model.scaffold1592.22	intron	--	hypothetical protein IscW_ISCW019877 [Ixodes scapularis]
scaffold1597	1156012	1156299	288	75	0.425491	0.804217	-0.378726	-569.363	CG	evm.model.scaffold1597.4	intron	--	hypothetical protein IscW_ISCW005073 [Ixodes scapularis]
scaffold1597	1156012	1156299	288	75	0.425491	0.804217	-0.378726	-569.363	CG	Target=(CATA)n:2-84;Class=Simple_repeat	repeat
scaffold16	759251	759735	485	92	0.0527447	0.156119	-0.103375	-466.298	CG	evm.model.scaffold16.9	intron	--	lysosomal alpha-mannosidase, putative [Ixodes scapularis]
scaffold16	1479050	1479606	557	72	0.107847	0.437353	-0.329506	-538.551	CG	evm.model.scaffold16.15	intron	--	P116 Rho-interacting protein, putative [Ixodes scapularis]
scaffold16	1509481	1509837	357	78	0.402604	0.562846	-0.160242	-486.504	CG	evm.model.scaffold16.16	intron	--	ankyrin, putative [Ixodes scapularis]
scaffold1601	1598000	1598147	148	31	0.00170192	0.140915	-0.139213	-228.914	CHH	Target=(CACG)n:4-143;Class=Simple_repeat	repeat
scaffold1602	5625	5952	328	103	0.0568206	0.209171	-0.152351	-803.668	CG	evm.model.scaffold1602.1	intron	--	E3 ubiquitin-protein ligase MIB2, partial [Stegodyphus mimosarum]
scaffold1604	254490	254949	460	83	0.0422826	0.24694	-0.204658	-684.046	CG	evm.model.scaffold1604.1	intron	--	ABC transporter, putative [Ixodes scapularis]
scaffold1609	1187848	1188375	528	103	0.210849	0.459902	-0.249053	-652.416	CG	evm.model.scaffold1609.4	intron	--	vacuolar H+-ATPase V1 sector, subunit D, putative [Ixodes scapularis]
scaffold161	429638	430110	473	113	0.412543	0.657985	-0.245443	-859.95	CG	evm.model.scaffold161.14	intron	--	hypothetical protein IscW_ISCW006804 [Ixodes scapularis]
scaffold161	438847	439608	762	112	0.305207	0.647996	-0.34279	-899.395	CG	evm.model.scaffold161.14	intron	--	hypothetical protein IscW_ISCW006804 [Ixodes scapularis]
scaffold161	522552	522655	104	23	0.00265253	0.0326749	-0.0300224	-101.688	CHH	evm.model.scaffold161.15	intron	--	hypothetical protein YYC_03023 [Plasmodium yoelii 17X]
scaffold1610	31689	31965	277	54	0.331079	0.787611	-0.456532	-435.056	CG	evm.model.scaffold1610.1	intron	--	PREDICTED: TBC1 domain family member 9 isoform X1 [Microplitis demolitor]
scaffold1616	367577	367979	403	79	0.0367032	0.144943	-0.108239	-450.69	CG	evm.model.scaffold1616.2	intron	--	Dipeptidyl peptidase 9, partial [Stegodyphus mimosarum]
scaffold1616	378420	379153	734	100	0.418484	0.656453	-0.237969	-568.482	CG	evm.model.scaffold1616.2	intron	--	Dipeptidyl peptidase 9, partial [Stegodyphus mimosarum]
scaffold1616	581786	581879	94	35	0.00539548	0.0447575	-0.039362	-170.668	CHH	evm.model.scaffold1616.3	intron	--	glutamate decarboxylase [Rhipicephalus microplus]
scaffold1616	676586	676692	107	34	0.00865567	0.0850764	-0.0764207	-169.787	CHH	evm.model.scaffold1616.4	promoter	--	TPA_exp: cop-coated vesicle membrane protein P24 [Amblyomma variegatum]
scaffold1617	1793926	1794866	941	145	0.0228146	0.216401	-0.193586	-1134.01	CG	evm.model.scaffold1617.8	intron
scaffold1617	1799123	1799592	470	90	0.0262711	0.248925	-0.222654	-693.494	CG	evm.model.scaffold1617.8	intron
scaffold1623	2365856	2365968	113	36	0.0019107	0.0338789	-0.0319682	-180.365	CHG	Target=(TCCG)n:1-209;Class=Simple_repeat	repeat
scaffold1624	314152	314525	374	43	0.0134233	0.246962	-0.233538	-437.236	CG	evm.model.scaffold1624.4	intron
scaffold1627	817281	817353	73	37	0.00321199	0.0287451	-0.0255331	-155.689	CHG	Target=(CAGA)n:3-105;Class=Simple_repeat	repeat
scaffold1627	1840669	1840966	298	72	0.377007	0.61931	-0.242303	-401.273	CG	evm.model.scaffold1627.25	intron	--	PREDICTED: sphingosine kinase 1-like [Metaseiulus occidentalis]
scaffold1627	1871467	1871750	284	57	0.00789135	0.117706	-0.109815	-411.075	CG	evm.model.scaffold1627.25	intron	--	PREDICTED: sphingosine kinase 1-like [Metaseiulus occidentalis]
scaffold1630	245204	245518	315	59	0.516921	0.749187	-0.232266	-400.875	CG	evm.model.scaffold1630.2.2	intron	--	thyroid hormone receptor-associated protein, putative [Ixodes scapularis]
scaffold1630	552654	552748	95	30	0.007536	0.0686033	-0.0610673	-166.586	CHH	Target=(GATTG)n:4-84;Class=Simple_repeat	repeat
scaffold1630	1401781	1402084	304	96	0.0151643	0.0961122	-0.0809479	-518.816	CG	evm.model.scaffold1630.8	intron	--	cytochrome P450, putative [Ixodes scapularis]
scaffold1631	258159	258786	628	126	0.0239039	0.0755313	-0.0516274	-615.94	CG	evm.model.scaffold1631.8	intron	--	hypothetical protein IscW_ISCW018028 [Ixodes scapularis]
scaffold1633	972583	972850	268	73	0.139608	0.303702	-0.164093	-567.785	CG	evm.model.scaffold1633.3	intron	--	conserved hypothetical protein [Ixodes scapularis]
scaffold1637	1884825	1884928	104	23	0.00301675	0.0548694	-0.0518527	-112.218	CHH	evm.model.scaffold1637.5	intron
scaffold1637	1984880	1985031	152	53	0.00278074	0.0694272	-0.0666464	-252.851	CHH	evm.model.scaffold1637.6	exon	--	beta-N-acetylhexosaminidase, putative [Ixodes scapularis]
scaffold1637	1984880	1985031	152	53	0.00278074	0.0694272	-0.0666464	-252.851	CHH	evm.model.scaffold1637.6	intron	--	beta-N-acetylhexosaminidase, putative [Ixodes scapularis]
scaffold1637	2311959	2312152	194	56	0.00567688	0.0728978	-0.0672209	-294.465	CHH	evm.model.scaffold1637.11	exon	--	conserved hypothetical protein [Ixodes scapularis]
scaffold1637	2311959	2312152	194	56	0.00567688	0.0728978	-0.0672209	-294.465	CHH	evm.model.scaffold1637.11	utr3	--	conserved hypothetical protein [Ixodes scapularis]
scaffold1640	518290	518657	368	68	0.0117305	0.276217	-0.264486	-618.847	CG	evm.model.scaffold1640.7	intron
scaffold1643	58397	58855	459	95	0.129707	0.461606	-0.3319	-1072.23	CG	evm.model.scaffold1643.2	intron	--	actin-related protein 2/3 complex subunit 3 [Dermacentor variabilis]
scaffold1644	1115931	1116206	276	59	0.431332	0.772591	-0.341259	-570.115	CG	evm.model.scaffold1644.12	intron	--	Rho GTPase-activating protein 1 [Zootermopsis nevadensis]
scaffold1646	128562	129551	990	173	0.320205	0.577573	-0.257368	-1128.32	CG	evm.model.scaffold1646.4	intron	--	conserved hypothetical protein [Ixodes scapularis]
scaffold1646	174320	174941	622	77	0.0958658	0.281608	-0.185742	-532.966	CG	evm.model.scaffold1646.6	intron	--	DNA-binding factor, putative [Ixodes scapularis]
scaffold1646	328488	329121	634	117	0.00956704	0.116279	-0.106712	-833.415	CG	evm.model.scaffold1646.9	utr3	--	solute carrier, putative [Ixodes scapularis]
scaffold1646	328488	329121	634	117	0.00956704	0.116279	-0.106712	-833.415	CG	evm.model.scaffold1646.9	exon	--	solute carrier, putative [Ixodes scapularis]
scaffold1646	571021	571330	310	68	0.194861	0.492706	-0.297845	-523.574	CG	evm.model.scaffold1646.17_evm.model.scaffold1646.18	intron	--	PREDICTED: phosphatidylinositol-binding clathrin assembly protein LAP isoform X1 [Microplitis demolitor]
scaffold1646	571416	572089	674	143	0.190221	0.532834	-0.342613	-1553.31	CG	evm.model.scaffold1646.17_evm.model.scaffold1646.18	intron	--	PREDICTED: phosphatidylinositol-binding clathrin assembly protein LAP isoform X1 [Microplitis demolitor]
scaffold1646	705984	706582	599	103	0.246422	0.472672	-0.226251	-603.209	CG	evm.model.scaffold1646.24	intron	--	LRR domain-containing protein [Zootermopsis nevadensis]
scaffold1646	866305	866665	361	51	0.386414	0.716048	-0.329634	-453.234	CG	evm.model.scaffold1646.28	intron	--	PREDICTED: solute carrier family 35 member E3 [Chrysemys picta bellii]
scaffold1646	867012	867438	427	78	0.443299	0.605008	-0.16171	-425.631	CG	evm.model.scaffold1646.28	intron	--	PREDICTED: solute carrier family 35 member E3 [Chrysemys picta bellii]
scaffold1646	898045	898664	620	76	0.359693	0.750723	-0.39103	-508.63	CG	evm.model.scaffold1646.29	intron	--	PREDICTED: host cell factor 1-like isoform X4 [Aplysia californica]
scaffold165	593656	594500	845	69	0.382824	0.776492	-0.393668	-448.059	CG	evm.model.scaffold165.7	promoter	--	conserved hypothetical protein [Ixodes scapularis]
scaffold165	593656	594500	845	69	0.382824	0.776492	-0.393668	-448.059	CG	evm.model.scaffold165.8	intron	--	adenylosuccinate lyase, putative [Ixodes scapularis]
scaffold165	628968	629190	223	52	0.285289	0.693802	-0.408513	-443.517	CG	evm.model.scaffold165.9	intron	--	WD-repeat protein, putative [Ixodes scapularis]
scaffold165	715290	715472	183	65	0.00840314	0.0512065	-0.0428034	-326.877	CHH	evm.model.scaffold165.12	intron	--	alkyldihydroxyacetonephosphate synthase, putative [Ixodes scapularis]
scaffold165	1206549	1207558	1010	155	0.0997626	0.319051	-0.219288	-1187.63	CG	evm.model.scaffold165.23	intron	--	hypothetical protein IscW_ISCW016250 [Ixodes scapularis]
scaffold165	1664267	1664657	391	85	0.0453442	0.144876	-0.0995321	-555.651	CG	evm.model.scaffold165.34	promoter	--	PREDICTED: spermatogenesis-associated protein 20-like isoform X1 [Crassostrea gigas]
scaffold1650	1287721	1288058	338	52	0.230536	0.593467	-0.36293	-476.192	CG	evm.model.scaffold1650.10	intron	--	hypothetical protein IscW_ISCW011125 [Ixodes scapularis]
scaffold1650	1287721	1288058	338	52	0.230536	0.593467	-0.36293	-476.192	CG	evm.model.scaffold1650.10	exon	--	hypothetical protein IscW_ISCW011125 [Ixodes scapularis]
scaffold1652	870452	871190	739	118	0.349917	0.560171	-0.210253	-837.067	CG	evm.model.scaffold1652.8	promoter	--	TPA_inf: mitochondrial ribosomal protein L20 [Amblyomma variegatum]
scaffold1652	996536	996916	381	88	0.318231	0.547104	-0.228874	-683.874	CG	evm.model.scaffold1652.15	intron	--	PHD finger protein, putative [Ixodes scapularis]
scaffold1652	1198832	1199283	452	114	0.141692	0.442285	-0.300593	-1114.59	CG	evm.model.scaffold1652.20	intron	--	PHD finger protein, putative [Ixodes scapularis]
scaffold1652	1314146	1314653	508	99	0.447412	0.672551	-0.22514	-584.618	CG	evm.model.scaffold1652.23	intron	--	guanine nucleotide exchange factor, putative [Ixodes scapularis]
scaffold1652	1314870	1315306	437	80	0.475905	0.68687	-0.210965	-427.924	CG	evm.model.scaffold1652.23	intron	--	guanine nucleotide exchange factor, putative [Ixodes scapularis]
scaffold1652	1315698	1316399	702	94	0.282736	0.5698	-0.287065	-691.202	CG	evm.model.scaffold1652.23	intron	--	guanine nucleotide exchange factor, putative [Ixodes scapularis]
scaffold1655	2174	3997	1824	231	0.120224	0.444122	-0.323898	-2466.4	CG	evm.model.scaffold1655.1	promoter	--	serine protease [Haemaphysalis longicornis]
scaffold1655	5906	6844	939	117	0.213494	0.516701	-0.303207	-949.723	CG	evm.model.scaffold1655.1	intron	--	serine protease [Haemaphysalis longicornis]
scaffold1655	9681	10600	920	142	0.099447	0.401262	-0.301815	-1377.07	CG	evm.model.scaffold1655.1	intron	--	serine protease [Haemaphysalis longicornis]
scaffold1656	2060125	2060211	87	34	0.00257196	0.084099	-0.081527	-198.168	CHH	evm.model.scaffold1656.16	exon	--	conserved hypothetical protein [Ixodes scapularis]
scaffold1656	2060125	2060211	87	34	0.00257196	0.084099	-0.081527	-198.168	CHH	evm.model.scaffold1656.16	intron	--	conserved hypothetical protein [Ixodes scapularis]
scaffold1656	2094097	2094566	470	66	0.428844	0.768102	-0.339258	-444.026	CG	evm.model.scaffold1656.16	intron	--	conserved hypothetical protein [Ixodes scapularis]
scaffold1656	2102563	2102894	332	74	0.509894	0.833001	-0.323108	-454.819	CG	evm.model.scaffold1656.16	intron	--	conserved hypothetical protein [Ixodes scapularis]
scaffold1656	2112128	2112696	569	89	0.548725	0.808596	-0.259871	-457.484	CG	evm.model.scaffold1656.16	intron	--	conserved hypothetical protein [Ixodes scapularis]
scaffold1656	2136711	2136782	72	11	0.000665093	0.0418144	-0.0411493	-56.1751	CHG	evm.model.scaffold1656.17	exon	--	synapse-associated protein, putative [Ixodes scapularis]
scaffold1656	2136711	2136782	72	11	0.000665093	0.0418144	-0.0411493	-56.1751	CHG	evm.model.scaffold1656.17	utr3	--	synapse-associated protein, putative [Ixodes scapularis]
scaffold1656	2157220	2157555	336	65	0.345699	0.712198	-0.366499	-614.549	CG	evm.model.scaffold1656.19.1	intron	--	TGF-beta-activated kinase 1and M3K7-binding protein 2 [Rhipicephalus microplus]
scaffold1656	2159708	2160235	528	88	0.611767	0.859304	-0.247537	-442.602	CG	evm.model.scaffold1656.19.1	intron	--	TGF-beta-activated kinase 1and M3K7-binding protein 2 [Rhipicephalus microplus]
scaffold1656	2161602	2162596	995	229	0.450991	0.853164	-0.402174	-1804.17	CG	evm.model.scaffold1656.19.1	intron	--	TGF-beta-activated kinase 1and M3K7-binding protein 2 [Rhipicephalus microplus]
scaffold1656	2165215	2165656	442	85	0.533698	0.80143	-0.267733	-476.198	CG	evm.model.scaffold1656.19.1	intron	--	TGF-beta-activated kinase 1and M3K7-binding protein 2 [Rhipicephalus microplus]
scaffold1656	2166920	2167673	754	106	0.270822	0.657281	-0.386459	-986.88	CG	evm.model.scaffold1656.19.1	intron	--	TGF-beta-activated kinase 1and M3K7-binding protein 2 [Rhipicephalus microplus]
scaffold1656	2308833	2309516	684	142	0.463346	0.689265	-0.225919	-979.859	CG	evm.model.scaffold1656.28	intron	--	PREDICTED: WD and tetratricopeptide repeats protein 1-like [Crassostrea gigas]
scaffold1656	2424817	2425121	305	78	0.487692	0.74545	-0.257758	-573.086	CG	evm.model.scaffold1656.31	intron	--	ubiquitin protein ligase edd, putative [Ixodes scapularis]
scaffold1656	2425267	2425960	694	98	0.203252	0.376285	-0.173034	-599.928	CG	evm.model.scaffold1656.31	intron	--	ubiquitin protein ligase edd, putative [Ixodes scapularis]
scaffold1656	2435678	2435966	289	70	0.254989	0.445627	-0.190638	-529.102	CG	evm.model.scaffold1656.31	intron	--	ubiquitin protein ligase edd, putative [Ixodes scapularis]
scaffold1657	264129	265366	1238	208	0.430918	0.727499	-0.296581	-2040.09	CG	evm.model.scaffold1657.2	intron	--	26S proteasome regulatory complex, subunit RPN7/PSMD6, putative [Ixodes scapularis]
scaffold1659	818903	818998	96	25	0.00442907	0.0473604	-0.0429313	-121.063	CHH	evm.model.scaffold1659.1	intron	--	plexin A, putative [Ixodes scapularis]
scaffold1659	1131379	1131512	134	61	0.00593944	0.0283512	-0.0224117	-284.484	CHH	evm.model.scaffold1659.8	promoter	--	mucin 17-like protein [Desulfotomaculum acetoxidans DSM 771]
scaffold1659	1131379	1131512	134	61	0.00593944	0.0283512	-0.0224117	-284.484	CHH	evm.model.scaffold1659.9	exon	--	Transforming growth factor-beta-induced protein ig-h3, partial [Stegodyphus mimosarum]
scaffold1659	1131379	1131512	134	61	0.00593944	0.0283512	-0.0224117	-284.484	CHH	evm.model.scaffold1659.9	intron	--	Transforming growth factor-beta-induced protein ig-h3, partial [Stegodyphus mimosarum]
scaffold166	99990	100340	351	74	0.102298	0.406	-0.303702	-844.392	CG	evm.model.scaffold166.1	intron	--	PREDICTED: Ca(2+)/calmodulin-responsive adenylate cyclase isoform X7 [Tribolium castaneum]
scaffold166	109882	110139	258	71	0.305216	0.694269	-0.389053	-605.979	CG	evm.model.scaffold166.1	intron	--	PREDICTED: Ca(2+)/calmodulin-responsive adenylate cyclase isoform X7 [Tribolium castaneum]
scaffold166	302534	302979	446	94	0.0106558	0.105463	-0.0948069	-645.771	CG	evm.model.scaffold166.10_evm.model.scaffold166.11	promoter	--	PREDICTED: solute carrier family 23 member 2-like [Metaseiulus occidentalis]
scaffold166	549751	550389	639	164	0.425904	0.717642	-0.291738	-1055.59	CG	evm.model.scaffold166.13	intron	--	ribosomal protein L37A [Ixodes scapularis]
scaffold1661	1178240	1178665	426	80	0.0158986	0.137489	-0.12159	-474.002	CG	evm.model.scaffold1661.12	intron	--	conserved hypothetical protein [Ixodes scapularis]
scaffold1661	1961399	1961659	261	52	0.0682938	0.255058	-0.186764	-464.346	CG	evm.model.scaffold1661.16	intron	--	PREDICTED: zinc transporter 5 [Microtus ochrogaster]
scaffold1661	1963802	1964128	327	75	0.10671	0.297968	-0.191258	-482.568	CG	evm.model.scaffold1661.16	intron	--	PREDICTED: zinc transporter 5 [Microtus ochrogaster]
scaffold1663	85858	86293	436	84	0.0256118	0.147917	-0.122305	-514.796	CG	evm.model.scaffold1663.2	intron	--	PREDICTED: sucrase-isomaltase, intestinal-like [Ficedula albicollis]
scaffold1665	538581	538710	130	37	0.00728935	0.0583929	-0.0511035	-178.413	CHH	Target=(CGTG)n:1-321;Class=Simple_repeat	repeat
scaffold1666	267782	268021	240	49	0.0348555	0.535493	-0.500638	-552.733	CG	evm.model.scaffold1666.6	intron
scaffold1666	292992	293775	784	69	0.0478548	0.38411	-0.336255	-554.843	CG	evm.model.scaffold1666.6	intron
scaffold1666	296703	297016	314	55	0.150544	0.457001	-0.306457	-485.165	CG	evm.model.scaffold1666.6	intron
scaffold1666	297101	297896	796	82	0.0840635	0.424562	-0.340499	-635.359	CG	evm.model.scaffold1666.6	intron
scaffold1666	298343	298890	548	58	0.0188733	0.357003	-0.338129	-484.204	CG	evm.model.scaffold1666.6	intron
scaffold1666	301450	302020	571	81	0.0498001	0.438473	-0.388673	-1076.02	CG	evm.model.scaffold1666.6	intron
scaffold1666	304689	306138	1450	60	0.0941235	0.668456	-0.574333	-638.495	CG	evm.model.scaffold1666.6	intron
scaffold1666	573834	574308	475	52	0.173666	0.586602	-0.412937	-469.251	CG	evm.model.scaffold1666.10	intron	--	conserved hypothetical protein [Ixodes scapularis]
scaffold1666	856798	856924	127	33	0.00443007	0.0366675	-0.0322374	-137.73	CHH	evm.model.scaffold1666.14.2	intron	--	transferrin receptor, putative [Ixodes scapularis]
scaffold1670	530717	530931	215	84	0.0111181	0.0672833	-0.0561651	-456.526	CHH	evm.model.scaffold1670.1	intron	--	PREDICTED: DNA (cytosine-5)-methyltransferase 1-like [Orussus abietinus]
scaffold1670	535376	535654	279	66	0.270551	0.630954	-0.360403	-633.531	CG	evm.model.scaffold1670.1	intron	--	PREDICTED: DNA (cytosine-5)-methyltransferase 1-like [Orussus abietinus]
scaffold1677	106839	106971	133	34	0.00337041	0.109124	-0.105753	-207.579	CHH	evm.model.scaffold1677.2	exon	--	hypothetical protein IscW_ISCW011678 [Ixodes scapularis]
scaffold1677	106839	106971	133	34	0.00337041	0.109124	-0.105753	-207.579	CHH	evm.model.scaffold1677.2	intron	--	hypothetical protein IscW_ISCW011678 [Ixodes scapularis]
scaffold1679	717920	718302	383	85	0.0870252	0.337736	-0.250711	-520.498	CG	evm.model.scaffold1679.2	intron
scaffold1679	719405	719725	321	43	0.148836	0.752373	-0.603537	-517.716	CG	evm.model.scaffold1679.2	intron
scaffold1679	907067	907416	350	71	0.530646	0.750314	-0.219668	-474.474	CG	evm.model.scaffold1679.5	intron	--	Heparan-alpha-glucosaminide N-acetyltransferase, partial [Stegodyphus mimosarum]
scaffold1689	1207830	1208656	827	160	0.0683091	0.3924	-0.324091	-1654.05	CG	evm.model.scaffold1689.5	intron	--	PREDICTED: E3 ubiquitin-protein ligase parkin-like [Metaseiulus occidentalis]
scaffold1697	122445	122964	520	75	0.00779235	0.112306	-0.104514	-541.392	CG	evm.model.scaffold1697.1	intron	--	hypothetical protein [Haemaphysalis longicornis]
scaffold170	307126	307244	119	45	0.0035283	0.0689556	-0.0654273	-239.793	CHH	Target=(TC)n:1-99;Class=Simple_repeat	repeat
scaffold170	803918	804332	415	84	0.0132987	0.102542	-0.0892432	-468.67	CG	evm.model.scaffold170.7	intron	--	hypothetical protein IscW_ISCW018922 [Ixodes scapularis]
scaffold170	806420	806490	71	5	0.000730003	0.0402235	-0.0394935	-20.9537	CHG	evm.model.scaffold170.7	intron	--	hypothetical protein IscW_ISCW018922 [Ixodes scapularis]
scaffold1701	829477	829645	169	55	0.0122821	0.194752	-0.18247	-327.816	CHH	Target=(CATA)n:2-72;Class=Simple_repeat	repeat
scaffold1701	916304	916757	454	96	0.0785551	0.182078	-0.103523	-540.747	CG	evm.model.scaffold1701.10	intron	--	Putative ribosomal RNA methyltransferase nop2 [Zootermopsis nevadensis]
scaffold1707	2269734	2269805	72	17	0.00177671	0.0759208	-0.0741441	-86.9085	CHH	Target=(TAAA)n:1-194;Class=Simple_repeat	repeat
scaffold1712	783553	783900	348	99	0.551515	0.691206	-0.13969	-494.383	CG	evm.model.scaffold1712.3	intron	--	hypothetical protein IscW_ISCW001175 [Ixodes scapularis]
scaffold1712	1248902	1248993	92	28	0.00304993	0.0372427	-0.0341928	-131.246	CHH	evm.model.scaffold1712.5	intron	--	hypothetical protein IscW_ISCW013539 [Ixodes scapularis]
scaffold1713	185428	186295	868	52	0.0685947	0.376849	-0.308254	-447.288	CG	evm.model.scaffold1713.3	intron	--	GABA transporter, putative [Ixodes scapularis]
scaffold1713	185428	186295	868	52	0.0685947	0.376849	-0.308254	-447.288	CG	evm.model.scaffold1713.3	exon	--	GABA transporter, putative [Ixodes scapularis]
scaffold1715	2137998	2138497	500	74	0.443538	0.749121	-0.305583	-562.796	CG	evm.model.scaffold1715.23	intron	--	hypothetical protein IscW_ISCW023647 [Ixodes scapularis]
scaffold1715	2137998	2138497	500	74	0.443538	0.749121	-0.305583	-562.796	CG	evm.model.scaffold1715.24	intron	--	hypothetical protein IscW_ISCW023645 [Ixodes scapularis]
scaffold1718	1004160	1004884	725	88	0.296841	0.599162	-0.302321	-550.701	CG	evm.model.scaffold1718.7	intron	--	PREDICTED: HD domain-containing protein 2-like isoform X1 [Strongylocentrotus purpuratus]
scaffold1718	1125591	1125960	370	86	0.149972	0.280826	-0.130854	-481.729	CG	evm.model.scaffold1718.12	intron	--	1-acyl-glycerol-3-phosphate acyltransferase, putative [Ixodes scapularis]
scaffold1718	1487834	1488204	371	79	0.224279	0.535135	-0.310856	-573.177	CG	evm.model.scaffold1718.17	intron	--	hypothetical protein IscW_ISCW020962 [Ixodes scapularis]
scaffold1719	456479	456945	467	79	0.0588965	0.264896	-0.205999	-528.998	CG	evm.model.scaffold1719.7	intron	--	hypothetical protein IscW_ISCW001966 [Ixodes scapularis]
scaffold1720	304019	304136	118	41	0.00516185	0.0728646	-0.0677027	-246.545	CHH	evm.model.scaffold1720.4	intron	--	skeletrophin, putative [Ixodes scapularis]
scaffold1724	690381	690915	535	107	0.0855483	0.242052	-0.156504	-676.241	CG	evm.model.scaffold1724.7	intron	--	PREDICTED: prostamide/prostaglandin F synthase [Monodelphis domestica]
scaffold1724	690381	690915	535	107	0.0855483	0.242052	-0.156504	-676.241	CG	evm.model.scaffold1724.8	promoter	--	F-box/leucine rich repeat protein, putative [Ixodes scapularis]
scaffold1724	1013666	1013964	299	75	0.322309	0.634823	-0.312514	-537.91	CG	evm.model.scaffold1724.10	intron	--	Csa-G protein beta 2, partial [Cupiennius salei]
scaffold1725	208526	208900	375	70	0.115023	0.78729	-0.672267	-1383.45	CG	evm.model.scaffold1725.3	intron	--	PREDICTED: DNA polymerase epsilon catalytic subunit A [Xenopus (Silurana) tropicalis]
scaffold1728	15601	15998	398	62	0.075861	0.289152	-0.213291	-476.412	CG	evm.model.scaffold1728.1	intron
scaffold1728	3073533	3073907	375	74	0.0179393	0.140417	-0.122477	-418.817	CG	evm.model.scaffold1728.27	intron
scaffold1730	421106	421157	52	12	0.0117688	0.0915875	-0.0798187	-57.9994	CHH	Target=(CACG)n:1-189;Class=Simple_repeat	repeat
scaffold1733	90289	90376	88	32	0.0641786	0.144777	-0.0805985	-140.423	CHH	Target=(CGTG)n:1-332;Class=Simple_repeat	repeat
scaffold1737	1438293	1438346	54	5	0.00106359	0.0253164	-0.0242528	-16.4829	CHG	evm.model.scaffold1737.2	intron	--	hypothetical protein IscW_ISCW022531 [Ixodes scapularis]
scaffold1737	1772396	1772506	111	29	0.00331249	0.042494	-0.0391815	-134.056	CHH	evm.model.scaffold1737.4	intron	--	hypothetical protein IscW_ISCW022531 [Ixodes scapularis]
scaffold1737	1857218	1857534	317	116	0.00378368	0.0720261	-0.0682424	-638.218	CHH	evm.model.scaffold1737.4	intron	--	hypothetical protein IscW_ISCW022531 [Ixodes scapularis]
scaffold1737	1895339	1895517	179	48	0.0068662	0.0903869	-0.0835207	-262.343	CHH	evm.model.scaffold1737.4	intron	--	hypothetical protein IscW_ISCW022531 [Ixodes scapularis]
scaffold1738	22943	23390	448	50	0.138106	0.560254	-0.422148	-520.964	CG	evm.model.scaffold1738.3	intron	--	subolesin [Haemaphysalis elliptica]
scaffold1738	113068	113463	396	89	0.0245593	0.204588	-0.180029	-693.057	CG	evm.model.scaffold1738.5	intron	--	Activating signal cointegrator 1 complex subunit 3 [Zootermopsis nevadensis]
scaffold1739	514852	514911	60	12	0.00108397	0.0373121	-0.0362281	-51.4411	CHG	evm.model.scaffold1739.2	intron	--	TPA_inf: DNA-directed RNA polymerase subunit E' [Amblyomma variegatum]
scaffold1744	821411	821648	238	93	0.00225242	0.0753693	-0.0731169	-649.482	CHH	Target=(GATTG)n:1-139;Class=Simple_repeat	repeat
scaffold1745	1726825	1727036	212	46	0.533007	0.844841	-0.311834	-414.474	CG	evm.model.scaffold1745.10	intron	--	Ribonuclease 3, partial [Stegodyphus mimosarum]
scaffold1745	1801540	1801871	332	69	0.586621	0.814299	-0.227677	-502.904	CG	evm.model.scaffold1745.11	intron	--	Neural proliferation differentiation and control protein 1, partial [Stegodyphus mimosarum]
scaffold1745	2036722	2037014	293	48	0.0108532	0.232715	-0.221862	-447.09	CG	evm.model.scaffold1745.18	intron	--	hypothetical protein IscW_ISCW016758 [Ixodes scapularis]
scaffold1754	1134673	1135004	332	68	0.0146803	0.130735	-0.116054	-450.003	CG	evm.model.scaffold1754.3.2	intron	--	discs large 1 [Gryllus bimaculatus]
scaffold1754	1135700	1135881	182	60	0.0319781	0.159417	-0.127439	-429.678	CG	evm.model.scaffold1754.3.2	intron	--	discs large 1 [Gryllus bimaculatus]
scaffold1754	1850858	1851411	554	93	0.0407007	0.215314	-0.174613	-597.787	CG	evm.model.scaffold1754.6	intron	--	neprilysin, putative [Ixodes scapularis]
scaffold1754	1850858	1851411	554	93	0.0407007	0.215314	-0.174613	-597.787	CG	evm.model.scaffold1754.6	exon	--	neprilysin, putative [Ixodes scapularis]
scaffold1754	1852377	1852886	510	138	0.00992621	0.0833567	-0.0734305	-891.951	CG	evm.model.scaffold1754.6	exon	--	neprilysin, putative [Ixodes scapularis]
scaffold1754	1852377	1852886	510	138	0.00992621	0.0833567	-0.0734305	-891.951	CG	evm.model.scaffold1754.6	TES	--	neprilysin, putative [Ixodes scapularis]
scaffold1754	1852377	1852886	510	138	0.00992621	0.0833567	-0.0734305	-891.951	CG	evm.model.scaffold1754.6	intron	--	neprilysin, putative [Ixodes scapularis]
scaffold1754	2707672	2708141	470	83	0.0931262	0.275503	-0.182377	-590.722	CG	evm.model.scaffold1754.21	intron	--	PREDICTED: protein Njmu-R1 isoform X1 [Latimeria chalumnae]
scaffold1755	201744	201797	54	25	0.00926791	0.0356796	-0.0264117	-117.385	CHH	evm.model.scaffold1755.6	intron
scaffold1755	204808	206053	1246	229	0.0183995	0.0972532	-0.0788537	-1457.91	CG	evm.model.scaffold1755.6	intron
scaffold1759	9497	10546	1050	207	0.0093404	0.0687503	-0.0594099	-1169.7	CG	Target=(TACGG)n:5-75;Class=Simple_repeat	repeat
scaffold1763	251652	252118	467	75	0.0197151	0.20417	-0.184455	-626.707	CG	evm.model.scaffold1763.3	intron	--	Protein deadpan, partial [Stegodyphus mimosarum]
scaffold1764	1879498	1879732	235	98	0.00608453	0.073956	-0.0678714	-610.179	CHH	Target=(TGAG)n:2-179;Class=Simple_repeat	repeat
scaffold1764	1879498	1879732	235	98	0.00608453	0.073956	-0.0678714	-610.179	CHH	evm.model.scaffold1764.10	intron	--	hypothetical protein IscW_ISCW018391 [Ixodes scapularis]
scaffold1764	1898277	1898710	434	111	0.031776	0.26127	-0.229494	-847.947	CHH	evm.model.scaffold1764.10	intron	--	hypothetical protein IscW_ISCW018391 [Ixodes scapularis]
scaffold1764	1898296	1898491	196	73	0.0197237	0.109021	-0.0892978	-418.199	CG	evm.model.scaffold1764.10	intron	--	hypothetical protein IscW_ISCW018391 [Ixodes scapularis]
scaffold1764	1898592	1898678	87	10	0.000904396	0.175798	-0.174894	-48.6377	CHG	evm.model.scaffold1764.10	intron	--	hypothetical protein IscW_ISCW018391 [Ixodes scapularis]
scaffold1764	1943267	1943554	288	90	0.00354806	0.0556326	-0.0520846	-490.246	CHH	evm.model.scaffold1764.10	intron	--	hypothetical protein IscW_ISCW018391 [Ixodes scapularis]
scaffold1765	130669	130859	191	64	0.00464709	0.0463686	-0.0417215	-336.309	CHH	evm.model.scaffold1765.1	intron	--	caspase-8 [Haemaphysalis longicornis]
scaffold1765	418049	418444	396	159	0.0117331	0.35577	-0.344037	-1915.27	CHH	evm.model.scaffold1765.3	intron	--	potassium sodium hyperpolarization-activated cyclic nucleotide-gated channel 4 [Lasius niger]
scaffold1765	2058940	2059099	160	66	0.00437362	0.0358495	-0.0314759	-295.58	CHH	Target=(GATTG)n:1-134;Class=Simple_repeat	repeat
scaffold1767	771482	771898	417	75	0.108958	0.251734	-0.142777	-443.993	CG	evm.model.scaffold1767.7	exon	--	rat sphingolipid delta 4 desaturase, putative [Ixodes scapularis]
scaffold1767	771482	771898	417	75	0.108958	0.251734	-0.142777	-443.993	CG	evm.model.scaffold1767.7	intron	--	rat sphingolipid delta 4 desaturase, putative [Ixodes scapularis]
scaffold1767	987027	987306	280	62	0.147716	0.466436	-0.31872	-569.817	CG	evm.model.scaffold1767.10	intron	--	PREDICTED: echinoderm microtubule-associated protein-like 2 isoform X3 [Diaphorina citri]
scaffold177	276897	277277	381	83	0.440473	0.805042	-0.36457	-718.474	CG	evm.model.scaffold177.15	intron	--	PREDICTED: 26S proteasome non-ATPase regulatory subunit 1 [Camponotus floridanus]
scaffold177	306010	306165	156	47	0.215029	0.469743	-0.254714	-421.917	CG	evm.model.scaffold177.15	intron	--	PREDICTED: 26S proteasome non-ATPase regulatory subunit 1 [Camponotus floridanus]
scaffold1774	420864	420982	119	41	0.00616935	0.0442641	-0.0380948	-186.05	CHH	evm.model.scaffold1774.11	intron	--	Protein still life, isoform SIF type 1, partial [Stegodyphus mimosarum]
scaffold1778	472903	473015	113	37	0.00359806	0.0349534	-0.0313553	-184.332	CHH	evm.model.scaffold1778.2	intron	--	acyl-CoA synthetase, putative [Ixodes scapularis]
scaffold1778	797961	798083	123	29	0.0131867	0.0762274	-0.0630407	-124.236	CHH	Target=(TG)n:1-156;Class=Simple_repeat	repeat
scaffold1778	1273113	1273169	57	9	0.00588632	0.0373481	-0.0314618	-30.5516	CHG	evm.model.scaffold1778.15	intron	--	Niemann-Pick type C1 domain-containing protein, putative [Ixodes scapularis]
scaffold178	2098845	2099090	246	71	0.614448	0.762695	-0.148247	-417.16	CG	evm.model.scaffold178.19	intron	--	PREDICTED: uncharacterized protein LOC100902998 [Metaseiulus occidentalis]
scaffold178	2115039	2115399	361	66	0.407282	0.709914	-0.302632	-422.495	CG	evm.model.scaffold178.19	intron	--	PREDICTED: uncharacterized protein LOC100902998 [Metaseiulus occidentalis]
scaffold178	3494439	3495120	682	89	0.00965896	0.118726	-0.109067	-663.603	CG	Target=(TG)n:1-91;Class=Simple_repeat	repeat
scaffold178	5050646	5050700	55	16	0.00630583	0.121335	-0.115029	-63.7095	CHH	evm.model.scaffold178.41	intron	--	neuronal cell adhesion molecule, putative [Ixodes scapularis]
scaffold1780	1411016	1411718	703	92	0.0246397	0.184032	-0.159392	-618.045	CG	evm.model.scaffold1780.10	intron	--	PREDICTED: uncharacterized protein LOC105835581 [Monomorium pharaonis]
scaffold1781	677038	677137	100	34	0.00482759	0.0348562	-0.0300286	-188.849	CHH	evm.model.scaffold1781.8_evm.model.scaffold1781.9	intron
scaffold1786	800811	801044	234	74	0.00966768	0.0353829	-0.0257152	-287.339	CHH	evm.model.scaffold1786.15	intron	--	hypothetical protein IscW_ISCW013745 [Ixodes scapularis]
scaffold1786	1464364	1464454	91	36	0.00665613	0.0340229	-0.0273668	-164.167	CHH	evm.model.scaffold1786.26	intron	--	nerve growth factor receptor TRKA, putative [Ixodes scapularis]
scaffold1787	195635	195738	104	39	0.00383777	0.0393441	-0.0355063	-208.261	CHH	evm.model.scaffold1787.4	intron	--	amino acid transporter, putative [Ixodes scapularis]
scaffold1787	1147327	1147647	321	82	0.0639376	0.1966	-0.132662	-471.012	CG	evm.model.scaffold1787.20	promoter	--	conserved hypothetical protein [Ixodes scapularis]
scaffold1788	857225	857606	382	59	0.261921	0.545758	-0.283837	-474.846	CG	evm.model.scaffold1788.23	intron	--	AAEL011306-PA, partial [Aedes aegypti]
scaffold1788	872089	872276	188	81	0.00693857	0.0339509	-0.0270123	-350.338	CHH	evm.model.scaffold1788.24	intron	--	Arginine/serine-rich protein PNISR, partial [Stegodyphus mimosarum]
scaffold1788	872089	872276	188	81	0.00693857	0.0339509	-0.0270123	-350.338	CHH	evm.model.scaffold1788.24	exon	--	Arginine/serine-rich protein PNISR, partial [Stegodyphus mimosarum]
scaffold1788	1175318	1175403	86	25	0.00419328	0.0454534	-0.0412601	-110.5	CHH	evm.model.scaffold1788.31	intron	--	dystrophin, putative [Ixodes scapularis]
scaffold179	109835	109900	66	24	0.00327184	0.062828	-0.0595562	-162.372	CHH	Target=GA-rich:1-426;Class=Low_complexity	repeat
scaffold179	109981	110049	69	22	0.00127561	0.0546343	-0.0533587	-147.503	CHH	Target=GA-rich:1-426;Class=Low_complexity	repeat
scaffold1790	566419	566683	265	81	0.517958	0.804196	-0.286238	-487.933	CG	evm.model.scaffold1790.2	intron	--	PREDICTED: 2-oxoglutarate dehydrogenase, mitochondrial-like [Metaseiulus occidentalis]
scaffold1794	406348	407017	670	103	0.0144233	0.119888	-0.105464	-552.418	CG	evm.model.scaffold1794.9	intron	--	MFS-type transporter, partial [Stegodyphus mimosarum]
scaffold1796	8126	8407	282	61	0.34731	0.746661	-0.399351	-522.526	CG	evm.model.scaffold1796.1	intron	--	PREDICTED: nuclear pore complex protein Nup85 isoform X2 [Ictidomys tridecemlineatus]
scaffold1796	36319	36830	512	89	0.183947	0.587992	-0.404046	-885.744	CG	evm.model.scaffold1796.1	intron	--	PREDICTED: nuclear pore complex protein Nup85 isoform X2 [Ictidomys tridecemlineatus]
scaffold1796	87622	88353	732	108	0.198509	0.532529	-0.33402	-1188.96	CG	evm.model.scaffold1796.2	intron	--	hypothetical protein LOTGIDRAFT_102434, partial [Lottia gigantea]
scaffold1796	110681	111280	600	94	0.174258	0.731385	-0.557127	-1393.4	CG	evm.model.scaffold1796.3	intron	--	TPA_inf: structural maintenance of chromosome protein SMC5/Spr18 [Amblyomma variegatum]
scaffold1796	111520	111977	458	107	0.389515	0.677897	-0.288382	-665.045	CG	evm.model.scaffold1796.3	intron	--	TPA_inf: structural maintenance of chromosome protein SMC5/Spr18 [Amblyomma variegatum]
scaffold1796	233964	234143	180	62	0.00359251	0.0341967	-0.0306042	-312.017	CHH	evm.model.scaffold1796.4	intron	--	ubiquitin specific protease, putative [Ixodes scapularis]
scaffold180	538777	539053	277	71	0.0146024	0.0663428	-0.0517404	-406.876	CG	evm.model.scaffold180.2	intron	--	PREDICTED: adenylate cyclase type 8 isoform X3 [Acyrthosiphon pisum]
scaffold1808	1959478	1959705	228	76	0.526967	0.710327	-0.18336	-422.903	CG	evm.model.scaffold1808.11.6	intron	--	Bromodomain-containing protein 4, partial [Stegodyphus mimosarum]
scaffold1810	456801	456986	186	49	0.0125916	0.134771	-0.122179	-326.493	CHH	evm.model.scaffold1810.4	intron	--	hypothetical protein IscW_ISCW013635 [Ixodes scapularis]
scaffold1816	427878	428410	533	162	0.0063937	0.0943223	-0.0879286	-1145.46	CHH	evm.model.scaffold1816.1_evm.model.scaffold1816.3	intron	--	PREDICTED: solute carrier family 35 member F3-like [Metaseiulus occidentalis]
scaffold1818	95715	96051	337	84	0.301802	0.692411	-0.390609	-559.057	CG	evm.model.scaffold1818.1	intron	--	hypothetical protein IscW_ISCW019625 [Ixodes scapularis]
scaffold1818	101889	102554	666	137	0.475496	0.754085	-0.278588	-764.939	CG	evm.model.scaffold1818.1	intron	--	hypothetical protein IscW_ISCW019625 [Ixodes scapularis]
scaffold1818	118613	118908	296	63	0.218486	0.582082	-0.363596	-583.945	CG	evm.model.scaffold1818.1	intron	--	hypothetical protein IscW_ISCW019625 [Ixodes scapularis]
scaffold1818	453547	454101	555	55	0.251877	0.75158	-0.499702	-587.891	CG	evm.model.scaffold1818.2.1	intron	--	PREDICTED: mitogen-activated protein kinase kinase kinase kinase 5 isoform X1 [Orussus abietinus]
scaffold1818	464678	464917	240	74	0.00277695	0.0464901	-0.0437132	-402.027	CHH	evm.model.scaffold1818.2.1	intron	--	PREDICTED: mitogen-activated protein kinase kinase kinase kinase 5 isoform X1 [Orussus abietinus]
scaffold1818	476364	476720	357	64	0.238122	0.51714	-0.279018	-485.984	CG	evm.model.scaffold1818.2.1	intron	--	PREDICTED: mitogen-activated protein kinase kinase kinase kinase 5 isoform X1 [Orussus abietinus]
scaffold1818	512015	512508	494	86	0.312606	0.688667	-0.376061	-794.246	CG	evm.model.scaffold1818.2.1	promoter	--	PREDICTED: mitogen-activated protein kinase kinase kinase kinase 5 isoform X1 [Orussus abietinus]
scaffold182	101757	102036	280	47	0.0422754	0.455941	-0.413665	-476.122	CG	evm.model.scaffold182.1	intron	--	PREDICTED: protein-cysteine N-palmitoyltransferase Rasp-like [Diaphorina citri]
scaffold182	498986	499284	299	102	0.0092379	0.0824189	-0.073181	-752.301	CG	evm.model.scaffold182.6	intron	--	ankyrin repeat-containing protein [Ixodes scapularis]
scaffold1820	165459	165892	434	77	0.413813	0.601761	-0.187948	-416.183	CG	evm.model.scaffold1820.3	intron	--	hypothetical protein X975_22635, partial [Stegodyphus mimosarum]
scaffold1822	413643	414001	359	97	0.217418	0.375296	-0.157878	-560.127	CG	evm.model.scaffold1822.3	intron	--	Importin-9, partial [Stegodyphus mimosarum]
scaffold1825	6930	7029	100	36	0.0085104	0.0449783	-0.0364679	-169.258	CHH	evm.model.scaffold1825.1	promoter	--	monocarboxylate transporter, putative [Ixodes scapularis]
scaffold1826	197377	197646	270	51	0.0284518	0.350661	-0.322209	-432.567	CG	evm.model.scaffold1826.3	intron	--	hypothetical protein IscW_ISCW020881 [Ixodes scapularis]
scaffold1826	201504	201896	393	60	0.0327612	0.383863	-0.351102	-491.757	CG	evm.model.scaffold1826.3	intron	--	hypothetical protein IscW_ISCW020881 [Ixodes scapularis]
scaffold1826	202186	202456	271	52	0.0708061	0.565989	-0.495183	-527.822	CG	evm.model.scaffold1826.3	intron	--	hypothetical protein IscW_ISCW020881 [Ixodes scapularis]
scaffold1828	182254	182930	677	104	0.107464	0.318997	-0.211532	-646.928	CG	Target=(CAATC)n:1-119;Class=Simple_repeat	repeat
scaffold1832	11384	11439	56	26	0.0042826	0.0293959	-0.0251133	-135.257	CHH	evm.model.scaffold1832.1	intron	--	methyl-CpG binding transcription regulator, putative [Ixodes scapularis]
scaffold1832	187588	188011	424	83	0.0242476	0.253389	-0.229141	-644.977	CG	evm.model.scaffold1832.9	intron	--	arylsulfatase B precursor, putative [Ixodes scapularis]
scaffold1832	188127	188432	306	64	0.0170016	0.242565	-0.225564	-597.047	CG	evm.model.scaffold1832.9	intron	--	arylsulfatase B precursor, putative [Ixodes scapularis]
scaffold1833	1080758	1081292	535	120	0.248807	0.547042	-0.298235	-1192.05	CG	evm.model.scaffold1833.1	intron	--	REST corepressor [Zootermopsis nevadensis]
scaffold1833	1084997	1085235	239	51	0.44517	0.755101	-0.309931	-413.307	CG	evm.model.scaffold1833.1	intron	--	REST corepressor [Zootermopsis nevadensis]
scaffold1833	1105474	1105885	412	83	0.408567	0.615327	-0.20676	-478.917	CG	evm.model.scaffold1833.1	intron	--	REST corepressor [Zootermopsis nevadensis]
scaffold1835	1043373	1043663	291	75	0.0802804	0.19723	-0.11695	-452.778	CG	evm.model.scaffold1835.4	intron	--	conserved hypothetical protein [Ixodes scapularis]
scaffold1837	158486	158739	254	59	0.0409727	0.210108	-0.169135	-504.253	CG	evm.model.scaffold1837.2	intron	--	SET and MYND domain-containing protein, putative [Ixodes scapularis]
scaffold1837	206234	206521	288	47	0.119741	0.579196	-0.459454	-407.351	CG	evm.model.scaffold1837.3	intron	--	Neuropathy target esterase, partial [Stegodyphus mimosarum]
scaffold1837	771158	771692	535	125	0.00945162	0.0581234	-0.0486717	-687.396	CG	evm.model.scaffold1837.12	TES	--	conserved hypothetical protein [Ixodes scapularis]
scaffold1837	771158	771692	535	125	0.00945162	0.0581234	-0.0486717	-687.396	CG	evm.model.scaffold1837.12	exon	--	conserved hypothetical protein [Ixodes scapularis]
scaffold1837	771158	771692	535	125	0.00945162	0.0581234	-0.0486717	-687.396	CG	evm.model.scaffold1837.12	intron	--	conserved hypothetical protein [Ixodes scapularis]
scaffold1843	1777373	1777685	313	79	0.0119717	0.0667975	-0.0548258	-516.334	CG	evm.model.scaffold1843.9	intron	--	PREDICTED: soluble guanylate cyclase 88E-like [Metaseiulus occidentalis]
scaffold1846	242923	243086	164	47	0.00326066	0.100925	-0.0976642	-269.82	CHH	evm.model.scaffold1846.4	intron	--	conserved hypothetical protein [Ixodes scapularis]
scaffold1846	242928	242988	61	10	0.00236992	0.072591	-0.0702211	-44.2042	CHG	evm.model.scaffold1846.4	intron	--	conserved hypothetical protein [Ixodes scapularis]
scaffold1850	551103	551399	297	65	0.0233738	0.131865	-0.108491	-423.122	CG	evm.model.scaffold1850.8	intron	--	solute carrier organic anion transporter, putative [Ixodes scapularis]
scaffold1851	618059	618157	99	31	0.0131338	0.053998	-0.0408643	-134.564	CHH	evm.model.scaffold1851.7	intron	--	serine protease inhibitor 18 RmS18 [Rhipicephalus microplus]
scaffold1857	839883	840295	413	88	0.011595	0.0670082	-0.0554132	-458.164	CG	evm.model.scaffold1857.13	exon	--	hypothetical protein IscW_ISCW024157 [Ixodes scapularis]
scaffold1857	839883	840295	413	88	0.011595	0.0670082	-0.0554132	-458.164	CG	evm.model.scaffold1857.13	intron	--	hypothetical protein IscW_ISCW024157 [Ixodes scapularis]
scaffold1859	819804	820006	203	60	0.0205746	0.0760246	-0.05545	-297.926	CHH	evm.model.scaffold1859.17	intron	--	vacuolar sorting protein, putative [Ixodes scapularis]
scaffold1859	819891	819986	96	17	0.00549467	0.063529	-0.0580343	-73.0817	CHG	evm.model.scaffold1859.17	intron	--	vacuolar sorting protein, putative [Ixodes scapularis]
scaffold1865	849141	849667	527	126	0.0066543	0.0645932	-0.0579389	-730.716	CG	evm.model.scaffold1865.10	intron	--	PREDICTED: scavenger receptor class B member 1-like [Metaseiulus occidentalis]
scaffold1865	849871	850200	330	72	0.0121335	0.0723778	-0.0602443	-401.953	CG	evm.model.scaffold1865.10	intron	--	PREDICTED: scavenger receptor class B member 1-like [Metaseiulus occidentalis]
scaffold1866	1103699	1103803	105	25	0.0113879	0.0974494	-0.0860615	-93.4849	CHG	evm.model.scaffold1866.1	intron	--	negative elongation factor A, putative [Ixodes scapularis]
scaffold1866	1117077	1117207	131	15	0.00226887	0.10548	-0.103211	-65.8826	CHG	evm.model.scaffold1866.1	intron	--	negative elongation factor A, putative [Ixodes scapularis]
scaffold1869	49702	50835	1134	236	0.15886	0.389599	-0.230739	-1763.16	CG	Target=(GATTG)n:1-74;Class=Simple_repeat	repeat
scaffold1869	49702	50835	1134	236	0.15886	0.389599	-0.230739	-1763.16	CG	evm.model.scaffold1869.1	intron	--	hypothetical protein IscW_ISCW020223 [Ixodes scapularis]
scaffold1869	269428	269668	241	35	0.037396	0.746145	-0.708749	-547.599	CG	evm.model.scaffold1869.2	intron	--	PREDICTED: TBC1 domain family member 9, partial [Tribolium castaneum]
scaffold1871	302993	303414	422	79	0.287673	0.50229	-0.214616	-493.393	CG	evm.model.scaffold1871.12	intron	--	PREDICTED: uncharacterized protein LOC100897647 [Metaseiulus occidentalis]
scaffold1874	187992	188346	355	69	0.0752464	0.202041	-0.126794	-403.527	CG	evm.model.scaffold1874.7_evm.model.scaffold1874.5	intron	--	TPA_exp: heterochromatin-associated protein HP1 [Amblyomma variegatum]
scaffold1875	276238	276838	601	93	0.360615	0.570029	-0.209414	-530.492	CG	evm.model.scaffold1875.2	intron	--	PREDICTED: ARF GTPase-activating protein GIT2-like isoform X5 [Neolamprologus brichardi]
scaffold1875	357664	358108	445	81	0.266132	0.438087	-0.171955	-511.741	CG	evm.model.scaffold1875.2	intron	--	PREDICTED: ARF GTPase-activating protein GIT2-like isoform X5 [Neolamprologus brichardi]
scaffold1875	359766	360468	703	143	0.543071	0.751947	-0.208876	-1095.21	CG	evm.model.scaffold1875.2	intron	--	PREDICTED: ARF GTPase-activating protein GIT2-like isoform X5 [Neolamprologus brichardi]
scaffold1875	360607	362023	1417	260	0.641852	0.849785	-0.207933	-2163.9	CG	evm.model.scaffold1875.2	intron	--	PREDICTED: ARF GTPase-activating protein GIT2-like isoform X5 [Neolamprologus brichardi]
scaffold1881	382487	382563	77	23	0.00859785	0.0375373	-0.0289394	-101.21	CHH	evm.model.scaffold1881.2	intron	--	zinc finger protein, putative [Ixodes scapularis]
scaffold1887	188156	188806	651	103	0.119745	0.324614	-0.20487	-632.517	CG	evm.model.scaffold1887.5	intron	--	ubiquilin 1,2, putative [Ixodes scapularis]
scaffold1887	371692	372082	391	75	0.442098	0.689882	-0.247784	-425.404	CG	evm.model.scaffold1887.10.1	intron	--	conserved hypothetical protein [Ixodes scapularis]
scaffold189	383671	383956	286	57	0.36936	0.842623	-0.473262	-421.464	CG	evm.model.scaffold189.6	intron	--	hypothetical protein IscW_ISCW020481 [Ixodes scapularis]
scaffold1894	644483	644924	442	89	0.489224	0.82843	-0.339206	-735.319	CG	evm.model.scaffold1894.7.2	intron	--	PREDICTED: transformation/transcription domain-associated protein [Ceratosolen solmsi marchali]
scaffold1894	648954	649263	310	75	0.0559922	0.286834	-0.230842	-487.487	CG	evm.model.scaffold1894.7.2	intron	--	PREDICTED: transformation/transcription domain-associated protein [Ceratosolen solmsi marchali]
scaffold1894	682075	682551	477	121	0.453975	0.634201	-0.180225	-720.993	CG	evm.model.scaffold1894.7.2	intron	--	PREDICTED: transformation/transcription domain-associated protein [Ceratosolen solmsi marchali]
scaffold1894	854530	854729	200	55	0.00408391	0.104982	-0.100899	-291.527	CHH	evm.model.scaffold1894.9	intron
scaffold1894	854546	854623	78	10	0.00125251	0.160765	-0.159513	-40.1456	CHG	evm.model.scaffold1894.9	intron
scaffold1894	1900808	1900886	79	20	0.0060929	0.0664301	-0.0603372	-91.0676	CHH	evm.model.scaffold1894.19	intron	--	Riboflavin transporter 2-A, partial [Stegodyphus mimosarum]
scaffold1894	2711723	2712102	380	81	0.112319	0.352255	-0.239937	-496.254	CG	evm.model.scaffold1894.29	intron	--	Translation initiation factor eIF-2B subunit epsilon, partial [Stegodyphus mimosarum]
scaffold1897	124219	124645	427	96	0.352803	0.545624	-0.192822	-614.499	CG	evm.model.scaffold1897.5	intron	--	TPA_inf: domain in SPla and the ryanodine receptor [Amblyomma variegatum]
scaffold1897	144648	144916	269	76	0.00604796	0.0658819	-0.0598339	-435.197	CHH	evm.model.scaffold1897.7	intron	--	conserved hypothetical protein [Ixodes scapularis]
scaffold1898	1467819	1468326	508	100	0.0255013	0.185194	-0.159693	-648.062	CG	evm.model.scaffold1898.20	intron
scaffold1898	1468540	1468958	419	90	0.0134896	0.147939	-0.134449	-726.944	CG	evm.model.scaffold1898.20	intron
scaffold1898	2660393	2660761	369	62	0.124893	0.752545	-0.627652	-1019.41	CG	evm.model.scaffold1898.37_evm.model.scaffold1898.35	intron	--	Fasciculation and elongation protein zeta-2, partial [Stegodyphus mimosarum]
scaffold1898	2727067	2727581	515	103	0.554362	0.729369	-0.175008	-501.9	CG	evm.model.scaffold1898.38	intron	--	conserved hypothetical protein [Ixodes scapularis]
scaffold1900	779291	779405	115	43	0.00142822	0.0404999	-0.0390717	-152.635	CHH	evm.model.scaffold1900.2	intron	--	PREDICTED: zinc finger protein DPF3-like [Metaseiulus occidentalis]
scaffold1907	123357	124305	949	216	0.185462	0.377579	-0.192118	-1401.1	CG	evm.model.scaffold1907.1.1	intron	--	PREDICTED: LOW QUALITY PROTEIN: tyrosine-protein phosphatase Lar-like [Metaseiulus occidentalis]
scaffold1907	128938	129393	456	77	0.0931722	0.271365	-0.178193	-531.764	CG	evm.model.scaffold1907.1.1	intron	--	PREDICTED: LOW QUALITY PROTEIN: tyrosine-protein phosphatase Lar-like [Metaseiulus occidentalis]
scaffold1907	146005	146433	429	120	0.471991	0.686333	-0.214342	-927.138	CG	evm.model.scaffold1907.1.1	intron	--	PREDICTED: LOW QUALITY PROTEIN: tyrosine-protein phosphatase Lar-like [Metaseiulus occidentalis]
scaffold1907	306221	306318	98	28	0.00480962	0.0438341	-0.0390244	-139.504	CHH	evm.model.scaffold1907.3	utr3	--	conserved hypothetical protein [Ixodes scapularis]
scaffold1907	306221	306318	98	28	0.00480962	0.0438341	-0.0390244	-139.504	CHH	evm.model.scaffold1907.3	exon	--	conserved hypothetical protein [Ixodes scapularis]
scaffold1907	325685	326352	668	102	0.357074	0.559472	-0.202399	-634.688	CG	evm.model.scaffold1907.3	intron	--	conserved hypothetical protein [Ixodes scapularis]
scaffold1907	327753	328644	892	187	0.206298	0.445053	-0.238756	-1560.49	CG	evm.model.scaffold1907.3	intron	--	conserved hypothetical protein [Ixodes scapularis]
scaffold1907	522922	523166	245	87	0.00447812	0.0515933	-0.0471152	-490.653	CHH	evm.model.scaffold1907.8	intron
scaffold1908	1149748	1150068	321	99	0.00248849	0.0539799	-0.0514914	-554.376	CHH	evm.model.scaffold1908.12	intron
scaffold1908	2760660	2761170	511	64	0.369108	0.674203	-0.305095	-486.212	CG	evm.model.scaffold1908.19	intron	--	PREDICTED: ribosome biogenesis regulatory protein homolog [Crassostrea gigas]
scaffold1908	2761909	2762329	421	79	0.382886	0.749919	-0.367033	-685.231	CG	evm.model.scaffold1908.19	intron	--	PREDICTED: ribosome biogenesis regulatory protein homolog [Crassostrea gigas]
scaffold1908	2886698	2887110	413	89	0.507164	0.748435	-0.241271	-415.527	CG	evm.model.scaffold1908.20	intron	--	Rho GTPase-activating protein RICH2, putative [Ixodes scapularis]
scaffold1908	3495655	3496112	458	65	0.130335	0.391137	-0.260802	-423.893	CG	evm.model.scaffold1908.27	intron	--	PREDICTED: crossover junction endonuclease EME1-like isoform X1 [Crassostrea gigas]
scaffold1908	3520600	3521217	618	95	0.235335	0.550965	-0.315629	-689.471	CG	evm.model.scaffold1908.27	intron	--	PREDICTED: crossover junction endonuclease EME1-like isoform X1 [Crassostrea gigas]
scaffold1912	149158	149242	85	23	0.00432227	0.0448614	-0.0405391	-101.36	CHH	evm.model.scaffold1912.2	utr3	--	hypothetical protein IscW_ISCW008253 [Ixodes scapularis]
scaffold1912	149158	149242	85	23	0.00432227	0.0448614	-0.0405391	-101.36	CHH	evm.model.scaffold1912.2	exon	--	hypothetical protein IscW_ISCW008253 [Ixodes scapularis]
scaffold1913	464620	464963	344	87	0.0216732	0.171131	-0.149458	-617.655	CG	evm.model.scaffold1913.4	intron	--	proteasome activator complex subunit, putative [Ixodes scapularis]
scaffold1913	1038329	1038700	372	80	0.049065	0.515358	-0.466293	-1010.21	CG	evm.model.scaffold1913.9_evm.model.scaffold1913.10	intron	--	tripartite motif-containing protein, putative [Pediculus humanus corporis]
scaffold1913	1706496	1706904	409	86	0.201149	0.485196	-0.284047	-670.592	CG	evm.model.scaffold1913.16.10	intron	--	map/microtubule affinity-regulating kinase 2,4, putative [Ixodes scapularis]
scaffold1913	1713116	1713494	379	65	0.273191	0.601636	-0.328445	-506.738	CG	evm.model.scaffold1913.16.10	intron	--	map/microtubule affinity-regulating kinase 2,4, putative [Ixodes scapularis]
scaffold1913	1916351	1916922	572	64	0.424035	0.793433	-0.369398	-558.436	CG	evm.model.scaffold1913.20_evm.model.scaffold1913.21	intron	--	hypothetical protein BRAFLDRAFT_276229 [Branchiostoma floridae]
scaffold1913	1916351	1916922	572	64	0.424035	0.793433	-0.369398	-558.436	CG	evm.model.scaffold1913.20_evm.model.scaffold1913.21	exon	--	hypothetical protein BRAFLDRAFT_276229 [Branchiostoma floridae]
scaffold1913	1926008	1926430	423	83	0.14707	0.302928	-0.155859	-432.349	CG	evm.model.scaffold1913.20_evm.model.scaffold1913.21	intron	--	hypothetical protein BRAFLDRAFT_276229 [Branchiostoma floridae]
scaffold1913	1999532	1999770	239	73	0.0156828	0.204507	-0.188825	-524.905	CG	evm.model.scaffold1913.24	intron	--	hypothetical protein IscW_ISCW020275 [Ixodes scapularis]
scaffold1913	2471357	2471432	76	11	0.000850003	0.0265846	-0.0257346	-44.068	CHG	evm.model.scaffold1913.33	intron	--	neuroglobin, putative [Ixodes scapularis]
scaffold1913	2555442	2555778	337	46	0.0904037	0.483451	-0.393048	-455.363	CG	evm.model.scaffold1913.35	intron	--	FKBP-type peptidyl-prolyl cis-trans isomerase, putative [Ixodes scapularis]
scaffold1913	3394611	3395133	523	65	0.0264307	0.427238	-0.400807	-497.469	CG	evm.model.scaffold1913.48.3	intron	--	hypothetical protein DAPPUDRAFT_304824 [Daphnia pulex]
scaffold1913	3395293	3396129	837	89	0.0152185	0.2211	-0.205881	-567.414	CG	evm.model.scaffold1913.48.3	intron	--	hypothetical protein DAPPUDRAFT_304824 [Daphnia pulex]
scaffold192	133590	133711	122	35	0.00347171	0.0490595	-0.0455878	-238.886	CHH	evm.model.scaffold192.6	intron	--	secreted protein, putative [Ixodes scapularis]
scaffold192	1212466	1212630	165	67	0.00174298	0.03953	-0.037787	-348.378	CHH	Target=(TATG)n:1-385;Class=Simple_repeat	repeat
scaffold192	1212466	1212630	165	67	0.00174298	0.03953	-0.037787	-348.378	CHH	evm.model.scaffold192.13	intron	--	serine protease inhibitor 13 RmS13 [Rhipicephalus microplus]
scaffold1921	777496	777634	139	47	0.0058967	0.0297343	-0.0238376	-203.338	CHH	evm.model.scaffold1921.8	utr5	--	Lethal(2) giant larvae protein-like protein, partial [Stegodyphus mimosarum]
scaffold1921	777496	777634	139	47	0.0058967	0.0297343	-0.0238376	-203.338	CHH	evm.model.scaffold1921.8	exon	--	Lethal(2) giant larvae protein-like protein, partial [Stegodyphus mimosarum]
scaffold1921	777496	777634	139	47	0.0058967	0.0297343	-0.0238376	-203.338	CHH	evm.model.scaffold1921.8	intron	--	Lethal(2) giant larvae protein-like protein, partial [Stegodyphus mimosarum]
scaffold1922	1430355	1430512	158	43	0.00346624	0.0487335	-0.0452673	-190.179	CHH	Target=(TA)n:2-60;Class=Simple_repeat	repeat
scaffold1923	837012	837409	398	81	0.517225	0.798654	-0.281429	-440.017	CG	evm.model.scaffold1923.12	intron	--	conserved hypothetical protein [Ixodes scapularis]
scaffold1923	839250	840025	776	115	0.199792	0.402131	-0.202339	-735.273	CG	evm.model.scaffold1923.12	intron	--	conserved hypothetical protein [Ixodes scapularis]
scaffold1926	955800	956071	272	51	0.190433	0.626955	-0.436522	-404.846	CG	evm.model.scaffold1926.5	intron	--	PREDICTED: H(+)/Cl(-) exchange transporter 7-like [Metaseiulus occidentalis]
scaffold1926	1256960	1257026	67	23	0.00472827	0.048721	-0.0439927	-107.687	CHH	evm.model.scaffold1926.11	exon	--	AAEL004263-PA [Aedes aegypti]
scaffold1926	1256960	1257026	67	23	0.00472827	0.048721	-0.0439927	-107.687	CHH	evm.model.scaffold1926.11	utr3	--	AAEL004263-PA [Aedes aegypti]
scaffold1926	1269370	1269620	251	43	0.120857	0.637868	-0.51701	-475.038	CG	evm.model.scaffold1926.11	intron	--	AAEL004263-PA [Aedes aegypti]
scaffold1926	3839381	3840215	835	130	0.0107717	0.0878464	-0.0770747	-738.161	CG	evm.model.scaffold1926.29	intron	--	E3 ubiquitin-protein ligase MIB2 [Crassostrea gigas]
scaffold1929	57428	57697	270	68	0.33884	0.670122	-0.331282	-573.868	CG	evm.model.scaffold1929.2	intron	--	PREDICTED: putative methyltransferase C9orf114 homolog isoform X2 [Xenopus (Silurana) tropicalis]
scaffold193	501528	502096	569	91	0.0918522	0.418215	-0.326362	-631.523	CG	evm.model.scaffold193.3	promoter	--	hypothetical protein IscW_ISCW022017 [Ixodes scapularis]
scaffold193	501528	502096	569	91	0.0918522	0.418215	-0.326362	-631.523	CG	evm.model.scaffold193.4	intron	--	hypothetical protein IscW_ISCW022015 [Ixodes scapularis]
scaffold193	502248	502571	324	102	0.108795	0.417988	-0.309192	-927.159	CG	evm.model.scaffold193.3	promoter	--	hypothetical protein IscW_ISCW022017 [Ixodes scapularis]
scaffold193	502248	502571	324	102	0.108795	0.417988	-0.309192	-927.159	CG	evm.model.scaffold193.4	intron	--	hypothetical protein IscW_ISCW022015 [Ixodes scapularis]
scaffold1930	1108005	1108269	265	71	0.0161803	0.107759	-0.0915791	-503.963	CG	evm.model.scaffold1930.1.1	intron	--	PREDICTED: multiple epidermal growth factor-like domains protein 11-like isoform X1 [Apis dorsata]
scaffold1935	121587	121837	251	45	0.0612371	0.351143	-0.289906	-455.933	CG	evm.model.scaffold1935.2	intron	--	Activating signal cointegrator 1 complex subunit 3 [Zootermopsis nevadensis]
scaffold1935	143727	144288	562	103	0.469543	0.699024	-0.229481	-698.629	CG	evm.model.scaffold1935.2	intron	--	Activating signal cointegrator 1 complex subunit 3 [Zootermopsis nevadensis]
scaffold1935	183067	183689	623	116	0.159521	0.407068	-0.247546	-967.305	CG	evm.model.scaffold1935.2	intron	--	Activating signal cointegrator 1 complex subunit 3 [Zootermopsis nevadensis]
scaffold1935	184314	184956	643	120	0.334739	0.721278	-0.386539	-904.679	CG	evm.model.scaffold1935.2	intron	--	Activating signal cointegrator 1 complex subunit 3 [Zootermopsis nevadensis]
scaffold1935	194244	195011	768	143	0.426089	0.74034	-0.314251	-1020.45	CG	evm.model.scaffold1935.2	intron	--	Activating signal cointegrator 1 complex subunit 3 [Zootermopsis nevadensis]
scaffold1935	196585	196861	277	53	0.42391	0.844038	-0.420129	-409.671	CG	evm.model.scaffold1935.2	intron	--	Activating signal cointegrator 1 complex subunit 3 [Zootermopsis nevadensis]
scaffold1935	199658	200192	535	112	0.325741	0.724806	-0.399064	-1075.17	CG	evm.model.scaffold1935.2	intron	--	Activating signal cointegrator 1 complex subunit 3 [Zootermopsis nevadensis]
scaffold1935	256339	257862	1524	73	0.387233	0.668854	-0.281622	-443.789	CG	evm.model.scaffold1935.4	intron	--	subolesin [Haemaphysalis elliptica]
scaffold1935	430776	431438	663	72	0.424825	0.717637	-0.292812	-561.588	CG	evm.model.scaffold1935.10	intron	--	glutaminase, putative [Ixodes scapularis]
scaffold1935	430776	431438	663	72	0.424825	0.717637	-0.292812	-561.588	CG	evm.model.scaffold1935.10	utr3	--	glutaminase, putative [Ixodes scapularis]
scaffold1935	430776	431438	663	72	0.424825	0.717637	-0.292812	-561.588	CG	evm.model.scaffold1935.10	exon	--	glutaminase, putative [Ixodes scapularis]
scaffold1943	1169695	1169758	64	4	0.00156659	0.0571865	-0.0556199	-18.8113	CHG	evm.model.scaffold1943.15	intron	--	PREDICTED: nuclear mitotic apparatus protein 1 isoform X2 [Saimiri boliviensis boliviensis]
scaffold1943	1177346	1177651	306	67	0.308951	0.549158	-0.240207	-575.427	CG	evm.model.scaffold1943.15	intron	--	PREDICTED: nuclear mitotic apparatus protein 1 isoform X2 [Saimiri boliviensis boliviensis]
scaffold1948	283412	284040	629	100	0.334323	0.555801	-0.221478	-605.103	CG	evm.model.scaffold1948.5	intron	--	PREDICTED: denticleless protein homolog [Sorex araneus]
scaffold1948	382995	383680	686	162	0.334354	0.723477	-0.389123	-1330.86	CG	evm.model.scaffold1948.6	intron	--	chaperonin complex component, TCP-1 delta subunit, putative [Ixodes scapularis]
scaffold1949	144316	144464	149	56	0.00170289	0.0568394	-0.0551365	-302.263	CHH	Target=(GATTG)n:1-94;Class=Simple_repeat	repeat
scaffold1949	290329	290996	668	109	0.541182	0.821973	-0.28079	-559.839	CG	evm.model.scaffold1949.4	intron	--	Zinc finger protein 226, partial [Stegodyphus mimosarum]
scaffold1950	633705	633794	90	28	0.00576419	0.0358171	-0.030053	-126.862	CHH	evm.model.scaffold1950.16	promoter	--	hypothetical protein M514_00498 [Trichuris suis]
scaffold1950	687168	687236	69	9	0.00578048	0.054451	-0.0486706	-32.3673	CHG	evm.model.scaffold1950.17	exon	--	PREDICTED: protein aveugle-like [Metaseiulus occidentalis]
scaffold1950	687168	687236	69	9	0.00578048	0.054451	-0.0486706	-32.3673	CHG	evm.model.scaffold1950.17	intron	--	PREDICTED: protein aveugle-like [Metaseiulus occidentalis]
scaffold1950	2331143	2331430	288	59	0.100121	0.273205	-0.173083	-453.744	CG	evm.model.scaffold1950.33	intron	--	PREDICTED: eukaryotic translation initiation factor 3 subunit E [Saccoglossus kowalevskii]
scaffold1951	875882	876218	337	77	0.197642	0.379375	-0.181734	-615.304	CG	evm.model.scaffold1951.10	intron	--	PREDICTED: histone acetyltransferase KAT6B isoform X3 [Latimeria chalumnae]
scaffold1951	1603227	1603635	409	68	0.115629	0.326224	-0.210595	-482.466	CG	evm.model.scaffold1951.25	intron	--	type I secretion target GGXGXDXXX repeat-containing domain protein [Tolypothrix sp. PCC 7601]
scaffold1956	388469	388794	326	77	0.0285629	0.295429	-0.266866	-639.553	CG	evm.model.scaffold1956.5	intron	--	hypothetical protein HELRODRAFT_87124 [Helobdella robusta]
scaffold1956	462646	462919	274	73	0.365953	0.531505	-0.165552	-404.839	CG	evm.model.scaffold1956.5	intron	--	hypothetical protein HELRODRAFT_87124 [Helobdella robusta]
scaffold1958	806285	806742	458	93	0.415516	0.628935	-0.213419	-568.25	CG	evm.model.scaffold1958.5	intron	--	PREDICTED: ribonuclease H2 subunit B-like [Saccoglossus kowalevskii]
scaffold1958	1005319	1005479	161	55	0.0067506	0.0461204	-0.0393698	-302.869	CHH	evm.model.scaffold1958.7	exon	--	hypothetical protein IscW_ISCW007056 [Ixodes scapularis]
scaffold1958	1005319	1005479	161	55	0.0067506	0.0461204	-0.0393698	-302.869	CHH	evm.model.scaffold1958.7	intron	--	hypothetical protein IscW_ISCW007056 [Ixodes scapularis]
scaffold1958	3461305	3461472	168	53	0.00537605	0.0681462	-0.0627701	-260.632	CHH	Target=(CAATC)n:4-114;Class=Simple_repeat	repeat
scaffold196	132278	132591	314	64	0.188166	0.630179	-0.442012	-852.748	CG	evm.model.scaffold196.3	intron	--	U5 snRNP-specific protein, putative [Ixodes scapularis]
scaffold196	135812	136164	353	83	0.0207552	0.172509	-0.151754	-596.062	CG	evm.model.scaffold196.3	intron	--	U5 snRNP-specific protein, putative [Ixodes scapularis]
scaffold196	136614	137396	783	156	0.0364019	0.235253	-0.198852	-1337.36	CG	evm.model.scaffold196.3	intron	--	U5 snRNP-specific protein, putative [Ixodes scapularis]
scaffold196	138079	138365	287	57	0.022061	0.170384	-0.148323	-450.425	CG	evm.model.scaffold196.3	intron	--	U5 snRNP-specific protein, putative [Ixodes scapularis]
scaffold196	139940	140285	346	84	0.0358758	0.312073	-0.276197	-807.988	CG	evm.model.scaffold196.3	intron	--	U5 snRNP-specific protein, putative [Ixodes scapularis]
scaffold196	143473	143733	261	62	0.0186717	0.125912	-0.10724	-481.158	CG	evm.model.scaffold196.3	intron	--	U5 snRNP-specific protein, putative [Ixodes scapularis]
scaffold1962	340752	340810	59	26	0.00519019	0.042929	-0.0377388	-120.439	CHH	Target=(TC)n:2-100;Class=Simple_repeat	repeat
scaffold1962	400923	401514	592	72	0.478236	0.826259	-0.348023	-409.576	CG	evm.model.scaffold1962.6	intron	--	hypothetical protein X975_16341, partial [Stegodyphus mimosarum]
scaffold1962	645014	645715	702	78	0.182721	0.49149	-0.308769	-556.441	CG	evm.model.scaffold1962.8	intron	--	conserved hypothetical protein [Ixodes scapularis]
scaffold1963	994592	995004	413	103	0.054148	0.220672	-0.166524	-892.627	CG	evm.model.scaffold1963.9	intron	--	RecName: Full=Sphingomyelin phosphodiesterase D; Short=SMD; Short=SMase D; Short=Sphingomyelinase D; Flags: Precursor [Ixodes scapularis]
scaffold1964	320709	321214	506	91	0.0162415	0.101008	-0.0847661	-474.659	CG	evm.model.scaffold1964.10	intron	--	hypothetical protein IscW_ISCW022867 [Ixodes scapularis]
scaffold1965	121056	121383	328	69	0.0444998	0.164904	-0.120404	-403.161	CG	evm.model.scaffold1965.2	intron	--	ixoderin precursor, putative [Ixodes scapularis]
scaffold1966	2769181	2769466	286	72	0.215166	0.490837	-0.275671	-623.809	CG	evm.model.scaffold1966.20	intron	--	PREDICTED: H(+)/Cl(-) exchange transporter 7-like [Metaseiulus occidentalis]
scaffold1966	2779202	2779808	607	91	0.24544	0.42187	-0.17643	-489.377	CG	evm.model.scaffold1966.20	intron	--	PREDICTED: H(+)/Cl(-) exchange transporter 7-like [Metaseiulus occidentalis]
scaffold1966	3166427	3166549	123	38	0.00366835	0.0429962	-0.0393279	-168.921	CHH	evm.model.scaffold1966.27	promoter	--	RING finger protein, putative [Ixodes scapularis]
scaffold1969	29515	29951	437	66	0.120734	0.323413	-0.202678	-497.164	CG	evm.model.scaffold1969.1	promoter	--	conserved hypothetical protein [Ixodes scapularis]
scaffold1969	30985	31420	436	91	0.0470064	0.179192	-0.132186	-704.322	CG	evm.model.scaffold1969.1	promoter	--	conserved hypothetical protein [Ixodes scapularis]
scaffold1970	1625094	1625564	471	104	0.0114491	0.0735439	-0.0620948	-608.044	CG	Target=(TATG)n:1-295;Class=Simple_repeat	repeat
scaffold1970	2253727	2254098	372	66	0.202086	0.674098	-0.472012	-596.402	CG	evm.model.scaffold1970.12	intron	--	PREDICTED: uncharacterized protein LOC100890916 isoform X1 [Strongylocentrotus purpuratus]
scaffold1975	362479	363025	547	136	0.070443	0.243515	-0.173072	-700.816	CG	evm.model.scaffold1975.9_evm.model.scaffold1975.8	intron	--	PREDICTED: heterogeneous nuclear ribonucleoprotein L [Solenopsis invicta]
scaffold1977	230879	231128	250	53	0.413862	0.651086	-0.237224	-414.052	CG	evm.model.scaffold1977.2	intron	--	conserved hypothetical protein [Ixodes scapularis]
scaffold1983	1024208	1024636	429	95	0.0142144	0.131697	-0.117482	-656.443	CG	evm.model.scaffold1983.3	intron
scaffold1983	1147036	1147466	431	75	0.163983	0.368323	-0.204339	-521.394	CG	evm.model.scaffold1983.5	intron	--	hypothetical protein LOTGIDRAFT_235539 [Lottia gigantea]
scaffold1983	1162826	1164049	1224	156	0.34359	0.538872	-0.195281	-946.469	CG	evm.model.scaffold1983.6	promoter
scaffold1983	1164147	1164626	480	81	0.360607	0.549713	-0.189106	-515.61	CG	evm.model.scaffold1983.6	promoter
scaffold1985	829480	830284	805	152	0.216124	0.427158	-0.211034	-1016.86	CG	evm.model.scaffold1985.14	intron	--	alpha-mannosidase II, putative [Ixodes scapularis]
scaffold1985	921143	921740	598	78	0.39392	0.814685	-0.420765	-452.415	CG	evm.model.scaffold1985.17	intron	--	PREDICTED: 39S ribosomal protein L9, mitochondrial [Bactrocera cucurbitae]
scaffold1985	922647	923804	1158	216	0.232074	0.650561	-0.418487	-2440.88	CG	evm.model.scaffold1985.17	intron	--	PREDICTED: 39S ribosomal protein L9, mitochondrial [Bactrocera cucurbitae]
scaffold1985	929393	929733	341	49	0.26439	0.81306	-0.54867	-532.734	CG	evm.model.scaffold1985.17	intron	--	PREDICTED: 39S ribosomal protein L9, mitochondrial [Bactrocera cucurbitae]
scaffold1985	929889	931074	1186	165	0.225991	0.60993	-0.383939	-1393.78	CG	evm.model.scaffold1985.17	intron	--	PREDICTED: 39S ribosomal protein L9, mitochondrial [Bactrocera cucurbitae]
scaffold1990	279208	279529	322	70	0.344801	0.547583	-0.202783	-474.507	CG	evm.model.scaffold1990.3	intron	--	PREDICTED: carnitine O-acetyltransferase-like [Metaseiulus occidentalis]
scaffold1993	1714246	1714326	81	17	0.00588865	0.0814615	-0.0755729	-82.6497	CHH	evm.model.scaffold1993.12	intron	--	hypothetical protein HELRODRAFT_99451 [Helobdella robusta]
scaffold1999	273016	273174	159	50	0.0428193	0.147928	-0.105109	-250.37	CHH	Target=(TG)n:1-118;Class=Simple_repeat	repeat
scaffold1999	496338	496451	114	29	0.00206302	0.0603716	-0.0583086	-143.453	CHH	evm.model.scaffold1999.2	intron
scaffold20	771318	771462	145	41	0.00198418	0.0874598	-0.0854756	-211.62	CHH	evm.model.scaffold20.6	intron	--	Endothelin-converting enzyme 2, partial [Stegodyphus mimosarum]
scaffold20	806446	807004	559	145	0.500245	0.641385	-0.14114	-717.769	CG	evm.model.scaffold20.7	intron	--	conserved hypothetical protein [Ixodes scapularis]
scaffold200	699728	700059	332	47	0.175648	0.517449	-0.341801	-471.692	CG	evm.model.scaffold200.12	intron	--	valacyclovir hydrolase, putative [Ixodes scapularis]
scaffold2007	294947	295247	301	73	0.285274	0.572579	-0.287304	-607.355	CG	evm.model.scaffold2007.1	intron
scaffold2007	297054	297434	381	64	0.487292	0.72482	-0.237528	-444.195	CG	evm.model.scaffold2007.1	intron
scaffold2007	297495	298012	518	104	0.438284	0.647691	-0.209407	-668.927	CG	evm.model.scaffold2007.1	intron
scaffold2007	306575	307076	502	93	0.139842	0.435423	-0.295582	-779.937	CG	evm.model.scaffold2007.1	intron
scaffold2007	309921	310362	442	75	0.428061	0.627572	-0.199511	-440.691	CG	evm.model.scaffold2007.1	intron
scaffold2007	321968	323000	1033	108	0.288754	0.585022	-0.296268	-863.821	CG	evm.model.scaffold2007.1	intron
scaffold2007	327597	328502	906	88	0.421454	0.650632	-0.229178	-508.412	CG	evm.model.scaffold2007.1	intron
scaffold2007	339132	339646	515	70	0.124132	0.327611	-0.203479	-499.622	CG	evm.model.scaffold2007.1	intron
scaffold2010	39359	39409	51	9	0.000673655	0.0360466	-0.035373	-36.3883	CHG	evm.model.scaffold2010.2	intron	--	NAD(P) transhydrogenase, mitochondrial, partial [Stegodyphus mimosarum]
scaffold2010	39359	39409	51	9	0.000673655	0.0360466	-0.035373	-36.3883	CHG	evm.model.scaffold2010.2	exon	--	NAD(P) transhydrogenase, mitochondrial, partial [Stegodyphus mimosarum]
scaffold2023	508599	508941	343	92	0.2808	0.611297	-0.330497	-862.353	CG	evm.model.scaffold2023.8	intron	--	TPA_inf: DeltaNp63gamma [Lottia gigantea]
scaffold2023	532983	533919	937	150	0.132791	0.457066	-0.324275	-1114.4	CG	evm.model.scaffold2023.8	intron	--	TPA_inf: DeltaNp63gamma [Lottia gigantea]
scaffold2023	566497	566943	447	57	0.238253	0.537305	-0.299052	-432.325	CG	evm.model.scaffold2023.9	intron	--	laminin beta 1 chain, putative [Ixodes scapularis]
scaffold2023	596543	597463	921	83	0.419611	0.777869	-0.358258	-525.626	CG	evm.model.scaffold2023.9	intron	--	laminin beta 1 chain, putative [Ixodes scapularis]
scaffold2023	596543	597463	921	83	0.419611	0.777869	-0.358258	-525.626	CG	evm.model.scaffold2023.9	exon	--	laminin beta 1 chain, putative [Ixodes scapularis]
scaffold2023	643963	645040	1078	111	0.144139	0.448552	-0.304414	-974.922	CG	evm.model.scaffold2023.11	intron	--	conserved hypothetical protein [Ixodes scapularis]
scaffold2023	646304	646636	333	45	0.121179	0.675247	-0.554068	-501.593	CG	evm.model.scaffold2023.11	intron	--	conserved hypothetical protein [Ixodes scapularis]
scaffold2023	647488	648184	697	93	0.263079	0.632165	-0.369086	-680.66	CG	evm.model.scaffold2023.11	intron	--	conserved hypothetical protein [Ixodes scapularis]
scaffold2023	1135856	1136441	586	77	0.204802	0.419071	-0.214269	-453.441	CG	evm.model.scaffold2023.24	intron	--	galactose-3-O-sulfotransferase, putative [Ixodes scapularis]
scaffold2026	66986	67236	251	77	0.0451281	0.188243	-0.143115	-465.285	CG	evm.model.scaffold2026.2	intron	--	cell adhesion molecule, putative [Ixodes scapularis]
scaffold2028	574254	574798	545	104	0.408592	0.657901	-0.249309	-631.937	CG	evm.model.scaffold2028.7	intron	--	caspase-2 [Haemaphysalis longicornis]
scaffold2030	339537	339681	145	49	0.0150501	0.134387	-0.119337	-233.143	CHH	Target=(TG)n:1-396;Class=Simple_repeat	repeat
scaffold2035	296182	296658	477	70	0.0266876	0.39248	-0.365793	-798.855	CG	evm.model.scaffold2035.5	intron	--	hypothetical protein L798_08557 [Zootermopsis nevadensis]
scaffold2035	296949	297583	635	81	0.0584394	0.314954	-0.256514	-704.45	CG	evm.model.scaffold2035.5	intron	--	hypothetical protein L798_08557 [Zootermopsis nevadensis]
scaffold2035	1432446	1432800	355	71	0.540241	0.734996	-0.194755	-441.745	CG	evm.model.scaffold2035.17	intron	--	membrane protein, putative [Ixodes scapularis]
scaffold2038	10956	11817	862	93	0.172783	0.613419	-0.440636	-906.398	CG	evm.model.scaffold2038.1	exon	--	Ubiquitin-protein ligase E3B [Zootermopsis nevadensis]
scaffold2038	10956	11817	862	93	0.172783	0.613419	-0.440636	-906.398	CG	evm.model.scaffold2038.1	intron	--	Ubiquitin-protein ligase E3B [Zootermopsis nevadensis]
scaffold2038	17898	18257	360	84	0.078271	0.244802	-0.166531	-569.202	CG	evm.model.scaffold2038.1	intron	--	Ubiquitin-protein ligase E3B [Zootermopsis nevadensis]
scaffold2038	22236	22860	625	85	0.0261061	0.225743	-0.199637	-699.492	CG	evm.model.scaffold2038.1	intron	--	Ubiquitin-protein ligase E3B [Zootermopsis nevadensis]
scaffold2038	29474	29874	401	64	0.0536933	0.233478	-0.179785	-471.138	CG	evm.model.scaffold2038.1	intron	--	Ubiquitin-protein ligase E3B [Zootermopsis nevadensis]
scaffold2038	39392	39830	439	69	0.114876	0.402839	-0.287963	-568.885	CG	evm.model.scaffold2038.1	intron	--	Ubiquitin-protein ligase E3B [Zootermopsis nevadensis]
scaffold2038	102885	103491	607	90	0.078219	0.216609	-0.13839	-495.563	CG	evm.model.scaffold2038.1	intron	--	Ubiquitin-protein ligase E3B [Zootermopsis nevadensis]
scaffold2038	174367	174807	441	103	0.351501	0.517915	-0.166414	-607.178	CG	evm.model.scaffold2038.1	intron	--	Ubiquitin-protein ligase E3B [Zootermopsis nevadensis]
scaffold2039	185025	185140	116	32	0.00300609	0.0425925	-0.0395864	-147.974	CHH	evm.model.scaffold2039.1	intron	--	hypothetical protein [Haemaphysalis longicornis]
scaffold2039	261701	262090	390	91	0.0302905	0.129872	-0.099581	-673.134	CG	evm.model.scaffold2039.1	intron	--	hypothetical protein [Haemaphysalis longicornis]
scaffold2039	286959	287066	108	29	0.00332065	0.0368402	-0.0335196	-122.282	CHH	evm.model.scaffold2039.1	intron	--	hypothetical protein [Haemaphysalis longicornis]
scaffold2040	391681	391985	305	87	0.294939	0.535424	-0.240485	-558.885	CG	evm.model.scaffold2040.3	intron	--	PREDICTED: uncharacterized protein LOC100897721 [Metaseiulus occidentalis]
scaffold2040	895883	896063	181	61	0.0054478	0.0576008	-0.052153	-335.805	CHH	evm.model.scaffold2040.15	promoter	--	PREDICTED: myosin-IB-like [Metaseiulus occidentalis]
scaffold2040	999743	1000217	475	136	0.515745	0.795098	-0.279354	-1384.95	CG	evm.model.scaffold2040.15	intron	--	PREDICTED: myosin-IB-like [Metaseiulus occidentalis]
scaffold2045	131820	132286	467	68	0.0377102	0.213831	-0.176121	-533.048	CG	evm.model.scaffold2045.2	promoter	--	5' nucleotidase, putative [Ixodes scapularis]
scaffold2045	631301	631518	218	28	0.022691	0.8314	-0.808709	-604.69	CG	evm.model.scaffold2045.6	intron	--	Nuclear distribution protein nudE-like 1, partial [Acanthisitta chloris]
scaffold2047	33588	34068	481	95	0.291154	0.439932	-0.148778	-455.799	CG	evm.model.scaffold2047.1	intron	--	PREDICTED: uncharacterized protein LOC100904929 [Metaseiulus occidentalis]
scaffold205	643265	643323	59	9	0.000678354	0.0232953	-0.0226169	-35.9035	CHG	evm.model.scaffold205.7	intron	--	cytochrome P450, putative [Ixodes scapularis]
scaffold205	714558	714886	329	96	0.0104113	0.107538	-0.0971268	-534.168	CHH	Target=(CAATC)n:4-68;Class=Simple_repeat	repeat
scaffold205	714558	714886	329	96	0.0104113	0.107538	-0.0971268	-534.168	CHH	Target=(TC)n:2-68;Class=Simple_repeat	repeat
scaffold2050	272325	272496	172	45	0.0034402	0.0415351	-0.0380949	-232.602	CHH	evm.model.scaffold2050.5.1	intron	--	cytochrome P450, putative [Ixodes scapularis]
scaffold2053	97918	98311	394	73	0.561966	0.733761	-0.171795	-404.742	CG	evm.model.scaffold2053.4	intron	--	prominin protein, putative [Ixodes scapularis]
scaffold2054	215213	216106	894	111	0.0334875	0.148607	-0.11512	-648.369	CG	Target=(TC)n:1-128;Class=Simple_repeat	repeat
scaffold2054	243667	244071	405	72	0.00988917	0.0904069	-0.0805177	-429.549	CG	evm.model.scaffold2054.2	TES	--	ABC transporter, putative [Ixodes scapularis]
scaffold2054	243667	244071	405	72	0.00988917	0.0904069	-0.0805177	-429.549	CG	evm.model.scaffold2054.2	exon	--	ABC transporter, putative [Ixodes scapularis]
scaffold2054	243667	244071	405	72	0.00988917	0.0904069	-0.0805177	-429.549	CG	evm.model.scaffold2054.2	intron	--	ABC transporter, putative [Ixodes scapularis]
scaffold2054	245264	245792	529	106	0.0244821	0.159332	-0.13485	-633.584	CG	evm.model.scaffold2054.2	intron	--	ABC transporter, putative [Ixodes scapularis]
scaffold2054	247030	247373	344	66	0.0605881	0.195834	-0.135246	-422.22	CG	evm.model.scaffold2054.2	intron	--	ABC transporter, putative [Ixodes scapularis]
scaffold2054	247582	248515	934	184	0.0147674	0.0939151	-0.0791478	-1079.39	CG	evm.model.scaffold2054.2	intron	--	ABC transporter, putative [Ixodes scapularis]
scaffold2054	249578	250208	631	64	0.0222113	0.215674	-0.193463	-460.91	CG	evm.model.scaffold2054.2	intron	--	ABC transporter, putative [Ixodes scapularis]
scaffold2054	257644	258123	480	84	0.0254683	0.125078	-0.0996102	-489.19	CG	evm.model.scaffold2054.2	exon	--	ABC transporter, putative [Ixodes scapularis]
scaffold2054	257644	258123	480	84	0.0254683	0.125078	-0.0996102	-489.19	CG	evm.model.scaffold2054.2	intron	--	ABC transporter, putative [Ixodes scapularis]
scaffold2054	259189	259979	791	89	0.0311848	0.224267	-0.193082	-643.022	CG	evm.model.scaffold2054.2	intron	--	ABC transporter, putative [Ixodes scapularis]
scaffold2056	1133927	1134725	799	117	0.415991	0.629516	-0.213525	-736.187	CG	evm.model.scaffold2056.3	intron	--	hypothetical protein IscW_ISCW000834 [Ixodes scapularis]
scaffold2056	1141014	1141505	492	96	0.194868	0.364676	-0.169807	-527.937	CG	evm.model.scaffold2056.3	intron	--	hypothetical protein IscW_ISCW000834 [Ixodes scapularis]
scaffold2058	384691	384897	207	60	0.00953456	0.0656989	-0.0561643	-349.4	CHH	evm.model.scaffold2058.6_evm.model.scaffold2058.8	intron	--	Procollagen-lysine,2-oxoglutarate 5-dioxygenase 3, partial [Stegodyphus mimosarum]
scaffold2058	384691	384897	207	60	0.00953456	0.0656989	-0.0561643	-349.4	CHH	evm.model.scaffold2058.7	intron	--	cell adhesion molecule, putative [Ixodes scapularis]
scaffold2058	908755	908880	126	42	0.00947106	0.0403769	-0.0309058	-206.338	CHH	evm.model.scaffold2058.19	intron	--	conserved hypothetical protein [Ixodes scapularis]
scaffold2058	1345688	1346082	395	47	0.112683	0.41047	-0.297787	-658.399	CG	evm.model.scaffold2058.26	intron	--	conserved hypothetical protein [Ixodes scapularis]
scaffold2058	1392478	1392717	240	61	0.417861	0.667631	-0.24977	-514.666	CG	evm.model.scaffold2058.27	intron
scaffold2058	1579116	1580364	1249	178	0.454916	0.719516	-0.2646	-1339.92	CG	evm.model.scaffold2058.29	intron
scaffold2058	1580481	1581415	935	88	0.356366	0.673058	-0.316692	-611.039	CG	evm.model.scaffold2058.29	intron
scaffold2061	1138294	1138672	379	90	0.645041	0.8356	-0.190559	-504.562	CG	evm.model.scaffold2061.11	intron	--	hypothetical protein KGM_14591 [Danaus plexippus]
scaffold2061	2000299	2000669	371	67	0.0246902	0.206709	-0.182019	-463.075	CG	evm.model.scaffold2061.14	intron	--	oligopeptide transporter, putative [Ixodes scapularis]
scaffold2066	192689	192965	277	83	0.787796	0.90604	-0.118244	-439.547	CG	evm.model.scaffold2066.4.1	intron	--	TPA_inf: hypothetical protein 646 [Amblyomma variegatum]
scaffold2070	1073824	1073894	71	22	0.00893397	0.0617611	-0.0528271	-96.2809	CHH	evm.model.scaffold2070.11	intron	--	PREDICTED: mediator of RNA polymerase II transcription subunit 30-like [Metaseiulus occidentalis]
scaffold2072	61056	61498	443	70	0.261144	0.650234	-0.38909	-639.89	CG	evm.model.scaffold2072.2	intron	--	conserved hypothetical protein [Ixodes scapularis]
scaffold2072	767359	767548	190	75	0.00732719	0.116628	-0.1093	-482.433	CHH	evm.model.scaffold2072.11	intron	--	gaba-B receptor, putative [Ixodes scapularis]
scaffold2078	999521	999977	457	62	0.0564887	0.320986	-0.264497	-625.74	CG	evm.model.scaffold2078.5	promoter	--	conserved hypothetical protein [Ixodes scapularis]
scaffold2078	1970026	1970099	74	15	0.0270446	0.0750427	-0.0479981	-54.5394	CHG	evm.model.scaffold2078.11	intron
scaffold2078	1980685	1980758	74	25	0.00527531	0.0407856	-0.0355103	-116.318	CHH	evm.model.scaffold2078.11	intron
scaffold2079	371201	371267	67	5	0.000842495	0.051066	-0.0502235	-21.9458	CHG	evm.model.scaffold2079.1	intron	--	hypothetical protein IscW_ISCW020614 [Ixodes scapularis]
scaffold2081	315746	316032	287	45	0.0916204	0.527489	-0.435868	-459.855	CG	evm.model.scaffold2081.6.1	intron	--	PREDICTED: nuclear pore membrane glycoprotein 210-like isoform X1 [Crassostrea gigas]
scaffold2082	992813	992928	116	16	0.00194813	0.200356	-0.198408	-91.8669	CHG	evm.model.scaffold2082.7	intron	--	conserved hypothetical protein [Ixodes scapularis]
scaffold2082	992818	992910	93	17	0.0115319	0.204727	-0.193195	-79.6936	CHH	evm.model.scaffold2082.7	intron	--	conserved hypothetical protein [Ixodes scapularis]
scaffold2085	399208	399448	241	66	0.00412615	0.0396851	-0.0355589	-346.757	CHH	evm.model.scaffold2085.4	intron	--	PREDICTED: glutamine synthetase-like [Aplysia californica]
scaffold2088	280278	280834	557	106	0.3676	0.666845	-0.299245	-916.04	CG	evm.model.scaffold2088.2	intron	--	zinc finger protein, putative [Ixodes scapularis]
scaffold2088	285541	286048	508	111	0.568322	0.799417	-0.231095	-887.844	CG	evm.model.scaffold2088.2	intron	--	zinc finger protein, putative [Ixodes scapularis]
scaffold2088	287042	288027	986	91	0.21642	0.47011	-0.253689	-622.324	CG	evm.model.scaffold2088.2	intron	--	zinc finger protein, putative [Ixodes scapularis]
scaffold2088	1111076	1111485	410	114	0.406307	0.604681	-0.198374	-662.269	CG	evm.model.scaffold2088.16	intron	--	Transmembrane protein 132C, partial [Stegodyphus mimosarum]
scaffold2089	558678	559477	800	200	0.0901007	0.199072	-0.108971	-1396.61	CG	evm.model.scaffold2089.1	intron	--	urease [Emiliania huxleyi CCMP1516]
scaffold2090	740632	740792	161	44	0.00836952	0.0998476	-0.0914781	-303.189	CHH	Target=(TC)n:1-144;Class=Simple_repeat	repeat
scaffold2093	1590397	1591334	938	208	0.100917	0.395752	-0.294835	-2006.06	CG	Target=(CA)n:1-388;Class=Simple_repeat	repeat
scaffold2094	227757	228032	276	93	0.00566591	0.102124	-0.0964579	-684.784	CHH	Target=(CTCA)n:2-144;Class=Simple_repeat	repeat
scaffold2095	153729	153864	136	37	0.00556459	0.12847	-0.122906	-200.385	CHH	evm.model.scaffold2095.2	intron	--	hypothetical protein IscW_ISCW007358 [Ixodes scapularis]
scaffold2095	601433	601818	386	70	0.735638	0.90266	-0.167021	-480.694	CG	evm.model.scaffold2095.18	intron	--	F-box and WD domain protein, putative [Ixodes scapularis]
scaffold2095	770088	770220	133	36	0.00843266	0.0527354	-0.0443028	-176.171	CHH	evm.model.scaffold2095.24	intron	--	hypothetical protein IscW_ISCW007358 [Ixodes scapularis]
scaffold2095	787761	787953	193	56	0.00410605	0.0373563	-0.0332502	-287.03	CHH	Target=(GATTG)n:4-45;Class=Simple_repeat	repeat
scaffold2095	787761	787953	193	56	0.00410605	0.0373563	-0.0332502	-287.03	CHH	evm.model.scaffold2095.24	intron	--	hypothetical protein IscW_ISCW007358 [Ixodes scapularis]
scaffold2097	126590	126766	177	51	0.00280152	0.0676702	-0.0648687	-272.96	CHH	evm.model.scaffold2097.3_evm.model.scaffold2097.4	intron	--	Inducible metalloproteinase, putative [Ixodes scapularis]
scaffold2097	136365	136513	149	34	0.00149903	0.0665646	-0.0650656	-161.269	CHH	evm.model.scaffold2097.3_evm.model.scaffold2097.4	intron	--	Inducible metalloproteinase, putative [Ixodes scapularis]
scaffold2097	444599	445231	633	116	0.129375	0.454225	-0.32485	-987.016	CG	evm.model.scaffold2097.10	intron	--	Eukaryotic translation initiation factor 3 subunit L, partial [Stegodyphus mimosarum]
scaffold2097	760943	761293	351	75	0.372843	0.568021	-0.195178	-459.588	CG	evm.model.scaffold2097.17	intron	--	PREDICTED: cytosolic Fe-S cluster assembly factor NARFL [Chrysochloris asiatica]
scaffold2097	1312529	1312777	249	76	0.0039208	0.0680652	-0.0641444	-357.676	CHH	evm.model.scaffold2097.20	intron
scaffold2098	484681	484777	97	14	0.000840685	0.0300873	-0.0292467	-50.5951	CHG	evm.model.scaffold2098.4	intron
scaffold2099	269012	269147	136	53	0.00266546	0.0368282	-0.0341628	-201.108	CHH	evm.model.scaffold2099.3	intron
scaffold2101	1095862	1096207	346	80	0.674503	0.8633	-0.188797	-465.46	CG	evm.model.scaffold2101.15	intron	--	Programmed cell death 6-interacting protein, partial [Stegodyphus mimosarum]
scaffold2105	470357	470707	351	67	0.0081481	0.129009	-0.120861	-641.058	CG	evm.model.scaffold2105.6	promoter	--	PREDICTED: radical S-adenosyl methionine domain-containing protein 1, mitochondrial [Stegastes partitus]
scaffold2107	593385	593795	411	66	0.468232	0.785083	-0.316851	-421.135	CG	evm.model.scaffold2107.2	intron	--	component of oligomeric golgi complex, putative [Ixodes scapularis]
scaffold2109	333937	334017	81	4	0.00071404	0.0470099	-0.0462959	-17.823	CHG	evm.model.scaffold2109.3.1	intron	--	hypothetical protein TcasGA2_TC013593 [Tribolium castaneum]
scaffold2109	407598	407651	54	22	0.00552428	0.0390812	-0.0335569	-105.339	CHH	evm.model.scaffold2109.4	intron	--	PREDICTED: uncharacterized protein LOC100908780 [Metaseiulus occidentalis]
scaffold2109	407598	407651	54	22	0.00552428	0.0390812	-0.0335569	-105.339	CHH	evm.model.scaffold2109.4	exon	--	PREDICTED: uncharacterized protein LOC100908780 [Metaseiulus occidentalis]
scaffold211	887684	887900	217	67	0.00342815	0.0419612	-0.038533	-356.567	CHH	evm.model.scaffold211.9	intron	--	conserved hypothetical protein [Ixodes scapularis]
scaffold211	965022	965463	442	89	0.353208	0.641026	-0.287818	-598.374	CG	evm.model.scaffold211.11	intron	--	transcription initiation factor IIE, beta subunit, putative [Ixodes scapularis]
scaffold2111	822061	822121	61	11	0.000789245	0.0572532	-0.0564639	-47.7133	CHG	evm.model.scaffold2111.6	intron	--	PREDICTED: ras-like GTP-binding protein Rho1 isoform X2 [Bombyx mori]
scaffold2111	1253526	1253830	305	78	0.0705953	0.234889	-0.164294	-547.244	CG	evm.model.scaffold2111.20.1	intron	--	conserved hypothetical protein [Ixodes scapularis]
scaffold2111	1604127	1604207	81	28	0.00914266	0.0378796	-0.0287369	-127.684	CHH	evm.model.scaffold2111.27	intron	--	translation elongation factor EF-1 alpha/Tu, putative [Ixodes scapularis]
scaffold2111	2037407	2037858	452	88	0.184917	0.341587	-0.15667	-598.301	CG	evm.model.scaffold2111.39_evm.model.scaffold2111.40	exon	--	GJ22247 [Drosophila virilis]
scaffold2111	2037407	2037858	452	88	0.184917	0.341587	-0.15667	-598.301	CG	evm.model.scaffold2111.39_evm.model.scaffold2111.40	utr3	--	GJ22247 [Drosophila virilis]
scaffold2115	789523	789955	433	98	0.00866898	0.0846365	-0.0759675	-601.57	CG	evm.model.scaffold2115.7	intron
scaffold2117	1224557	1224613	57	29	0.00944134	0.0370971	-0.0276558	-101.151	CHG	Target=(TAGA)n:1-680;Class=Simple_repeat	repeat
scaffold2117	1224557	1224613	57	29	0.00944134	0.0370971	-0.0276558	-101.151	CHG	evm.model.scaffold2117.2	intron	--	nicotinic acetylcholine receptor alpha 6 subunit isoform VIII [Bactrocera dorsalis]
scaffold2117	1236414	1236559	146	41	0.00492188	0.0353455	-0.0304236	-193.862	CHH	evm.model.scaffold2117.2	exon	--	nicotinic acetylcholine receptor alpha 6 subunit isoform VIII [Bactrocera dorsalis]
scaffold2118	100271	100444	174	46	0.0135225	0.0910909	-0.0775683	-211.592	CHH	evm.model.scaffold2118.4	intron	--	hypothetical protein IscW_ISCW019517 [Ixodes scapularis]
scaffold212	544753	545091	339	62	0.0086278	0.180491	-0.171864	-498.591	CG	evm.model.scaffold212.8	intron	--	PREDICTED: oxytocin-neurophysin 1-like [Tupaia chinensis]
scaffold2122	57562	57800	239	57	0.00468878	0.118331	-0.113642	-336.63	CHH	Target=(TCTG)n:2-45;Class=Simple_repeat	repeat
scaffold2122	57602	57672	71	20	0.00186037	0.120896	-0.119035	-95.8203	CHG	Target=(TCTG)n:2-45;Class=Simple_repeat	repeat
scaffold2123	2317281	2317463	183	51	0.00772675	0.0540365	-0.0463098	-236.091	CHH	evm.model.scaffold2123.12	intron	--	PREDICTED: probable palmitoyltransferase ZDHHC1 isoform X2 [Maylandia zebra]
scaffold2138	130226	130340	115	36	0.0111019	0.0447613	-0.0336594	-160.747	CHH	evm.model.scaffold2138.4.1	intron	--	p63, putative [Ixodes scapularis]
scaffold2138	271862	272275	414	93	0.189	0.323353	-0.134354	-525.791	CG	evm.model.scaffold2138.11	intron	--	conserved hypothetical protein [Ixodes scapularis]
scaffold2138	2183200	2183263	64	9	0.000631125	0.0266086	-0.0259775	-34.7634	CHG	evm.model.scaffold2138.41	intron	--	GON-4-like protein, partial [Stegodyphus mimosarum]
scaffold2144	782450	783341	892	78	0.186481	0.509931	-0.32345	-559.524	CG	evm.model.scaffold2144.4	intron	--	PREDICTED: LOW QUALITY PROTEIN: kinesin family member 16B [Saccoglossus kowalevskii]
scaffold2144	794364	794861	498	121	0.223747	0.653008	-0.429262	-1404.45	CG	evm.model.scaffold2144.4	intron	--	PREDICTED: LOW QUALITY PROTEIN: kinesin family member 16B [Saccoglossus kowalevskii]
scaffold2144	835683	836080	398	75	0.612761	0.814296	-0.201535	-515.403	CG	evm.model.scaffold2144.5	intron	--	hypothetical protein IscW_ISCW006321 [Ixodes scapularis]
scaffold2144	838812	839288	477	83	0.391501	0.84006	-0.44856	-650.004	CG	evm.model.scaffold2144.5	intron	--	hypothetical protein IscW_ISCW006321 [Ixodes scapularis]
scaffold2144	865924	866603	680	132	0.209856	0.404234	-0.194378	-885.072	CG	evm.model.scaffold2144.5	intron	--	hypothetical protein IscW_ISCW006321 [Ixodes scapularis]
scaffold2144	907400	907886	487	64	0.0655755	0.354266	-0.288691	-575.523	CG	evm.model.scaffold2144.8.1	intron	--	PREDICTED: calcineurin subunit B type 2-like [Metaseiulus occidentalis]
scaffold2145	156596	156940	345	65	0.0947822	0.347489	-0.252707	-543.724	CG	evm.model.scaffold2145.1	intron	--	26S proteasome regulatory complex, subunit RPN9/PSMD13, putative [Ixodes scapularis]
scaffold2148	275942	275992	51	5	0.000721345	0.0369422	-0.0362209	-22.031	CHG	evm.model.scaffold2148.4	intron
scaffold2152	541655	542338	684	65	0.315501	0.676989	-0.361488	-525.405	CG	evm.model.scaffold2152.6	intron	--	PREDICTED: methyltransferase-like protein 10 [Harpegnathos saltator]
scaffold2158	404536	404887	352	60	0.0123678	0.180205	-0.167838	-511.309	CG	evm.model.scaffold2158.1	intron	--	neurotrimin, putative [Ixodes scapularis]
scaffold2159	367910	368219	310	74	0.00786172	0.0818509	-0.0739892	-415.885	CHH	evm.model.scaffold2159.2	promoter
scaffold2159	429123	429215	93	29	0.000905235	0.0241305	-0.0232253	-103.806	CHH	evm.model.scaffold2159.3	intron	--	kunitz-type serine protease inhibitor [Dermacentor variabilis]
scaffold2161	1933061	1933418	358	81	0.0206991	0.128616	-0.107917	-456.214	CG	evm.model.scaffold2161.6	intron	--	nitric oxide synthase, putative [Ixodes scapularis]
scaffold2163	267936	268043	108	26	0.00693316	0.0428987	-0.0359655	-107.621	CHH	evm.model.scaffold2163.3	promoter	--	conserved hypothetical protein [Ixodes scapularis]
scaffold2163	672215	672496	282	76	0.5634	0.729679	-0.166279	-419.81	CG	evm.model.scaffold2163.8	intron	--	Grb2 associated binder (Gab), putative [Ixodes scapularis]
scaffold2164	37335	37504	170	46	0.00322678	0.0521287	-0.0489019	-204.527	CHH	Target=(GA)n:1-88;Class=Simple_repeat	repeat
scaffold2167	352620	352801	182	47	0.0110584	0.0498769	-0.0388185	-205.867	CHH	evm.model.scaffold2167.11	intron	--	MULTISPECIES: transporter [Corynebacterium]
scaffold2168	24816	25123	308	68	0.462243	0.837831	-0.375589	-556.733	CG	evm.model.scaffold2168.2	intron	--	PREDICTED: proteasome subunit beta type-6 [Athalia rosae]
scaffold2168	32462	32674	213	59	0.329045	0.771491	-0.442445	-472.15	CG	evm.model.scaffold2168.2	intron	--	PREDICTED: proteasome subunit beta type-6 [Athalia rosae]
scaffold2168	33680	34090	411	40	0.047042	0.479778	-0.432736	-547.814	CG	evm.model.scaffold2168.2	intron	--	PREDICTED: proteasome subunit beta type-6 [Athalia rosae]
scaffold2168	365442	365861	420	52	0.129378	0.515936	-0.386558	-515.772	CG	evm.model.scaffold2168.12	intron	--	multidrug resistance protein, putative [Ixodes scapularis]
scaffold2168	365944	366392	449	72	0.113805	0.351251	-0.237446	-517.405	CG	evm.model.scaffold2168.12	intron	--	multidrug resistance protein, putative [Ixodes scapularis]
scaffold2168	372692	373196	505	82	0.231187	0.515255	-0.284068	-655.975	CG	evm.model.scaffold2168.12	intron	--	multidrug resistance protein, putative [Ixodes scapularis]
scaffold2169	270922	272259	1338	237	0.253975	0.552256	-0.298282	-1631.05	CG	evm.model.scaffold2169.1	intron
scaffold2169	958423	958514	92	15	0.00196018	0.0583577	-0.0563975	-91.4211	CHH	Target=(GAA)n:1-189;Class=Simple_repeat	repeat
scaffold2172	1534227	1534349	123	51	0.00201924	0.0753197	-0.0733004	-254.901	CHH	Target=(TC)n:2-84;Class=Simple_repeat	repeat
scaffold2175	315889	316252	364	92	0.354656	0.596193	-0.241537	-682.896	CG	evm.model.scaffold2175.4	intron	--	conserved hypothetical protein [Ixodes scapularis]
scaffold2175	359348	359721	374	96	0.611945	0.836595	-0.224651	-608.627	CG	evm.model.scaffold2175.5	intron	--	hypothetical protein LOTGIDRAFT_235539 [Lottia gigantea]
scaffold218	262246	262668	423	92	0.0421034	0.176511	-0.134408	-784.377	CG	evm.model.scaffold218.3	exon	--	conserved hypothetical protein [Ixodes scapularis]
scaffold218	262246	262668	423	92	0.0421034	0.176511	-0.134408	-784.377	CG	evm.model.scaffold218.3	intron	--	conserved hypothetical protein [Ixodes scapularis]
scaffold2182	380936	381211	276	73	0.671343	0.877899	-0.206555	-499.895	CG	evm.model.scaffold2182.4	promoter	--	PREDICTED: proteasome-associated protein ECM29 homolog [Crassostrea gigas]
scaffold2183	326382	326845	464	117	0.384536	0.531136	-0.1466	-556.687	CG	evm.model.scaffold2183.7	intron	--	Golgin subfamily A member 3, partial [Stegodyphus mimosarum]
scaffold2186	171278	171662	385	101	0.00839885	0.0600181	-0.0516193	-570.327	CG	evm.model.scaffold2186.4	intron	--	conserved hypothetical protein [Ixodes scapularis]
scaffold2188	47617	48069	453	62	0.0122593	0.132723	-0.120464	-417.965	CG	evm.model.scaffold2188.1	intron	--	hypothetical protein IscW_ISCW023360 [Ixodes scapularis]
scaffold2192	884770	884891	122	56	0.00374293	0.0294851	-0.0257422	-259.163	CHH	Target=(TC)n:1-93;Class=Simple_repeat	repeat
scaffold2192	1696049	1696452	404	51	0.0794101	0.631162	-0.551752	-685.647	CG	evm.model.scaffold2192.12	intron	--	hypothetical protein LOTGIDRAFT_232423 [Lottia gigantea]
scaffold2192	1696575	1697011	437	68	0.23927	0.600936	-0.361665	-704.697	CG	evm.model.scaffold2192.12	intron	--	hypothetical protein LOTGIDRAFT_232423 [Lottia gigantea]
scaffold2192	1710911	1711219	309	74	0.631195	0.883992	-0.252797	-498.099	CG	evm.model.scaffold2192.12	intron	--	hypothetical protein LOTGIDRAFT_232423 [Lottia gigantea]
scaffold2198	76726	76789	64	16	0.00408632	0.0576912	-0.0536049	-73.9719	CHH	evm.model.scaffold2198.1	intron
scaffold22	932452	932986	535	68	0.109768	0.4571	-0.347333	-565.777	CG	evm.model.scaffold22.8	intron	--	AGAP004266-PA [Anopheles gambiae str. PEST]
scaffold2208	253295	253654	360	67	0.0127654	0.128967	-0.116201	-405.143	CG	evm.model.scaffold2208.7	intron	--	cytochrome P450, putative [Ixodes scapularis]
scaffold2209	306908	307301	394	82	0.0767638	0.209989	-0.133226	-509.202	CG	evm.model.scaffold2209.7	intron	--	microsomal glutathione S-transferase, putative [Ixodes scapularis]
scaffold2210	1551409	1551973	565	127	0.020105	0.259191	-0.239086	-755.849	CG	evm.model.scaffold2210.5	intron	--	PREDICTED: carboxypeptidase Q-like [Wasmannia auropunctata]
scaffold2213	2763162	2764101	940	141	0.0121247	0.174501	-0.162377	-754.458	CG	evm.model.scaffold2213.17	intron	--	conserved hypothetical protein [Ixodes scapularis]
scaffold2214	355426	356077	652	66	0.346065	0.563551	-0.217486	-442.789	CG	evm.model.scaffold2214.3	intron	--	pheromone and odorant receptor, putative [Ixodes scapularis]
scaffold2220	1424994	1425066	73	36	0.00139443	0.0313265	-0.029932	-187.344	CHH	Target=(TC)n:1-166;Class=Simple_repeat	repeat
scaffold2223	159064	160094	1031	184	0.0219088	0.186862	-0.164953	-1202.41	CG	evm.model.scaffold2223.6	intron	--	Eukaryotic elongation factor 2 kinase, partial [Stegodyphus mimosarum]
scaffold2223	189831	190715	885	123	0.333376	0.640604	-0.307229	-784.731	CG	evm.model.scaffold2223.7	intron	--	conserved hypothetical protein [Ixodes scapularis]
scaffold2223	192297	192756	460	110	0.585572	0.854382	-0.26881	-1040.58	CG	evm.model.scaffold2223.7	intron	--	conserved hypothetical protein [Ixodes scapularis]
scaffold2223	271574	272063	490	93	0.0498409	0.387316	-0.337475	-767.239	CG	evm.model.scaffold2223.10	intron	--	fetal alzheimer antigen, putative [Ixodes scapularis]
scaffold2223	295100	295447	348	72	0.581879	0.790723	-0.208844	-571.147	CG	evm.model.scaffold2223.10	exon	--	fetal alzheimer antigen, putative [Ixodes scapularis]
scaffold2223	295100	295447	348	72	0.581879	0.790723	-0.208844	-571.147	CG	evm.model.scaffold2223.10	TSS	--	fetal alzheimer antigen, putative [Ixodes scapularis]
scaffold2223	295100	295447	348	72	0.581879	0.790723	-0.208844	-571.147	CG	evm.model.scaffold2223.10	promoter	--	fetal alzheimer antigen, putative [Ixodes scapularis]
scaffold2223	296360	296962	603	132	0.600461	0.802379	-0.201918	-959.308	CG	evm.model.scaffold2223.10	promoter	--	fetal alzheimer antigen, putative [Ixodes scapularis]
scaffold2228	644508	644887	380	94	0.012895	0.0713277	-0.0584328	-509.292	CG	evm.model.scaffold2228.6	intron	--	conserved hypothetical protein [Ixodes scapularis]
scaffold223	180028	180564	537	59	0.157602	0.502663	-0.34506	-415.616	CG	evm.model.scaffold223.8_evm.model.scaffold223.6	intron	--	hypoxia-inducbile protein, putative [Ixodes scapularis]
scaffold2236	275020	275520	501	121	0.660445	0.832752	-0.172307	-718.41	CG	evm.model.scaffold2236.3	intron	--	PREDICTED: beclin 1-associated autophagy-related key regulator isoform X2 [Acromyrmex echinatior]
scaffold2236	885742	886257	516	116	0.345829	0.738965	-0.393136	-1125.2	CG	evm.model.scaffold2236.5	intron	--	hypothetical protein IscW_ISCW007622 [Ixodes scapularis]
scaffold2236	887217	887465	249	51	0.176498	0.434389	-0.257892	-405.888	CG	evm.model.scaffold2236.5	intron	--	hypothetical protein IscW_ISCW007622 [Ixodes scapularis]
scaffold2236	887583	888183	601	107	0.198803	0.44778	-0.248978	-924.92	CG	evm.model.scaffold2236.5	intron	--	hypothetical protein IscW_ISCW007622 [Ixodes scapularis]
scaffold2236	891584	892003	420	97	0.235411	0.403578	-0.168167	-579.717	CG	evm.model.scaffold2236.5	intron	--	hypothetical protein IscW_ISCW007622 [Ixodes scapularis]
scaffold2236	894359	894930	572	116	0.166033	0.580277	-0.414244	-1622.69	CG	evm.model.scaffold2236.5	intron	--	hypothetical protein IscW_ISCW007622 [Ixodes scapularis]
scaffold2236	903276	903667	392	90	0.594573	0.835717	-0.241144	-600.669	CG	evm.model.scaffold2236.5	intron	--	hypothetical protein IscW_ISCW007622 [Ixodes scapularis]
scaffold2236	906400	906927	528	120	0.410792	0.814956	-0.404163	-1060.5	CG	evm.model.scaffold2236.5	intron	--	hypothetical protein IscW_ISCW007622 [Ixodes scapularis]
scaffold2236	915108	915560	453	60	0.414228	0.668487	-0.254259	-458.437	CG	evm.model.scaffold2236.5	intron	--	hypothetical protein IscW_ISCW007622 [Ixodes scapularis]
scaffold2236	1129913	1130636	724	74	0.280998	0.595869	-0.314871	-517.629	CG	evm.model.scaffold2236.7	intron	--	hypothetical protein IscW_ISCW013635 [Ixodes scapularis]
scaffold2236	1614790	1615342	553	117	0.441192	0.743281	-0.302089	-870.605	CG	evm.model.scaffold2236.9	intron
scaffold2236	1620068	1620326	259	54	0.204114	0.587004	-0.38289	-578.416	CG	evm.model.scaffold2236.9	intron
scaffold2236	1702319	1702702	384	70	0.136185	0.601878	-0.465693	-796.947	CG	evm.model.scaffold2236.11	intron	--	dedicator of cytokinesis protein, putative [Ixodes scapularis]
scaffold2236	1758415	1758986	572	97	0.0333804	0.255028	-0.221648	-843.826	CG	evm.model.scaffold2236.12	intron	--	PREDICTED: dedicator of cytokinesis protein 3 isoform X1 [Athalia rosae]
scaffold2236	1763135	1763619	485	89	0.150897	0.500665	-0.349768	-862.961	CG	evm.model.scaffold2236.12	intron	--	PREDICTED: dedicator of cytokinesis protein 3 isoform X1 [Athalia rosae]
scaffold2236	1763980	1764619	640	120	0.182764	0.427841	-0.245077	-710.963	CG	evm.model.scaffold2236.12	intron	--	PREDICTED: dedicator of cytokinesis protein 3 isoform X1 [Athalia rosae]
scaffold2236	1778592	1779249	658	112	0.138426	0.384826	-0.246401	-817.611	CG	evm.model.scaffold2236.12	intron	--	PREDICTED: dedicator of cytokinesis protein 3 isoform X1 [Athalia rosae]
scaffold2241	975109	975599	491	125	0.0131609	0.0771443	-0.0639834	-627.354	CG	Target=(CAATC)n:1-69;Class=Simple_repeat	repeat
scaffold2245	44769	44977	209	76	0.00440021	0.0606922	-0.056292	-413.042	CHH	evm.model.scaffold2245.4	intron	--	RNA polymerase II second largest subunit, partial [Parasteatoda tepidariorum]
scaffold2246	329332	329606	275	94	0.713537	0.839034	-0.125498	-519.82	CG	evm.model.scaffold2246.4	intron	--	protein downstream neighbor of Son, putative [Ixodes scapularis]
scaffold2250	345803	346346	544	69	0.221104	0.703518	-0.482413	-646.806	CG	evm.model.scaffold2250.1	intron	--	PREDICTED: probable cardiolipin synthase (CMP-forming) [Strongylocentrotus purpuratus]
scaffold2250	346942	347365	424	83	0.282915	0.694508	-0.411592	-779.684	CG	evm.model.scaffold2250.1	intron	--	PREDICTED: probable cardiolipin synthase (CMP-forming) [Strongylocentrotus purpuratus]
scaffold2253	100343	101004	662	73	0.023795	0.47006	-0.446265	-885.924	CG	evm.model.scaffold2253.3	intron	--	PREDICTED: putative protein arginine N-methyltransferase 9 isoform X2 [Struthio camelus australis]
scaffold2253	103642	104080	439	67	0.281206	0.586826	-0.305619	-484.652	CG	evm.model.scaffold2253.3	intron	--	PREDICTED: putative protein arginine N-methyltransferase 9 isoform X2 [Struthio camelus australis]
scaffold2253	106996	107355	360	58	0.020282	0.589012	-0.56873	-768.033	CG	evm.model.scaffold2253.3	intron	--	PREDICTED: putative protein arginine N-methyltransferase 9 isoform X2 [Struthio camelus australis]
scaffold2253	298940	299610	671	45	0.0513837	0.628587	-0.577203	-447.022	CG	evm.model.scaffold2253.8	intron	--	N-alpha-acetyltransferase 15, NatA auxiliary subunit, partial [Stegodyphus mimosarum]
scaffold2258	304215	304855	641	107	0.0206735	0.171795	-0.151122	-876.284	CG	evm.model.scaffold2258.3	intron	--	PREDICTED: calpain-A-like isoform X4 [Solenopsis invicta]
scaffold2263	641182	643128	1947	237	0.0161804	0.334968	-0.318787	-2470.72	CG	evm.model.scaffold2263.10	intron	--	PREDICTED: sodium/potassium/calcium exchanger Nckx30C isoform X2 [Athalia rosae]
scaffold2264	369384	370070	687	112	0.130023	0.408912	-0.278889	-943.083	CG	evm.model.scaffold2264.6	intron	--	vacuolar membrane protein pep18, putative [Ixodes scapularis]
scaffold2264	370619	370883	265	58	0.357766	0.710466	-0.352701	-511.04	CG	evm.model.scaffold2264.6	intron	--	vacuolar membrane protein pep18, putative [Ixodes scapularis]
scaffold2264	477164	477642	479	85	0.475042	0.809194	-0.334152	-567.655	CG	evm.model.scaffold2264.7	intron	--	hypothetical protein CAPTEDRAFT_18730 [Capitella teleta]
scaffold2264	555596	555998	403	81	0.0578673	0.158972	-0.101105	-440.391	CG	evm.model.scaffold2264.9	intron	--	pkd1l2, putative [Ixodes scapularis]
scaffold2264	555596	555998	403	81	0.0578673	0.158972	-0.101105	-440.391	CG	evm.model.scaffold2264.9	exon	--	pkd1l2, putative [Ixodes scapularis]
scaffold2264	563898	564240	343	76	0.0100631	0.121091	-0.111028	-515.271	CG	evm.model.scaffold2264.9	intron	--	pkd1l2, putative [Ixodes scapularis]
scaffold2264	563898	564240	343	76	0.0100631	0.121091	-0.111028	-515.271	CG	evm.model.scaffold2264.9	exon	--	pkd1l2, putative [Ixodes scapularis]
scaffold2264	577145	577522	378	94	0.0785157	0.241725	-0.163209	-531.605	CG	evm.model.scaffold2264.9	intron	--	pkd1l2, putative [Ixodes scapularis]
scaffold2264	605791	606330	540	75	0.0489337	0.17007	-0.121136	-424.253	CG	evm.model.scaffold2264.11	intron
scaffold2264	606764	607242	479	85	0.0416377	0.179117	-0.137479	-600.27	CG	evm.model.scaffold2264.11	intron
scaffold2264	620889	621195	307	79	0.0131726	0.0994683	-0.0862957	-551.667	CG	evm.model.scaffold2264.11	intron
scaffold2264	729152	729588	437	69	0.020478	0.165706	-0.145228	-546.287	CG	evm.model.scaffold2264.12	exon	--	hypothetical protein IscW_ISCW000316 [Ixodes scapularis]
scaffold2264	729152	729588	437	69	0.020478	0.165706	-0.145228	-546.287	CG	evm.model.scaffold2264.12	intron	--	hypothetical protein IscW_ISCW000316 [Ixodes scapularis]
scaffold2264	732030	732386	357	76	0.072797	0.207668	-0.134871	-450.414	CG	evm.model.scaffold2264.12	intron	--	hypothetical protein IscW_ISCW000316 [Ixodes scapularis]
scaffold2264	732030	732386	357	76	0.072797	0.207668	-0.134871	-450.414	CG	evm.model.scaffold2264.12	exon	--	hypothetical protein IscW_ISCW000316 [Ixodes scapularis]
scaffold2264	1056075	1056433	359	67	0.202956	0.485351	-0.282395	-550.272	CG	evm.model.scaffold2264.16.3	intron	--	hypothetical protein BRAFLDRAFT_199751 [Branchiostoma floridae]
scaffold2265	87574	88069	496	69	0.540408	0.784027	-0.24362	-473.093	CG	evm.model.scaffold2265.3	intron	--	PREDICTED: multiple epidermal growth factor-like domains protein 8-like [Metaseiulus occidentalis]
scaffold2266	291761	292208	448	72	0.309792	0.53862	-0.228828	-562.935	CG	evm.model.scaffold2266.4	utr3	--	DNA repair protein RAD51/RHP55, putative [Ixodes scapularis]
scaffold2266	291761	292208	448	72	0.309792	0.53862	-0.228828	-562.935	CG	evm.model.scaffold2266.4	exon	--	DNA repair protein RAD51/RHP55, putative [Ixodes scapularis]
scaffold2269	165696	165794	99	35	0.00602496	0.0373317	-0.0313067	-142.817	CHH	evm.model.scaffold2269.2	intron	--	DNA replication licensing factor, putative [Ixodes scapularis]
scaffold2269	175447	175543	97	9	0.00138704	0.0512381	-0.0498511	-37.1897	CHG	evm.model.scaffold2269.2	intron	--	DNA replication licensing factor, putative [Ixodes scapularis]
scaffold2271	608999	609462	464	97	0.0387691	0.613409	-0.574639	-1727.05	CG	evm.model.scaffold2271.5	intron	--	COMM domain-containing protein, putative [Ixodes scapularis]
scaffold2271	609536	610337	802	159	0.0382611	0.336953	-0.298692	-1824.96	CG	evm.model.scaffold2271.5	intron	--	COMM domain-containing protein, putative [Ixodes scapularis]
scaffold2271	613347	614146	800	96	0.0537061	0.393194	-0.339488	-747.265	CG	evm.model.scaffold2271.5	intron	--	COMM domain-containing protein, putative [Ixodes scapularis]
scaffold2273	505750	505841	92	31	0.00190316	0.0495139	-0.0476107	-139.683	CHH	evm.model.scaffold2273.1	intron	--	PREDICTED: E3 ubiquitin-protein ligase RING1 [Bombus impatiens]
scaffold2274	221842	222501	660	119	0.370413	0.637866	-0.267452	-739.04	CG	evm.model.scaffold2274.7	intron	--	predicted protein [Nematostella vectensis]
scaffold2279	327303	327597	295	87	0.00891358	0.0986532	-0.0897396	-543.446	CHH	evm.model.scaffold2279.3	intron	--	PREDICTED: serine/threonine-protein kinase haspin, partial [Apaloderma vittatum]
scaffold228	730701	731019	319	84	0.486091	0.696108	-0.210016	-661.598	CG	evm.model.scaffold228.4	intron	--	Oxysterol-binding protein-related protein 6 [Zootermopsis nevadensis]
scaffold228	846462	846773	312	80	0.0147982	0.180261	-0.165462	-552.591	CG	Target=(GATTG)n:1-124;Class=Simple_repeat	repeat
scaffold2282	360261	360429	169	62	0.00750144	0.041681	-0.0341796	-291.999	CHH	evm.model.scaffold2282.3	promoter	--	ubiquitin-conjugating enzyme E2M [Danaus plexippus]
scaffold2287	2062494	2063022	529	78	0.0117808	0.201173	-0.189392	-556.488	CG	evm.model.scaffold2287.15	intron	--	monocarboxylate transporter, putative [Ixodes scapularis]
scaffold2287	2082062	2082398	337	87	0.00492826	0.227034	-0.222105	-600.794	CHH	evm.model.scaffold2287.15	intron	--	monocarboxylate transporter, putative [Ixodes scapularis]
scaffold2287	2082122	2082174	53	9	0.0178652	0.231361	-0.213496	-44.4802	CHG	evm.model.scaffold2287.15	intron	--	monocarboxylate transporter, putative [Ixodes scapularis]
scaffold2287	2082233	2082314	82	9	0.0161099	0.326546	-0.310437	-55.6171	CHG	evm.model.scaffold2287.15	intron	--	monocarboxylate transporter, putative [Ixodes scapularis]
scaffold2289	251043	251474	432	99	0.0121949	0.0811641	-0.0689692	-602.921	CG	evm.model.scaffold2289.1.6	intron	--	lysine-ketoglutarate reductase/saccharopine dehydrogenase [Haemaphysalis longicornis]
scaffold229	1067282	1067532	251	61	0.10048	0.200088	-0.0996081	-401.134	CG	evm.model.scaffold229.10	intron	--	Gametocyte-specific factor 1, partial [Stegodyphus mimosarum]
scaffold229	1420609	1420720	112	39	0.00583377	0.0473966	-0.0415628	-201.326	CHH	evm.model.scaffold229.13	promoter
scaffold2294	347909	348349	441	41	0.0270266	0.486715	-0.459689	-415.77	CG	evm.model.scaffold2294.2	intron	--	cysteine-rich motor neuron, putative [Ixodes scapularis]
scaffold2294	384677	385499	823	87	0.0904695	0.347751	-0.257282	-530.73	CG	evm.model.scaffold2294.3	intron	--	tRNA synthetases class II, putative [Ixodes scapularis]
scaffold2294	384677	385499	823	87	0.0904695	0.347751	-0.257282	-530.73	CG	Target=(AATAG)n:2-114;Class=Simple_repeat	repeat
scaffold2294	405370	405568	199	9	0.00593959	0.0446495	-0.0387099	-31.0441	CHG	evm.model.scaffold2294.4	intron	--	cysteine-rich motor neuron, putative [Ixodes scapularis]
scaffold2298	2033879	2034412	534	89	0.537312	0.790605	-0.253293	-674.932	CG	evm.model.scaffold2298.5	intron	--	DNA damage inducible protein, putative [Ixodes scapularis]
scaffold2298	3834461	3834874	414	70	0.628069	0.834041	-0.205972	-412.329	CG	evm.model.scaffold2298.27	intron	--	oxysterol-binding protein 1, putative [Ixodes scapularis]
scaffold2302	608182	608647	466	59	0.0280896	0.161392	-0.133302	-407.304	CG	evm.model.scaffold2302.2	intron	--	tolloid like [Achaearanea tepidariorum]
scaffold2302	608834	609526	693	109	0.0293893	0.150226	-0.120836	-754.486	CG	evm.model.scaffold2302.2	intron	--	tolloid like [Achaearanea tepidariorum]
scaffold2302	1593530	1593772	243	73	0.0283945	0.169735	-0.141341	-500.361	CG	evm.model.scaffold2302.6	intron	--	fatty acid transporter, putative [Ixodes scapularis]
scaffold2302	1835922	1836007	86	27	0.00304596	0.0306573	-0.0276114	-121.207	CHH	evm.model.scaffold2302.8	intron	--	PREDICTED: FK506-binding protein 15-like [Saccoglossus kowalevskii]
scaffold2302	1886115	1886685	571	100	0.286363	0.575476	-0.289114	-986.157	CG	evm.model.scaffold2302.8	intron	--	PREDICTED: FK506-binding protein 15-like [Saccoglossus kowalevskii]
scaffold2302	1941656	1941916	261	75	0.412842	0.78762	-0.374777	-580.87	CG	evm.model.scaffold2302.8	intron	--	PREDICTED: FK506-binding protein 15-like [Saccoglossus kowalevskii]
scaffold2302	2148300	2148637	338	73	0.0322393	0.107496	-0.0752562	-419.24	CG	Target=(CA)n:1-142;Class=Simple_repeat	repeat
scaffold2303	20465	20742	278	61	0.451565	0.667379	-0.215814	-425.452	CG	evm.model.scaffold2303.2	intron	--	Cdc6 protein, putative [Ixodes scapularis]
scaffold2303	1554679	1554856	178	53	0.00254677	0.0318052	-0.0292585	-288.828	CHH	Target=GA-rich:30-179;Class=Low_complexity	repeat
scaffold2308	1165384	1165609	226	58	0.391697	0.804724	-0.413027	-439.18	CG	evm.model.scaffold2308.3	intron	--	hypothetical protein IscW_ISCW006189 [Ixodes scapularis]
scaffold2308	1168386	1168647	262	54	0.37339	0.814991	-0.4416	-443.511	CG	evm.model.scaffold2308.3	intron	--	hypothetical protein IscW_ISCW006189 [Ixodes scapularis]
scaffold2308	1168386	1168647	262	54	0.37339	0.814991	-0.4416	-443.511	CG	evm.model.scaffold2308.3	exon	--	hypothetical protein IscW_ISCW006189 [Ixodes scapularis]
scaffold2308	1503628	1504057	430	94	0.490623	0.653058	-0.162435	-416.606	CG	evm.model.scaffold2308.8.2	intron	--	Rab-3A-interacting protein, partial [Stegodyphus mimosarum]
scaffold2308	1991612	1991689	78	32	0.00491411	0.0284799	-0.0235658	-141.725	CHH	evm.model.scaffold2308.12_evm.model.scaffold2308.11	intron	--	glucose dehydrogenase, putative [Ixodes scapularis]
scaffold2308	2113245	2113542	298	63	0.016973	0.145514	-0.128541	-519.761	CG	evm.model.scaffold2308.12_evm.model.scaffold2308.11	intron	--	glucose dehydrogenase, putative [Ixodes scapularis]
scaffold2308	2246573	2246837	265	70	0.264696	0.873656	-0.60896	-935.132	CG	evm.model.scaffold2308.14	intron	--	hypothetical protein IscW_ISCW006189 [Ixodes scapularis]
scaffold2308	2262441	2262558	118	30	0.0109055	0.0654284	-0.0545229	-141.408	CHH	evm.model.scaffold2308.14	intron	--	hypothetical protein IscW_ISCW006189 [Ixodes scapularis]
scaffold2311	836759	837068	310	51	0.0330433	0.266899	-0.233856	-429.053	CG	evm.model.scaffold2311.1	intron	--	serine protease inhibitor 12 RmS12 [Rhipicephalus microplus]
scaffold2314	178936	179431	496	121	0.00893386	0.0720761	-0.0631422	-886.464	CG	evm.model.scaffold2314.8	intron	--	Ankyrin repeat domain-containing protein 50, partial [Stegodyphus mimosarum]
scaffold2314	320752	321209	458	78	0.017089	0.128188	-0.111099	-544.238	CG	evm.model.scaffold2314.9	intron	--	ubiquitin specific protease, putative [Ixodes scapularis]
scaffold2316	773426	773476	51	18	0.098783	0.193468	-0.0946852	-116.364	CHH	Target=(CACG)n:4-140;Class=Simple_repeat	repeat
scaffold2319	1061428	1061763	336	83	0.421262	0.565678	-0.144416	-450.099	CG	evm.model.scaffold2319.4	intron
scaffold2320	630067	630425	359	80	0.568511	0.776046	-0.207535	-538.907	CG	evm.model.scaffold2320.10	intron	--	bcl2/adenovirus E1b 19-kD protein-interacting protein, putative [Ixodes scapularis]
scaffold2322	477117	477455	339	81	0.377485	0.581545	-0.204061	-482.223	CG	evm.model.scaffold2322.3.1	intron	--	Polycomb protein SCMH1 [Zootermopsis nevadensis]
scaffold2322	491767	492114	348	69	0.454901	0.780194	-0.325292	-400.906	CG	evm.model.scaffold2322.3.1	intron	--	Polycomb protein SCMH1 [Zootermopsis nevadensis]
scaffold2322	842891	843294	404	70	0.406805	0.745346	-0.338541	-466.163	CG	evm.model.scaffold2322.14	intron	--	Sulfatase-modifying factor 1 [Zootermopsis nevadensis]
scaffold2323	125481	125845	365	80	0.278123	0.540295	-0.262172	-556.322	CG	evm.model.scaffold2323.3	intron	--	purple acid phosphatase, putative [Ixodes scapularis]
scaffold2323	145961	146146	186	31	0.036305	0.710229	-0.673924	-405.01	CG	evm.model.scaffold2323.4	intron	--	Dual specificity mitogen-activated protein kinase kinase 4 [Rhipicephalus microplus]
scaffold2323	156208	156454	247	50	0.270003	0.598023	-0.32802	-494.103	CG	evm.model.scaffold2323.4	intron	--	Dual specificity mitogen-activated protein kinase kinase 4 [Rhipicephalus microplus]
scaffold2323	1221301	1221447	147	73	0.00613626	0.0827821	-0.0766458	-460.286	CHH	Target=(TGAG)n:1-292;Class=Simple_repeat	repeat
scaffold2325	611683	611736	54	8	0.000787779	0.0271098	-0.026322	-33.029	CHG	evm.model.scaffold2325.2	intron	--	conserved hypothetical protein [Ixodes scapularis]
scaffold2326	294227	294568	342	72	0.22166	0.512674	-0.291014	-663.877	CG	evm.model.scaffold2326.4	intron	--	Protein cornichon [Zootermopsis nevadensis]
scaffold2326	294665	295837	1173	175	0.318515	0.607136	-0.288621	-1299.45	CG	evm.model.scaffold2326.4	intron	--	Protein cornichon [Zootermopsis nevadensis]
scaffold2326	300177	300768	592	110	0.375534	0.61868	-0.243146	-797.986	CG	evm.model.scaffold2326.4	intron	--	Protein cornichon [Zootermopsis nevadensis]
scaffold2329	9307	9650	344	55	0.199128	0.51131	-0.312182	-463.598	CG	evm.model.scaffold2329.1	intron	--	hypothetical protein LOTGIDRAFT_229208 [Lottia gigantea]
scaffold2329	38766	39302	537	96	0.43351	0.790088	-0.356578	-509.94	CG	evm.model.scaffold2329.1	intron	--	hypothetical protein LOTGIDRAFT_229208 [Lottia gigantea]
scaffold2329	175688	175985	298	52	0.230778	0.682286	-0.451508	-455.06	CG	evm.model.scaffold2329.2	intron	--	manganese superoxide dismutase, putative [Ixodes scapularis]
scaffold2329	212464	212748	285	67	0.5233	0.840264	-0.316963	-401.272	CG	evm.model.scaffold2329.3.1	intron	--	pre-mRNA-splicing regulator WTAP, putative [Ixodes scapularis]
scaffold2331	245941	246096	156	45	0.00407525	0.0317282	-0.0276529	-200.195	CHH	evm.model.scaffold2331.2_evm.model.scaffold2331.3	intron
scaffold2332	728124	728799	676	112	0.0428124	0.186296	-0.143483	-848.501	CG	evm.model.scaffold2332.6	intron	--	PREDICTED: basement membrane-specific heparan sulfate proteoglycan core protein-like [Metaseiulus occidentalis]
scaffold2332	1043117	1043615	499	99	0.276558	0.74707	-0.470512	-911.08	CG	evm.model.scaffold2332.11	intron	--	hypothetical protein IscW_ISCW013424 [Ixodes scapularis]
scaffold2337	641817	641922	106	32	0.00680155	0.0529322	-0.0461306	-162.674	CHH	evm.model.scaffold2337.10.1	exon	--	6-phosphofructo-2-kinase/fructose 2,6-bisphosphatase, putative [Ixodes scapularis]
scaffold2337	641817	641922	106	32	0.00680155	0.0529322	-0.0461306	-162.674	CHH	evm.model.scaffold2337.10.1	intron	--	6-phosphofructo-2-kinase/fructose 2,6-bisphosphatase, putative [Ixodes scapularis]
scaffold2337	848837	849138	302	53	0.0216696	0.359266	-0.337596	-556.449	CG	evm.model.scaffold2337.12	intron	--	6-phosphofructo-2-kinase/fructose 2,6-bisphosphatase, putative [Ixodes scapularis]
scaffold2343	178430	178604	175	67	0.00270404	0.0314051	-0.028701	-342.534	CHH	evm.model.scaffold2343.1	intron	--	GABA-gated chloride channel [Rhipicephalus microplus]
scaffold2344	278660	278892	233	81	0.00549789	0.0727743	-0.0672764	-444.272	CHH	evm.model.scaffold2344.1	intron	--	Serine protease nudel [Zootermopsis nevadensis]
scaffold2345	665283	665577	295	64	0.16031	0.319601	-0.159292	-411.251	CG	evm.model.scaffold2345.10	intron
scaffold2345	1166534	1166972	439	81	0.43894	0.740372	-0.301432	-584.202	CG	evm.model.scaffold2345.16	intron	--	PREDICTED: epsin-2-like [Metaseiulus occidentalis]
scaffold2345	1167684	1168061	378	79	0.362964	0.639737	-0.276773	-618.953	CG	evm.model.scaffold2345.16	intron	--	PREDICTED: epsin-2-like [Metaseiulus occidentalis]
scaffold2345	1169081	1169611	531	97	0.282694	0.460498	-0.177804	-548.777	CG	evm.model.scaffold2345.16	intron	--	PREDICTED: epsin-2-like [Metaseiulus occidentalis]
scaffold2345	1189476	1190131	656	127	0.0707831	0.217163	-0.14638	-967.5	CG	evm.model.scaffold2345.16	intron	--	PREDICTED: epsin-2-like [Metaseiulus occidentalis]
scaffold2346	271341	271463	123	41	0.00228424	0.0279662	-0.025682	-205.823	CHH	evm.model.scaffold2346.13	intron	--	integrin alpha-ps, putative [Ixodes scapularis]
scaffold2348	94571	94928	358	80	0.100802	0.255483	-0.154681	-509.815	CG	evm.model.scaffold2348.2	intron	--	AGAP003349-PB-like protein [Anopheles sinensis]
scaffold2348	439091	439234	144	39	0.00733471	0.0598117	-0.052477	-184.315	CHH	evm.model.scaffold2348.2	intron	--	AGAP003349-PB-like protein [Anopheles sinensis]
scaffold2349	28309	28640	332	51	0.21029	0.458942	-0.248652	-404.205	CG	evm.model.scaffold2349.2	intron	--	hypothetical protein IscW_ISCW001346 [Ixodes scapularis]
scaffold2349	29346	29845	500	66	0.285458	0.545079	-0.259621	-505.014	CG	evm.model.scaffold2349.2	intron	--	hypothetical protein IscW_ISCW001346 [Ixodes scapularis]
scaffold2349	30085	30587	503	78	0.225764	0.440485	-0.214721	-504.448	CG	evm.model.scaffold2349.2	intron	--	hypothetical protein IscW_ISCW001346 [Ixodes scapularis]
scaffold235	103273	103683	411	72	0.226106	0.611826	-0.38572	-575.337	CG	evm.model.scaffold235.1.2	intron	--	hypothetical protein IscW_ISCW010856 [Ixodes scapularis]
scaffold235	156288	156514	227	65	0.362138	0.742545	-0.380407	-472.914	CG	evm.model.scaffold235.3	intron	--	PAS domain-containing serine/threonine-protein kinase [Zootermopsis nevadensis]
scaffold235	959630	960020	391	92	0.00732539	0.135931	-0.128606	-541.074	CHH	evm.model.scaffold235.7	intron	--	acyl-CoA synthetase, putative [Ixodes scapularis]
scaffold2350	841363	841613	251	86	0.00846886	0.0489812	-0.0405124	-445.363	CHH	evm.model.scaffold2350.7	utr3	--	Protein TMED8, partial [Stegodyphus mimosarum]
scaffold2350	841363	841613	251	86	0.00846886	0.0489812	-0.0405124	-445.363	CHH	evm.model.scaffold2350.7	exon	--	Protein TMED8, partial [Stegodyphus mimosarum]
scaffold2350	1253016	1253176	161	57	0.0124922	0.0517286	-0.0392364	-294.338	CHH	evm.model.scaffold2350.9	intron	--	Equilibrative nucleoside transporter 3 [Zootermopsis nevadensis]
scaffold2352	679732	679859	128	22	0.00277865	0.110511	-0.107732	-92.21	CHH	evm.model.scaffold2352.3	intron
scaffold2356	222025	222525	501	73	0.43386	0.760964	-0.327104	-617.937	CG	evm.model.scaffold2356.6	promoter	--	Ribonucleases P/MRP protein subunit POP1 [Zootermopsis nevadensis]
scaffold2356	250286	250529	244	71	0.529925	0.707163	-0.177238	-405.918	CG	evm.model.scaffold2356.6	intron	--	Ribonucleases P/MRP protein subunit POP1 [Zootermopsis nevadensis]
scaffold2358	24150	24586	437	82	0.011852	0.106892	-0.0950398	-502.732	CG	evm.model.scaffold2358.2	intron	--	Zinc metalloproteinase nas-39, partial [Stegodyphus mimosarum]
scaffold2358	326787	327379	593	94	0.573582	0.831522	-0.25794	-427.21	CG	evm.model.scaffold2358.8	intron	--	TPA_exp: ubiquitin protein ligase [Amblyomma variegatum]
scaffold2358	328051	328531	481	103	0.415272	0.762749	-0.347477	-723.74	CG	evm.model.scaffold2358.8	intron	--	TPA_exp: ubiquitin protein ligase [Amblyomma variegatum]
scaffold2358	331399	331773	375	57	0.411914	0.801487	-0.389573	-440.535	CG	evm.model.scaffold2358.8	intron	--	TPA_exp: ubiquitin protein ligase [Amblyomma variegatum]
scaffold2358	333148	333486	339	66	0.355565	0.718603	-0.363038	-504.937	CG	evm.model.scaffold2358.8	intron	--	TPA_exp: ubiquitin protein ligase [Amblyomma variegatum]
scaffold2358	338182	338418	237	53	0.294845	0.62214	-0.327295	-417.119	CG	evm.model.scaffold2358.8	intron	--	TPA_exp: ubiquitin protein ligase [Amblyomma variegatum]
scaffold2361	465014	465194	181	59	0.00470148	0.036846	-0.0321445	-326.661	CHH	evm.model.scaffold2361.2	intron	--	Septin-7, partial [Stegodyphus mimosarum]
scaffold2363	810301	810394	94	21	0.00721361	0.0546276	-0.047414	-102.973	CHH	Target=(ATTG)n:1-126;Class=Simple_repeat	repeat
scaffold2367	824002	824280	279	73	0.439738	0.786441	-0.346703	-487.357	CG	evm.model.scaffold2367.7.1	intron	--	hypothetical protein IscW_ISCW000953 [Ixodes scapularis]
scaffold2372	1967675	1968097	423	69	0.407456	0.647992	-0.240536	-470.441	CG	evm.model.scaffold2372.25.1	intron	--	PREDICTED: alsin-like isoform X2 [Crassostrea gigas]
scaffold2373	265355	265585	231	67	0.104157	0.261644	-0.157487	-429.203	CG	evm.model.scaffold2373.2	intron	--	transcription factor Tbx6, putative [Ixodes scapularis]
scaffold2377	602910	603329	420	104	0.232325	0.550416	-0.318091	-921.739	CG	evm.model.scaffold2377.5	intron	--	PREDICTED: centromere protein K, partial [Phalacrocorax carbo]
scaffold239	98342	98437	96	31	0.00135905	0.035586	-0.034227	-153.448	CHH	evm.model.scaffold239.1	intron
scaffold2414	119290	119690	401	68	0.565944	0.862948	-0.297004	-464.512	CG	evm.model.scaffold2414.2	intron	--	MCM2 protein, putative [Ixodes scapularis]
scaffold2414	145079	145349	271	60	0.225533	0.729867	-0.504333	-739.239	CG	evm.model.scaffold2414.3.1	intron	--	glutamate receptor interacting protein, putative [Ixodes scapularis]
scaffold2414	145079	145349	271	60	0.225533	0.729867	-0.504333	-739.239	CG	evm.model.scaffold2414.2	intron	--	MCM2 protein, putative [Ixodes scapularis]
scaffold2420	349375	349686	312	89	0.0593135	0.147501	-0.0881877	-485.143	CG	evm.model.scaffold2420.1	exon	--	potassium channel, putative [Ixodes scapularis]
scaffold2420	349375	349686	312	89	0.0593135	0.147501	-0.0881877	-485.143	CG	evm.model.scaffold2420.1	TES	--	potassium channel, putative [Ixodes scapularis]
scaffold2420	1000471	1001076	606	106	0.317926	0.57227	-0.254344	-904.531	CG	evm.model.scaffold2420.7	intron
scaffold2420	1010163	1010869	707	109	0.327658	0.667166	-0.339507	-1303.92	CG	evm.model.scaffold2420.7	intron
scaffold2420	1013985	1014086	102	11	0.0131955	0.0832046	-0.0700091	-46.5373	CHG	evm.model.scaffold2420.7	intron
scaffold2420	1729775	1730109	335	60	0.513711	0.740732	-0.227021	-487.518	CG	evm.model.scaffold2420.13	intron	--	chromosome transmission fidelity factor, putative [Ixodes scapularis]
scaffold244	1953178	1953792	615	123	0.209745	0.442487	-0.232742	-1038.92	CG	evm.model.scaffold244.13	intron	--	Glycogen debranching enzyme, partial [Zootermopsis nevadensis]
scaffold244	1958868	1959108	241	53	0.329214	0.640298	-0.311084	-450.102	CG	evm.model.scaffold244.13	intron	--	Glycogen debranching enzyme, partial [Zootermopsis nevadensis]
scaffold244	1961477	1962212	736	118	0.267219	0.464401	-0.197181	-682.202	CG	evm.model.scaffold244.13	intron	--	Glycogen debranching enzyme, partial [Zootermopsis nevadensis]
scaffold244	2770754	2770886	133	49	0.00421241	0.0512974	-0.047085	-230.689	CHH	Target=(CCTAT)n:4-93;Class=Simple_repeat	repeat
scaffold245	338630	339055	426	62	0.148591	0.568221	-0.41963	-527.84	CG	evm.model.scaffold245.4	intron	--	PREDICTED: extracellular domains-containing protein CG31004-like [Metaseiulus occidentalis]
scaffold245	401818	402154	337	80	0.333285	0.712152	-0.378866	-792.428	CG	Target=(CAATC)n:1-54;Class=Simple_repeat	repeat
scaffold245	406078	406533	456	72	0.283446	0.773544	-0.490098	-585.754	CG	evm.model.scaffold245.7	intron	--	UDP-glucose dehydrogenase, putative [Ixodes scapularis]
scaffold245	1024369	1025768	1400	106	0.025365	0.42314	-0.397775	-1033.13	CG	evm.model.scaffold245.12	intron	--	N-acetyllactosaminide beta-1,3-N-acetylglucosaminyltransferase, putative [Ixodes scapularis]
scaffold2454	466459	466722	264	77	0.0168389	0.154282	-0.137443	-529.351	CG	evm.model.scaffold2454.6	intron	--	glucose dehydrogenase, putative [Ixodes scapularis]
scaffold2454	658531	658776	246	86	0.00922377	0.0802417	-0.0710179	-480.636	CHH	evm.model.scaffold2454.7	intron	--	glucose dehydrogenase, putative [Ixodes scapularis]
scaffold246	54393	54866	474	87	0.569287	0.812792	-0.243504	-408.693	CG	evm.model.scaffold246.4	intron	--	midasin, putative [Ixodes scapularis]
scaffold246	383013	383466	454	125	0.151508	0.280218	-0.12871	-664.625	CG	evm.model.scaffold246.28	intron	--	ATPase, putative [Ixodes scapularis]
scaffold2462	296856	297706	851	137	0.115837	0.51708	-0.401243	-1516.72	CG	Target=(ATTG)n:1-101;Class=Simple_repeat	repeat
scaffold2474	1215	1268	54	20	0.00102658	0.0669944	-0.0659678	-115.934	CHH	Target=(TC)n:1-152;Class=Simple_repeat	repeat
scaffold248	495829	496138	310	70	0.476751	0.740527	-0.263776	-417.711	CG	evm.model.scaffold248.11	intron	--	mutS family protein. putative [Ixodes scapularis]
scaffold248	889527	889908	382	101	0.0217748	0.223784	-0.202009	-813.682	CG	evm.model.scaffold248.15	intron	--	conserved hypothetical protein [Ixodes scapularis]
scaffold248	1392930	1393138	209	62	0.0464166	0.185188	-0.138771	-464.34	CG	evm.model.scaffold248.19	intron	--	cytochrome P450, putative [Ixodes scapularis]
scaffold248	1393889	1394745	857	138	0.0380295	0.293776	-0.255746	-1158.95	CG	evm.model.scaffold248.19	intron	--	cytochrome P450, putative [Ixodes scapularis]
scaffold248	1516621	1516746	126	33	0.000838224	0.0300891	-0.0292509	-129.883	CHH	evm.model.scaffold248.22	intron	--	hypothetical protein LOTGIDRAFT_192362 [Lottia gigantea]
scaffold248	1519679	1519862	184	63	0.0025989	0.0701976	-0.0675987	-344.167	CHH	evm.model.scaffold248.22	intron	--	hypothetical protein LOTGIDRAFT_192362 [Lottia gigantea]
scaffold248	2108964	2109276	313	68	0.252486	0.496151	-0.243665	-567.546	CG	evm.model.scaffold248.43	intron	--	TATA-box binding protein (TBP), component of TFII-D and TFIIIB, putative [Ixodes scapularis]
scaffold2480	32276	32523	248	41	0.0322727	0.653729	-0.621456	-504.474	CG	evm.model.scaffold2480.2	intron	--	transcription initiation factor tfii-D, putative [Ixodes scapularis]
scaffold249	122637	123269	633	99	0.0936831	0.427892	-0.334209	-802.623	CG	evm.model.scaffold249.1	intron	--	myosin X, putative [Ixodes scapularis]
scaffold2497	764903	765254	352	56	0.0347999	0.240103	-0.205303	-451.691	CG	evm.model.scaffold2497.6	intron	--	anti-silencing protein, putative [Ixodes scapularis]
scaffold2497	778819	779435	617	114	0.0879258	0.480863	-0.392937	-1239.44	CG	evm.model.scaffold2497.7	intron	--	PREDICTED: sorting nexin-33-like [Metaseiulus occidentalis]
scaffold2497	782115	782468	354	59	0.252657	0.571469	-0.318812	-463.955	CG	evm.model.scaffold2497.7	intron	--	PREDICTED: sorting nexin-33-like [Metaseiulus occidentalis]
scaffold250	413158	414401	1244	219	0.366583	0.586235	-0.219652	-1740.72	CG	evm.model.scaffold250.2	intron	--	PREDICTED: voltage-gated hydrogen channel 1-like [Saccoglossus kowalevskii]
scaffold250	427288	427585	298	66	0.199529	0.4773	-0.277771	-507.744	CG	evm.model.scaffold250.2	intron	--	PREDICTED: voltage-gated hydrogen channel 1-like [Saccoglossus kowalevskii]
scaffold250	668919	669250	332	89	0.0118193	0.0836907	-0.0718714	-660.216	CG	evm.model.scaffold250.3_evm.model.scaffold250.4	intron	--	PREDICTED: lachesin-like [Metaseiulus occidentalis]
scaffold2504	99921	100950	1030	102	0.408121	0.744095	-0.335974	-539.53	CG	evm.model.scaffold2504.3.2	intron	--	leucine rich domain-containing protein, putative [Ixodes scapularis]
scaffold2510	319497	319775	279	81	0.00239176	0.0618947	-0.0595029	-399.36	CHH	evm.model.scaffold2510.1	intron	--	hypothetical protein X975_18325, partial [Stegodyphus mimosarum]
scaffold2510	328858	329107	250	68	0.0305012	0.176186	-0.145684	-411.342	CG	evm.model.scaffold2510.1	intron	--	hypothetical protein X975_18325, partial [Stegodyphus mimosarum]
scaffold253	131909	132338	430	82	0.0854152	0.245372	-0.159956	-448.383	CG	evm.model.scaffold253.2	intron	--	hypothetical protein IscW_ISCW006223 [Ixodes scapularis]
scaffold253	577670	578009	340	62	0.2116	0.453802	-0.242203	-410.107	CG	evm.model.scaffold253.7.2	intron	--	85 kD calcium-independent phospholipase A2, putative [Ixodes scapularis]
scaffold253	655242	655571	330	81	0.0650227	0.320313	-0.255291	-876.248	CG	evm.model.scaffold253.8	intron	--	conserved hypothetical protein [Ixodes scapularis]
scaffold253	672052	672439	388	98	0.541965	0.66897	-0.127005	-503.646	CG	evm.model.scaffold253.8	intron	--	conserved hypothetical protein [Ixodes scapularis]
scaffold2538	70757	71053	297	58	0.0169532	0.264009	-0.247055	-597.429	CG	evm.model.scaffold2538.1	utr3	--	hypothetical protein IscW_ISCW018317 [Ixodes scapularis]
scaffold2538	70757	71053	297	58	0.0169532	0.264009	-0.247055	-597.429	CG	evm.model.scaffold2538.1	exon	--	hypothetical protein IscW_ISCW018317 [Ixodes scapularis]
scaffold2538	614390	614909	520	108	0.0220955	0.143586	-0.121491	-857.988	CG	evm.model.scaffold2538.7	intron	--	hypothetical protein IscW_ISCW002807 [Ixodes scapularis]
scaffold2543	5976	6167	192	72	0.00925255	0.0559449	-0.0466923	-375.044	CHH	evm.model.scaffold2543.1	intron	--	mitogen activated protein kinase kinase kinase 1, MAPKKK1, MEKK1, putative [Ixodes scapularis]
scaffold2546	99190	99241	52	11	0.00445691	0.0705184	-0.0660615	-50.9579	CHH	evm.model.scaffold2546.1	intron	--	Cytochrome b-c1 complex subunit 2, mitochondrial, partial [Stegodyphus mimosarum]
scaffold2553	183335	183704	370	43	0.0210941	0.430982	-0.409888	-405.335	CG	evm.model.scaffold2553.5	intron	--	conserved hypothetical protein [Ixodes scapularis]
scaffold256	776870	776986	117	31	0.00763905	0.0634597	-0.0558207	-164.211	CHH	evm.model.scaffold256.7.1	intron	--	hypothetical protein IscW_ISCW012505 [Ixodes scapularis]
scaffold256	776870	776986	117	31	0.00763905	0.0634597	-0.0558207	-164.211	CHH	evm.model.scaffold256.7.1	exon	--	hypothetical protein IscW_ISCW012505 [Ixodes scapularis]
scaffold2563	57284	57368	85	29	0.00285647	0.0269612	-0.0241048	-138.428	CHH	evm.model.scaffold2563.1	exon
scaffold2563	57284	57368	85	29	0.00285647	0.0269612	-0.0241048	-138.428	CHH	Target=(TTC)n:1-223;Class=Simple_repeat	repeat
scaffold2581	372432	372657	226	84	0.0147961	0.100154	-0.0853584	-577.26	CG	evm.model.scaffold2581.8	intron
scaffold2581	419728	420029	302	84	0.0223214	0.117927	-0.0956052	-533.308	CG	evm.model.scaffold2581.9	intron	--	Cyclin N-terminal domain-containing protein 1, partial [Manacus vitellinus]
scaffold2598	133966	134310	345	60	0.111795	0.448823	-0.337028	-495.473	CG	evm.model.scaffold2598.4	intron	--	regulator of nonsense transcripts 3B, putative [Ixodes scapularis]
scaffold26	212424	212706	283	55	0.37648	0.748773	-0.372292	-462.012	CG	evm.model.scaffold26.2	intron	--	cell adhesion molecule, putative [Ixodes scapularis]
scaffold26	263288	263848	561	96	0.165033	0.317478	-0.152446	-536.811	CG	evm.model.scaffold26.3	exon	--	hypothetical protein IscW_ISCW013496 [Ixodes scapularis]
scaffold26	263288	263848	561	96	0.165033	0.317478	-0.152446	-536.811	CG	evm.model.scaffold26.3	intron	--	hypothetical protein IscW_ISCW013496 [Ixodes scapularis]
scaffold2610	1033323	1033854	532	103	0.0974393	0.194492	-0.0970524	-481.731	CG	evm.model.scaffold2610.8	intron	--	PREDICTED: kinesin-like protein KIF26B-like [Saccoglossus kowalevskii]
scaffold2610	1177818	1178196	379	59	0.0667032	0.42787	-0.361167	-446.337	CG	evm.model.scaffold2610.11.2	intron	--	PREDICTED: tectonin beta-propeller repeat-containing protein 2 isoform X3 [Struthio camelus australis]
scaffold2610	1178315	1178695	381	76	0.0204789	0.147097	-0.126619	-423.148	CG	evm.model.scaffold2610.11.2	intron	--	PREDICTED: tectonin beta-propeller repeat-containing protein 2 isoform X3 [Struthio camelus australis]
scaffold2610	1179386	1179786	401	70	0.118327	0.306755	-0.188428	-437.821	CG	evm.model.scaffold2610.11.2	intron	--	PREDICTED: tectonin beta-propeller repeat-containing protein 2 isoform X3 [Struthio camelus australis]
scaffold2610	1182919	1183603	685	57	0.296363	0.72443	-0.428067	-582.615	CG	evm.model.scaffold2610.11.2	intron	--	PREDICTED: tectonin beta-propeller repeat-containing protein 2 isoform X3 [Struthio camelus australis]
scaffold2610	1218206	1218789	584	86	0.371998	0.574673	-0.202675	-485.23	CG	evm.model.scaffold2610.11.2	intron	--	PREDICTED: tectonin beta-propeller repeat-containing protein 2 isoform X3 [Struthio camelus australis]
scaffold2618	423471	423637	167	63	0.00167544	0.0569905	-0.055315	-365.384	CHH	evm.model.scaffold2618.6	intron	--	PREDICTED: Down syndrome cell adhesion molecule-like protein Dscam2-like [Metaseiulus occidentalis]
scaffold2618	423471	423637	167	63	0.00167544	0.0569905	-0.055315	-365.384	CHH	Target=(GATTG)n:1-124;Class=Simple_repeat	repeat
scaffold2618	451613	451669	57	9	0.000470096	0.0211149	-0.0206448	-27.9554	CHG	evm.model.scaffold2618.6	intron	--	PREDICTED: Down syndrome cell adhesion molecule-like protein Dscam2-like [Metaseiulus occidentalis]
scaffold2631	383845	384049	205	40	0.00401063	0.126897	-0.122886	-225.116	CHH	Target=(ATTG)n:1-208;Class=Simple_repeat	repeat
scaffold2631	426105	426535	431	93	0.0122455	0.141662	-0.129416	-585.65	CG	evm.model.scaffold2631.3	intron	--	cytochrome P450, putative [Ixodes scapularis]
scaffold2632	242150	242244	95	33	0.00618641	0.0276657	-0.0214793	-142.09	CHH	evm.model.scaffold2632.3	intron	--	PREDICTED: ubiquitin carboxyl-terminal hydrolase 24 [Metaseiulus occidentalis]
scaffold2632	296736	297143	408	105	0.0904786	0.521975	-0.431497	-1081.74	CG	evm.model.scaffold2632.4	intron	--	PREDICTED: ubiquitin carboxyl-terminal hydrolase 24 [Callorhinchus milii]
scaffold264	1503390	1503749	360	85	0.597107	0.823124	-0.226016	-447.722	CG	evm.model.scaffold264.8	intron	--	PREDICTED: focadhesin-like [Crassostrea gigas]
scaffold264	1513043	1513716	674	116	0.537251	0.81989	-0.282639	-625.247	CG	evm.model.scaffold264.8	intron	--	PREDICTED: focadhesin-like [Crassostrea gigas]
scaffold264	1546026	1546379	354	74	0.0396702	0.758662	-0.718992	-1335.17	CG	evm.model.scaffold264.8	intron	--	PREDICTED: focadhesin-like [Crassostrea gigas]
scaffold264	1558168	1558582	415	38	0.053765	0.680389	-0.626624	-543.75	CG	evm.model.scaffold264.8	intron	--	PREDICTED: focadhesin-like [Crassostrea gigas]
scaffold264	1566329	1569698	3370	353	0.0767512	0.5758	-0.499049	-4585.55	CG	evm.model.scaffold264.8	intron	--	PREDICTED: focadhesin-like [Crassostrea gigas]
scaffold264	1570065	1570556	492	104	0.288004	0.666297	-0.378293	-902.926	CG	evm.model.scaffold264.8	intron	--	PREDICTED: focadhesin-like [Crassostrea gigas]
scaffold264	1575701	1577088	1388	209	0.106686	0.633198	-0.526513	-2691.67	CG	evm.model.scaffold264.8	intron	--	PREDICTED: focadhesin-like [Crassostrea gigas]
scaffold264	1602638	1602904	267	60	0.250934	0.609812	-0.358878	-515.189	CG	evm.model.scaffold264.8	intron	--	PREDICTED: focadhesin-like [Crassostrea gigas]
scaffold264	1603259	1604890	1632	193	0.107782	0.626933	-0.519152	-2198.66	CG	evm.model.scaffold264.8	intron	--	PREDICTED: focadhesin-like [Crassostrea gigas]
scaffold264	1605334	1605700	367	77	0.0616708	0.506364	-0.444693	-999.45	CG	evm.model.scaffold264.8	intron	--	PREDICTED: focadhesin-like [Crassostrea gigas]
scaffold264	1607077	1607536	460	92	0.290136	0.617732	-0.327596	-717.332	CG	evm.model.scaffold264.8	intron	--	PREDICTED: focadhesin-like [Crassostrea gigas]
scaffold264	1621070	1622620	1551	234	0.197679	0.640458	-0.44278	-2273.42	CG	evm.model.scaffold264.8	intron	--	PREDICTED: focadhesin-like [Crassostrea gigas]
scaffold264	1625839	1627315	1477	75	0.144361	0.655709	-0.511349	-801.778	CG	evm.model.scaffold264.8	intron	--	PREDICTED: focadhesin-like [Crassostrea gigas]
scaffold264	1632570	1636075	3506	88	0.408249	0.791801	-0.383552	-475.598	CG	evm.model.scaffold264.8	intron	--	PREDICTED: focadhesin-like [Crassostrea gigas]
scaffold264	1632570	1636075	3506	88	0.408249	0.791801	-0.383552	-475.598	CG	evm.model.scaffold264.8	exon	--	PREDICTED: focadhesin-like [Crassostrea gigas]
scaffold264	1925389	1925669	281	63	0.52616	0.844389	-0.318229	-541.973	CG	evm.model.scaffold264.9	intron	--	hypothetical protein IscW_ISCW000867 [Ixodes scapularis]
scaffold264	1927550	1928047	498	59	0.335816	0.627508	-0.291692	-402.639	CG	evm.model.scaffold264.9	intron	--	hypothetical protein IscW_ISCW000867 [Ixodes scapularis]
scaffold264	1929622	1930203	582	139	0.685005	0.836189	-0.151185	-755.176	CG	evm.model.scaffold264.9	intron	--	hypothetical protein IscW_ISCW000867 [Ixodes scapularis]
scaffold264	1962788	1963013	226	66	0.521447	0.780015	-0.258568	-440.264	CG	evm.model.scaffold264.9	intron	--	hypothetical protein IscW_ISCW000867 [Ixodes scapularis]
scaffold264	1997503	1998213	711	106	0.536718	0.883158	-0.34644	-766.043	CG	evm.model.scaffold264.9	intron	--	hypothetical protein IscW_ISCW000867 [Ixodes scapularis]
scaffold264	1998333	2000104	1772	228	0.0925504	0.614637	-0.522086	-3627.07	CG	evm.model.scaffold264.9	intron	--	hypothetical protein IscW_ISCW000867 [Ixodes scapularis]
scaffold264	2027957	2028748	792	68	0.283796	0.668839	-0.385042	-414.559	CG	evm.model.scaffold264.10	intron	--	zinc finger protein, putative [Ixodes scapularis]
scaffold265	202539	203717	1179	211	0.0958656	0.362844	-0.266978	-1577.56	CG	Target=(CG)n:2-77;Class=Simple_repeat	repeat
scaffold265	736287	736549	263	53	0.459491	0.783116	-0.323625	-432.701	CG	evm.model.scaffold265.5	intron	--	Protein cornichon [Zootermopsis nevadensis]
scaffold265	1306799	1307246	448	80	0.0158506	0.179066	-0.163215	-566.283	CG	evm.model.scaffold265.13	intron	--	esterase [Rhipicephalus microplus]
scaffold265	1774736	1775261	526	127	0.19122	0.45087	-0.25965	-1011.31	CG	evm.model.scaffold265.15	intron	--	U4/U6 small nuclear ribonucleoprotein Prp4, putative [Ixodes scapularis]
scaffold2665	24138	24656	519	80	0.39679	0.671506	-0.274716	-466.792	CG	evm.model.scaffold2665.1	intron	--	cytoskeletal protein Sojo, putative [Ixodes scapularis]
scaffold2665	50096	50343	248	42	0.0446358	0.599312	-0.554676	-466.584	CG	evm.model.scaffold2665.1	exon	--	cytoskeletal protein Sojo, putative [Ixodes scapularis]
scaffold2665	50096	50343	248	42	0.0446358	0.599312	-0.554676	-466.584	CG	evm.model.scaffold2665.1	intron	--	cytoskeletal protein Sojo, putative [Ixodes scapularis]
scaffold2665	91401	91765	365	89	0.397234	0.62781	-0.230576	-639.467	CG	evm.model.scaffold2665.1	intron	--	cytoskeletal protein Sojo, putative [Ixodes scapularis]
scaffold2665	678343	678790	448	66	0.445289	0.721074	-0.275785	-504.273	CG	evm.model.scaffold2665.7	intron	--	polyglutamylase, putative [Ixodes scapularis]
scaffold2666	90931	91574	644	81	0.00909702	0.115731	-0.106634	-459.7	CG	evm.model.scaffold2666.1	intron	--	PREDICTED: 1-phosphatidylinositol 4,5-bisphosphate phosphodiesterase beta-1-like [Metaseiulus occidentalis]
scaffold2667	98968	99821	854	198	0.202033	0.421593	-0.219559	-1415.1	CG	evm.model.scaffold2667.1	intron	--	PREDICTED: WD repeat and FYVE domain-containing protein 3 [Athalia rosae]
scaffold2667	419097	419187	91	32	0.00581611	0.0341952	-0.0283791	-144.513	CHH	evm.model.scaffold2667.3	intron	--	hypothetical protein BRAFLDRAFT_88751 [Branchiostoma floridae]
scaffold2667	1050022	1050333	312	64	0.0124847	0.109936	-0.0974513	-402.121	CG	evm.model.scaffold2667.16	intron	--	conserved hypothetical protein [Ixodes scapularis]
scaffold2667	1470526	1470641	116	29	0.00583118	0.0382855	-0.0324544	-133.801	CHH	evm.model.scaffold2667.20	intron	--	Leucine-rich repeat-containing protein 15, partial [Stegodyphus mimosarum]
scaffold2667	1702512	1703240	729	104	0.413721	0.660819	-0.247097	-582.413	CG	evm.model.scaffold2667.23	intron	--	block of proliferation protein [Ixodes scapularis]
scaffold2667	1819977	1820333	357	83	0.0113705	0.093265	-0.0818945	-520.585	CG	evm.model.scaffold2667.25_evm.model.scaffold2667.24	intron	--	glutamate carboxypeptidase, putative [Ixodes scapularis]
scaffold2667	2742488	2742620	133	41	0.00347123	0.0374304	-0.0339591	-210.541	CHH	evm.model.scaffold2667.31	intron	--	PREDICTED: sprT-like domain-containing protein Spartan [Oryzias latipes]
scaffold2671	233571	233871	301	74	0.621735	0.86337	-0.241635	-630.457	CG	evm.model.scaffold2671.3	intron	--	E3 ubiquitin-protein ligase RING2-A, partial [Stegodyphus mimosarum]
scaffold2671	245712	246148	437	120	0.531274	0.702324	-0.17105	-669.997	CG	evm.model.scaffold2671.3	intron	--	E3 ubiquitin-protein ligase RING2-A, partial [Stegodyphus mimosarum]
scaffold2677	469627	470153	527	61	0.28245	0.673468	-0.391017	-408.336	CG	evm.model.scaffold2677.1	intron	--	PREDICTED: ragulator complex protein LAMTOR3 [Erinaceus europaeus]
scaffold2685	159503	159796	294	62	0.0687687	0.212528	-0.143759	-418.355	CG	evm.model.scaffold2685.5	intron	--	beta tubulin, putative [Ixodes scapularis]
scaffold2721	226424	226887	464	82	0.0978254	0.466498	-0.368672	-678.362	CG	evm.model.scaffold2721.1	intron	--	Csa-G protein beta 1, partial [Cupiennius salei]
scaffold2721	1218578	1219118	541	94	0.0324265	0.148024	-0.115597	-643.074	CG	evm.model.scaffold2721.9	intron	--	hypothetical protein LOTGIDRAFT_234835 [Lottia gigantea]
scaffold2725	135668	136569	902	128	0.349754	0.632827	-0.283074	-984.919	CG	evm.model.scaffold2725.4.1	intron
scaffold2725	192734	193064	331	86	0.391533	0.744556	-0.353023	-633.194	CG	evm.model.scaffold2725.5	intron	--	Meiosis arrest female protein 1 [Chlamydotis macqueenii]
scaffold2725	214943	215204	262	76	0.629349	0.833516	-0.204168	-488.049	CG	evm.model.scaffold2725.5	intron	--	Meiosis arrest female protein 1 [Chlamydotis macqueenii]
scaffold2725	227319	227733	415	77	0.14321	0.323276	-0.180066	-494.33	CG	evm.model.scaffold2725.5	intron	--	Meiosis arrest female protein 1 [Chlamydotis macqueenii]
scaffold2725	460834	461380	547	148	0.498083	0.666519	-0.168435	-943.646	CG	evm.model.scaffold2725.11	intron	--	ubiquitin-conjugating enzyme E2-230k, putative [Pediculus humanus corporis]
scaffold2725	496139	496369	231	62	0.465061	0.776491	-0.31143	-573.104	CG	evm.model.scaffold2725.11	intron	--	ubiquitin-conjugating enzyme E2-230k, putative [Pediculus humanus corporis]
scaffold2725	498924	499379	456	73	0.482001	0.770079	-0.288078	-542.408	CG	evm.model.scaffold2725.11	intron	--	ubiquitin-conjugating enzyme E2-230k, putative [Pediculus humanus corporis]
scaffold273	49832	50182	351	70	0.149992	0.356016	-0.206024	-410.819	CG	evm.model.scaffold273.2	intron	--	PREDICTED: protein aveugle-like [Metaseiulus occidentalis]
scaffold2738	316749	316850	102	28	0.0105671	0.0703635	-0.0597963	-155.472	CHH	Target=(CAAT)n:2-108;Class=Simple_repeat	repeat
scaffold2744	65390	65982	593	96	0.365978	0.745856	-0.379878	-504.37	CG	evm.model.scaffold2744.2	intron	--	NEDD8-activating enzyme E1 regulatory subunit [Zootermopsis nevadensis]
scaffold2744	92023	92524	502	113	0.0257038	0.431049	-0.405345	-1285.19	CG	evm.model.scaffold2744.2	intron	--	NEDD8-activating enzyme E1 regulatory subunit [Zootermopsis nevadensis]
scaffold2744	94676	95937	1262	174	0.060297	0.325207	-0.26491	-1396.88	CG	evm.model.scaffold2744.2	intron	--	NEDD8-activating enzyme E1 regulatory subunit [Zootermopsis nevadensis]
scaffold2744	96614	97034	421	75	0.112619	0.596285	-0.483666	-766.269	CG	evm.model.scaffold2744.2	intron	--	NEDD8-activating enzyme E1 regulatory subunit [Zootermopsis nevadensis]
scaffold2744	112300	112869	570	128	0.134778	0.342685	-0.207907	-820.951	CG	evm.model.scaffold2744.2	intron	--	NEDD8-activating enzyme E1 regulatory subunit [Zootermopsis nevadensis]
scaffold2744	119033	119456	424	64	0.0394348	0.54478	-0.505346	-736.88	CG	evm.model.scaffold2744.2	intron	--	NEDD8-activating enzyme E1 regulatory subunit [Zootermopsis nevadensis]
scaffold2744	124895	125396	502	81	0.30836	0.659384	-0.351024	-487.796	CG	evm.model.scaffold2744.2	intron	--	NEDD8-activating enzyme E1 regulatory subunit [Zootermopsis nevadensis]
scaffold275	171781	172122	342	95	0.433212	0.58889	-0.155678	-575.575	CG	evm.model.scaffold275.7	intron	--	PREDICTED: nucleoporin NDC1 isoform X2 [Python bivittatus]
scaffold275	249620	249853	234	60	0.546067	0.736157	-0.190091	-404.103	CG	evm.model.scaffold275.9	intron	--	snapc4 protein, putative [Ixodes scapularis]
scaffold275	563547	564104	558	72	0.0343627	0.199049	-0.164686	-458.076	CG	evm.model.scaffold275.17.1	utr3	--	conserved hypothetical protein [Ixodes scapularis]
scaffold275	563547	564104	558	72	0.0343627	0.199049	-0.164686	-458.076	CG	evm.model.scaffold275.17.1	exon	--	conserved hypothetical protein [Ixodes scapularis]
scaffold275	563547	564104	558	72	0.0343627	0.199049	-0.164686	-458.076	CG	evm.model.scaffold275.18	intron	--	ABC transporter, putative [Ixodes scapularis]
scaffold275	855970	856124	155	50	0.00567535	0.0525541	-0.0468788	-238.71	CHH	evm.model.scaffold275.22	intron
scaffold2752	682131	682222	92	22	0.0772141	0.214831	-0.137617	-112.819	CHH	evm.model.scaffold2752.4	intron	--	E3 ubiquitin-protein ligase MIB2, partial [Stegodyphus mimosarum]
scaffold2757	279323	279647	325	77	0.33943	0.51535	-0.17592	-459.494	CG	evm.model.scaffold2757.4	intron	--	2-oxoglutarate dehydrogenase, putative [Ixodes scapularis]
scaffold2757	290413	290990	578	99	0.542029	0.842518	-0.300489	-534.916	CG	evm.model.scaffold2757.4	intron	--	2-oxoglutarate dehydrogenase, putative [Ixodes scapularis]
scaffold2757	310399	310961	563	87	0.051959	0.247293	-0.195334	-522.859	CG	evm.model.scaffold2757.4	intron	--	2-oxoglutarate dehydrogenase, putative [Ixodes scapularis]
scaffold276	85650	85810	161	72	0.00712692	0.0801039	-0.072977	-375.782	CHH	Target=(TGAG)n:1-280;Class=Simple_repeat	repeat
scaffold276	85650	85810	161	72	0.00712692	0.0801039	-0.072977	-375.782	CHH	evm.model.scaffold276.1	intron	--	RecName: Full=Arginine kinase; Short=AK [Artemia franciscana]
scaffold2760	428725	429158	434	82	0.0136694	0.203946	-0.190276	-559.662	CG	evm.model.scaffold2760.2	intron
scaffold28	5810	6246	437	83	0.383617	0.644484	-0.260868	-488.688	CG	evm.model.scaffold28.1	intron	--	pacman protein, putative [Ixodes scapularis]
scaffold280	1664859	1664957	99	45	0.00692427	0.0353038	-0.0283795	-207.959	CHH	evm.model.scaffold280.22	intron
scaffold280	1968602	1968951	350	64	0.0114444	0.333599	-0.322155	-573.53	CG	evm.model.scaffold280.28_evm.model.scaffold280.30	intron	--	ATP-dependent zinc metalloprotease YME1-like protein, partial [Stegodyphus mimosarum]
scaffold280	1969900	1970434	535	65	0.0121346	0.273182	-0.261047	-534.882	CG	evm.model.scaffold280.28_evm.model.scaffold280.30	intron	--	ATP-dependent zinc metalloprotease YME1-like protein, partial [Stegodyphus mimosarum]
scaffold2802	130377	130588	212	59	0.00243545	0.114399	-0.111963	-356.848	CHH	evm.model.scaffold2802.1.1	intron
scaffold2811	27801	28106	306	105	0.0263166	0.146588	-0.120271	-876.157	CG	evm.model.scaffold2811.2	intron	--	galactosyltransferase, putative [Ixodes scapularis]
scaffold2811	607669	608038	370	83	0.348571	0.649006	-0.300435	-673.885	CG	evm.model.scaffold2811.8	intron	--	PREDICTED: dolichol-phosphate mannosyltransferase subunit 1-like [Crassostrea gigas]
scaffold2812	6531	7497	967	143	0.00956583	0.130538	-0.120972	-1137.87	CG	evm.model.scaffold2812.1	intron	--	conserved hypothetical protein [Ixodes scapularis]
scaffold2812	447818	448110	293	49	0.0326172	0.363258	-0.330641	-439.151	CG	evm.model.scaffold2812.14	intron	--	major sperm protein, putative [Ixodes scapularis]
scaffold2814	60707	60768	62	25	0.0092283	0.0331108	-0.0238825	-121.67	CHH	evm.model.scaffold2814.4	intron	--	chromodomain helicase DNA binding protein, putative [Ixodes scapularis]
scaffold2814	60707	60768	62	25	0.0092283	0.0331108	-0.0238825	-121.67	CHH	Target=(TC)n:2-172;Class=Simple_repeat	repeat
scaffold2814	65722	66312	591	125	0.0696444	0.36882	-0.299176	-915.054	CG	evm.model.scaffold2814.4	promoter	--	chromodomain helicase DNA binding protein, putative [Ixodes scapularis]
scaffold2814	138810	138937	128	33	0.00141297	0.0318379	-0.0304249	-161.957	CHH	evm.model.scaffold2814.7	intron	--	isocitrate dehydrogenase, putative [Ixodes scapularis]
scaffold282	2517221	2517632	412	89	0.508692	0.750701	-0.242009	-488.955	CG	evm.model.scaffold282.15	intron	--	PREDICTED: serine protease HTRA2, mitochondrial-like [Cynoglossus semilaevis]
scaffold2827	103744	103883	140	53	0.00767992	0.0350765	-0.0273965	-224.692	CHH	evm.model.scaffold2827.7_evm.model.scaffold2827.6	intron	--	ubiquitin associated and SH3 domain-containing protein B, putative [Ixodes scapularis]
scaffold283	148163	148687	525	117	0.109624	0.227822	-0.118198	-683.069	CG	evm.model.scaffold283.2	intron
scaffold2833	86775	87415	641	78	0.162952	0.455666	-0.292714	-518.524	CG	evm.model.scaffold2833.3	intron	--	PREDICTED: serine/threonine-protein kinase PLK2-like [Metaseiulus occidentalis]
scaffold2835	435992	436056	65	6	0.184711	0.42515	-0.240439	-31.4428	CHG	Target=(TG)n:196-786;Class=Simple_repeat	repeat
scaffold2835	1021295	1021552	258	63	0.0537598	0.223489	-0.169729	-525.068	CG	evm.model.scaffold2835.4.3	intron
scaffold2845	441325	441461	137	38	0.00793512	0.0429875	-0.0350524	-181.499	CHH	evm.model.scaffold2845.9	intron	--	PREDICTED: kalirin isoform X3 [Tribolium castaneum]
scaffold285	164348	164821	474	81	0.157927	0.379771	-0.221844	-666.36	CG	evm.model.scaffold285.1.1	intron	--	peptidyl-prolyl cis-trans isomerase H (PPIH), putative [Ixodes scapularis]
scaffold285	176457	176751	295	76	0.598955	0.791883	-0.192927	-432.416	CG	evm.model.scaffold285.1.1	intron	--	peptidyl-prolyl cis-trans isomerase H (PPIH), putative [Ixodes scapularis]
scaffold285	661471	661575	105	38	0.0087715	0.0390007	-0.0302292	-177.058	CHH	evm.model.scaffold285.5	intron	--	ABC transporter, putative [Ixodes scapularis]
scaffold2850	223854	223909	56	5	0.000805812	0.0430906	-0.0422848	-25.7425	CHG	evm.model.scaffold2850.1	intron	--	conserved hypothetical protein [Ixodes scapularis]
scaffold2858	530165	530262	98	31	0.0198249	0.0834471	-0.0636222	-141.126	CHH	evm.model.scaffold2858.4.1	intron	--	PREDICTED: leucine-rich repeat and calponin homology domain-containing protein 1 isoform X2 [Monomorium pharaonis]
scaffold2858	530316	530378	63	20	0.0145337	0.0773991	-0.0628654	-86.218	CHH	evm.model.scaffold2858.4.1	intron	--	PREDICTED: leucine-rich repeat and calponin homology domain-containing protein 1 isoform X2 [Monomorium pharaonis]
scaffold286	117765	117963	199	55	0.00156535	0.069353	-0.0677877	-301.464	CHH	evm.model.scaffold286.1	promoter	--	PREDICTED: ARL14 effector protein-like [Hydra vulgaris]
scaffold2867	349999	350843	845	145	0.018491	0.155487	-0.136996	-1028.59	CG	evm.model.scaffold2867.7	intron	--	DNA-binding protein elf-1, putative [Ixodes scapularis]
scaffold2867	518528	518594	67	7	0.00086554	0.0335575	-0.032692	-22.8403	CHG	evm.model.scaffold2867.8	intron	--	Laminin subunit alpha-1, partial [Zootermopsis nevadensis]
scaffold2883	540135	540372	238	78	0.00726374	0.0609267	-0.053663	-504.888	CHH	evm.model.scaffold2883.7	intron
scaffold2883	540210	540337	128	26	0.00483405	0.0453286	-0.0404946	-120.229	CHG	evm.model.scaffold2883.7	intron
scaffold2895	81803	82000	198	64	0.00135223	0.0432002	-0.041848	-340.43	CHH	evm.model.scaffold2895.1	intron	--	PREDICTED: echinoderm microtubule-associated protein-like 2 isoform X3 [Diaphorina citri]
scaffold2927	21835	22226	392	88	0.402261	0.67417	-0.271908	-829.772	CG	evm.model.scaffold2927.1	intron	--	T-complex protein 1 subunit alpha, partial [Stegodyphus mimosarum]
scaffold2928	41046	41133	88	38	0.00427499	0.0414842	-0.0372092	-197.981	CHH	evm.model.scaffold2928.2	intron	--	SAPS domain-containing protein, putative [Ixodes scapularis]
scaffold2928	70402	70569	168	37	0.00495395	0.0660894	-0.0611355	-140.234	CHH	evm.model.scaffold2928.2	intron	--	SAPS domain-containing protein, putative [Ixodes scapularis]
scaffold2934	127977	128261	285	71	0.308914	0.59872	-0.289806	-454.904	CG	evm.model.scaffold2934.2	intron	--	PREDICTED: proteasomal ubiquitin receptor ADRM1-B-like [Crassostrea gigas]
scaffold2957	1430012	1430278	267	77	0.00553378	0.0745959	-0.0690621	-397.537	CHH	evm.model.scaffold2957.9	intron	--	PREDICTED: golgin subfamily B member 1-like isoform X12 [Crassostrea gigas]
scaffold2957	1431162	1431773	612	146	0.31751	0.519823	-0.202313	-903.821	CG	evm.model.scaffold2957.9	intron	--	PREDICTED: golgin subfamily B member 1-like isoform X12 [Crassostrea gigas]
scaffold2957	1493149	1493236	88	28	0.0141258	0.0541231	-0.0399973	-115.498	CHH	evm.model.scaffold2957.10	intron	--	Domain in SPla and the ryanodine receptor, putative [Ixodes scapularis]
scaffold2957	1549081	1549132	52	15	0.00237817	0.0617985	-0.0594203	-69.2282	CHH	evm.model.scaffold2957.13	intron	--	PREDICTED: ankyrin repeat and SAM domain-containing protein 6-like isoform X2 [Crassostrea gigas]
scaffold2958	464542	464705	164	55	0.00495173	0.0395076	-0.0345558	-277.624	CHH	evm.model.scaffold2958.3	intron	--	Csa-Guanyl Cyclase 6, partial [Cupiennius salei]
scaffold2958	492987	493167	181	63	0.00492196	0.0757019	-0.07078	-359.515	CHH	evm.model.scaffold2958.3	intron	--	Csa-Guanyl Cyclase 6, partial [Cupiennius salei]
scaffold296	88321	88377	57	10	0.000614829	0.0257091	-0.0250943	-34.5872	CHG	evm.model.scaffold296.2	intron	--	PREDICTED: putative ATP-dependent RNA helicase TDRD9-like [Saccoglossus kowalevskii]
scaffold296	176260	176444	185	27	0.0018917	0.0542046	-0.0523129	-99.641	CHG	evm.model.scaffold296.2	intron	--	PREDICTED: putative ATP-dependent RNA helicase TDRD9-like [Saccoglossus kowalevskii]
scaffold2962	178108	178580	473	77	0.00916501	0.106994	-0.0978294	-431.367	CG	evm.model.scaffold2962.1	promoter	--	ABC transporter, putative [Ixodes scapularis]
scaffold2962	214934	215212	279	85	0.320343	0.558585	-0.238242	-575.07	CG	evm.model.scaffold2962.2	intron	--	hypothetical protein IscW_ISCW013462 [Ixodes scapularis]
scaffold2965	19839	19903	65	28	0.00225203	0.0252156	-0.0229636	-122.486	CHH	Target=(TGG)n:3-88;Class=Simple_repeat	repeat
scaffold2970	404033	404312	280	66	0.0435966	0.206269	-0.162672	-436.993	CG	evm.model.scaffold2970.3	intron	--	hypothetical protein IscW_ISCW016338 [Ixodes scapularis]
scaffold2971	62039	62118	80	12	0.00138364	0.0916808	-0.0902971	-45.6077	CHG	evm.model.scaffold2971.1	intron	--	ABC transporter, putative [Ixodes scapularis]
scaffold2974	451019	451555	537	58	0.0130032	0.159175	-0.146172	-617.177	CG	evm.model.scaffold2974.7	intron	--	PREDICTED: uncharacterized protein LOC101845679 [Aplysia californica]
scaffold2974	1295258	1296174	917	160	0.552246	0.783201	-0.230955	-1309.23	CG	evm.model.scaffold2974.15	intron	--	PREDICTED: uncharacterized protein LOC100903498 [Metaseiulus occidentalis]
scaffold2974	1297033	1297396	364	93	0.414135	0.732928	-0.318793	-786.717	CG	evm.model.scaffold2974.15	intron	--	PREDICTED: uncharacterized protein LOC100903498 [Metaseiulus occidentalis]
scaffold2974	1404519	1404569	51	27	0.0110162	0.0533587	-0.0423425	-153.144	CHH	evm.model.scaffold2974.19_evm.model.scaffold2974.18	intron	--	PREDICTED: phenazine biosynthesis-like domain-containing protein [Poecilia formosa]
scaffold2982	99188	99416	229	65	0.454299	0.806118	-0.351818	-420.578	CG	evm.model.scaffold2982.3	intron	--	Lysosomal-trafficking regulator, partial [Stegodyphus mimosarum]
scaffold2982	100705	102303	1599	76	0.373129	0.784322	-0.411193	-599.342	CG	evm.model.scaffold2982.3	exon	--	Lysosomal-trafficking regulator, partial [Stegodyphus mimosarum]
scaffold2982	100705	102303	1599	76	0.373129	0.784322	-0.411193	-599.342	CG	evm.model.scaffold2982.3	intron	--	Lysosomal-trafficking regulator, partial [Stegodyphus mimosarum]
scaffold2982	103180	103452	273	72	0.153575	0.475276	-0.321701	-523.048	CG	evm.model.scaffold2982.3	intron	--	Lysosomal-trafficking regulator, partial [Stegodyphus mimosarum]
scaffold2982	105578	106182	605	97	0.479025	0.818007	-0.338982	-565.707	CG	evm.model.scaffold2982.3	intron	--	Lysosomal-trafficking regulator, partial [Stegodyphus mimosarum]
scaffold2982	137637	138309	673	100	0.503044	0.728148	-0.225104	-571.698	CG	evm.model.scaffold2982.4	intron	--	hypothetical protein IscW_ISCW018287 [Ixodes scapularis]
scaffold2982	393196	393430	235	67	0.409134	0.645496	-0.236362	-484.385	CG	evm.model.scaffold2982.10	intron	--	cell division cycle regulator protein, putative [Ixodes scapularis]
scaffold2982	406337	406427	91	24	0.00769783	0.0476115	-0.0399137	-109.906	CHH	evm.model.scaffold2982.10	intron	--	cell division cycle regulator protein, putative [Ixodes scapularis]
scaffold2982	511490	511725	236	71	0.00676578	0.0377173	-0.0309515	-341.092	CHH	evm.model.scaffold2982.14	promoter	--	conserved hypothetical protein [Ixodes scapularis]
scaffold2982	523605	523684	80	9	0.00100922	0.038798	-0.0377888	-40.2323	CHG	evm.model.scaffold2982.14	exon	--	conserved hypothetical protein [Ixodes scapularis]
scaffold2982	523605	523684	80	9	0.00100922	0.038798	-0.0377888	-40.2323	CHG	evm.model.scaffold2982.14	utr3	--	conserved hypothetical protein [Ixodes scapularis]
scaffold2988	469841	470151	311	47	0.0488252	0.433098	-0.384273	-459.195	CG	evm.model.scaffold2988.5.1	intron	--	PREDICTED: mitogen-activated protein kinase kinase kinase kinase 5 isoform X3 [Orussus abietinus]
scaffold3	860510	860796	287	65	0.196393	0.440597	-0.244204	-488.894	CG	evm.model.scaffold3.10	intron	--	hypothetical protein IscW_ISCW004702 [Ixodes scapularis]
scaffold3	1090073	1090212	140	38	0.00716163	0.0370105	-0.0298489	-168.852	CHH	evm.model.scaffold3.12	intron	--	Protein spaetzle, partial [Stegodyphus mimosarum]
scaffold30	291860	292031	172	71	0.0296988	0.153262	-0.123563	-417.842	CG	Target=(CG)n:1-471;Class=Simple_repeat	repeat
scaffold30	291860	292031	172	71	0.0296988	0.153262	-0.123563	-417.842	CG	Target=(CA)n:1-441;Class=Simple_repeat	repeat
scaffold3002	61303	61828	526	53	0.252762	0.674461	-0.421698	-410.271	CG	evm.model.scaffold3002.2	intron	--	retinal protein, putative [Ixodes scapularis]
scaffold3002	137750	138226	477	115	0.458072	0.776523	-0.31845	-696.353	CG	evm.model.scaffold3002.5	intron	--	Signal peptide peptidase-like 3 [Zootermopsis nevadensis]
scaffold3002	209168	210070	903	143	0.340576	0.643462	-0.302886	-920.312	CG	evm.model.scaffold3002.6	intron	--	clathrin heavy chain, putative [Ixodes scapularis]
scaffold3002	211079	211694	616	94	0.0487946	0.414976	-0.366182	-959.959	CG	evm.model.scaffold3002.6	intron	--	clathrin heavy chain, putative [Ixodes scapularis]
scaffold3002	212204	212690	487	75	0.313665	0.687028	-0.373364	-709.117	CG	evm.model.scaffold3002.6	intron	--	clathrin heavy chain, putative [Ixodes scapularis]
scaffold3002	213158	213876	719	87	0.173687	0.412195	-0.238508	-522.222	CG	evm.model.scaffold3002.6	intron	--	clathrin heavy chain, putative [Ixodes scapularis]
scaffold3002	286376	286847	472	87	0.470344	0.850783	-0.380439	-802.329	CG	evm.model.scaffold3002.10	intron	--	ribosome maturation protein SBDS, putative [Ixodes scapularis]
scaffold3002	308694	309078	385	61	0.240807	0.459797	-0.218991	-414.231	CG	evm.model.scaffold3002.11	intron	--	glutamyl-tRNA synthetase, cytoplasmic, putative [Ixodes scapularis]
scaffold3011	152676	152817	142	41	0.0037669	0.0327356	-0.0289687	-196.766	CHH	evm.model.scaffold3011.2	intron
scaffold3011	152676	152817	142	41	0.0037669	0.0327356	-0.0289687	-196.766	CHH	evm.model.scaffold3011.2	exon
scaffold3015	579829	580443	615	64	0.0897588	0.412745	-0.322986	-628.222	CG	Target=(ATG)n:2-60;Class=Simple_repeat	repeat
scaffold3018	39642	39966	325	64	0.0224688	0.508703	-0.486235	-790.651	CG	evm.model.scaffold3018.2	intron	--	sphingosine phosphate lyase, putative [Ixodes scapularis]
scaffold3018	185483	185771	289	57	0.00894668	0.282983	-0.274036	-695.409	CG	evm.model.scaffold3018.3	intron	--	nk homeobox protein, putative [Ixodes scapularis]
scaffold302	184951	185037	87	13	0.000503102	0.0321793	-0.0316762	-52.1213	CHG	Target=(CA)n:1-214;Class=Simple_repeat	repeat
scaffold3023	185954	186135	182	41	0.00771895	0.0472729	-0.039554	-201.535	CHH	evm.model.scaffold3023.3	intron	--	low-density lipoprotein receptor, putative [Ixodes scapularis]
scaffold3026	886219	886381	163	39	0.000788311	0.0328623	-0.032074	-185.888	CHH	evm.model.scaffold3026.3	intron
scaffold3026	901769	902126	358	91	0.0114736	0.103742	-0.0922683	-584.712	CG	evm.model.scaffold3026.3	intron
scaffold3026	1004051	1004370	320	68	0.39604	0.711801	-0.315761	-495.108	CG	evm.model.scaffold3026.4	intron	--	Negative elongation factor B, partial [Stegodyphus mimosarum]
scaffold303	721964	722827	864	117	0.384415	0.609122	-0.224707	-768.589	CG	evm.model.scaffold303.19	intron	--	hypothetical protein CAPTEDRAFT_226182 [Capitella teleta]
scaffold3031	406315	406759	445	95	0.0100032	0.0569969	-0.0469937	-500.964	CG	evm.model.scaffold3031.1	intron	--	hypothetical protein IscW_ISCW009301 [Ixodes scapularis]
scaffold3066	425723	426112	390	75	0.126902	0.373003	-0.2461	-487.391	CG	evm.model.scaffold3066.11	intron	--	conserved hypothetical protein [Ixodes scapularis]
scaffold3066	473630	474058	429	70	0.366409	0.716608	-0.3502	-446.053	CG	evm.model.scaffold3066.11	intron	--	conserved hypothetical protein [Ixodes scapularis]
scaffold3066	709207	709560	354	72	0.313476	0.578271	-0.264796	-496.644	CG	evm.model.scaffold3066.14	intron	--	PREDICTED: probable E3 ubiquitin-protein ligase HERC4-like [Metaseiulus occidentalis]
scaffold3066	826666	826894	229	37	0.0546008	0.378869	-0.324268	-400.675	CG	evm.model.scaffold3066.15.1	intron	--	PREDICTED: zinc finger protein 512B isoform X2 [Chinchilla lanigera]
scaffold3070	1566281	1566695	415	164	0.00367683	0.0675794	-0.0639026	-1076.2	CHH	evm.model.scaffold3070.6	intron	--	16 kDa thioredoxion, putative [Ixodes scapularis]
scaffold3070	1566281	1566695	415	164	0.00367683	0.0675794	-0.0639026	-1076.2	CHH	Target=(CCCA)n:1-416;Class=Simple_repeat	repeat
scaffold3070	1566281	1566695	415	164	0.00367683	0.0675794	-0.0639026	-1076.2	CHH	Target=(CTCA)n:1-352;Class=Simple_repeat	repeat
scaffold3089	344717	346185	1469	202	0.200053	0.393293	-0.19324	-1258.58	CG	evm.model.scaffold3089.8	intron
scaffold3089	348376	348976	601	115	0.237338	0.469053	-0.231714	-1018.07	CG	evm.model.scaffold3089.8	intron
scaffold3089	357952	358855	904	126	0.34409	0.616863	-0.272773	-1085.56	CG	evm.model.scaffold3089.8	intron
scaffold3089	362850	363350	501	93	0.426215	0.632328	-0.206113	-610.669	CG	evm.model.scaffold3089.8	intron
scaffold3089	365676	366970	1295	132	0.224649	0.485511	-0.260861	-945.42	CG	evm.model.scaffold3089.8	intron
scaffold3089	365676	366970	1295	132	0.224649	0.485511	-0.260861	-945.42	CG	evm.model.scaffold3089.8	exon
scaffold3089	365676	366970	1295	132	0.224649	0.485511	-0.260861	-945.42	CG	evm.model.scaffold3089.8	TSS
scaffold3089	365676	366970	1295	132	0.224649	0.485511	-0.260861	-945.42	CG	evm.model.scaffold3089.8	promoter
scaffold3099	206119	206954	836	124	0.247388	0.465357	-0.217969	-855.162	CG	evm.model.scaffold3099.11	intron	--	cysteine and histidine-rich domain (chord)-containing, zinc binding protein, putative [Ixodes scapularis]
scaffold3099	207582	207886	305	59	0.503986	0.832733	-0.328747	-586.566	CG	evm.model.scaffold3099.11	intron	--	cysteine and histidine-rich domain (chord)-containing, zinc binding protein, putative [Ixodes scapularis]
scaffold310	478379	478609	231	88	0.00583087	0.0658986	-0.0600677	-537.138	CHH	Target=(CTCA)n:1-189;Class=Simple_repeat	repeat
scaffold310	478379	478609	231	88	0.00583087	0.0658986	-0.0600677	-537.138	CHH	evm.model.scaffold310.6	intron	--	peroxinectin, putative [Ixodes scapularis]
scaffold310	537466	537783	318	99	0.0238929	0.261101	-0.237208	-856.596	CG	evm.model.scaffold310.6	intron	--	peroxinectin, putative [Ixodes scapularis]
scaffold3106	444414	444464	51	6	0.000886519	0.0228907	-0.0220042	-21.4449	CHG	evm.model.scaffold3106.9	exon
scaffold3116	10523	11058	536	98	0.0636455	0.170352	-0.106707	-549.258	CG	evm.model.scaffold3116.1	intron	--	hypothetical protein X975_18325, partial [Stegodyphus mimosarum]
scaffold312	1321778	1322082	305	115	0.0126406	0.0780557	-0.065415	-578.007	CHH	evm.model.scaffold312.16	promoter
scaffold3120	845989	846076	88	19	0.000916123	0.0228681	-0.021952	-60.2462	CHG	evm.model.scaffold3120.5	exon	--	nuclear pore complex protein nup98, putative [Ixodes scapularis]
scaffold3120	845989	846076	88	19	0.000916123	0.0228681	-0.021952	-60.2462	CHG	evm.model.scaffold3120.5	intron	--	nuclear pore complex protein nup98, putative [Ixodes scapularis]
scaffold3133	83757	83978	222	58	0.0056619	0.0497226	-0.0440607	-291.113	CHH	evm.model.scaffold3133.1	intron	--	ATAQ protein [Haemaphysalis elliptica]
scaffold3133	562849	563037	189	48	0.00971531	0.078361	-0.0686457	-181.458	CHH	evm.model.scaffold3133.8	intron	--	cytochrome P450, putative [Ixodes scapularis]
scaffold3135	442974	443078	105	38	0.00769839	0.0416884	-0.03399	-171.645	CHH	evm.model.scaffold3135.9	intron	--	gamma-glutamyltransferase, putative [Ixodes scapularis]
scaffold3135	785413	785584	172	66	0.0126229	0.151761	-0.139139	-351.872	CHH	evm.model.scaffold3135.13	intron	--	RAS-related protein, putative [Ixodes scapularis]
scaffold3135	785413	785584	172	66	0.0126229	0.151761	-0.139139	-351.872	CHH	Target=(TGAG)n:1-1088;Class=Simple_repeat	repeat
scaffold314	773028	773319	292	61	0.200158	0.423911	-0.223753	-407.47	CG	evm.model.scaffold314.15	intron	--	F-box containing protein, putative [Ixodes scapularis]
scaffold314	1166196	1166269	74	13	0.00102893	0.0460086	-0.0449797	-46.5296	CHG	evm.model.scaffold314.21	intron	--	Phosphatidylinositol N-acetylglucosaminyltransferase subunit H, partial [Stegodyphus mimosarum]
scaffold314	2806941	2807179	239	79	0.45482	0.61814	-0.163321	-459.306	CG	evm.model.scaffold314.41	intron	--	PREDICTED: cGMP-dependent protein kinase, isozyme 2 forms cD4/T1/T3A/T3B-like [Metaseiulus occidentalis]
scaffold3145	335618	336241	624	148	0.398538	0.6924	-0.293862	-1429.43	CG	evm.model.scaffold3145.6	intron	--	transmembrane protein, putative [Ixodes scapularis]
scaffold3149	424462	424825	364	77	0.349737	0.646111	-0.296374	-629.765	CG	evm.model.scaffold3149.11	intron	--	fkbp-rapamycin associated protein, putative [Ixodes scapularis]
scaffold3157	633090	633337	248	64	0.576027	0.811809	-0.235782	-526.49	CG	evm.model.scaffold3157.8	promoter
scaffold3158	181149	182314	1166	189	0.389233	0.61899	-0.229756	-1440.2	CG	evm.model.scaffold3158.8	intron	--	hypothetical protein DAPPUDRAFT_58148 [Daphnia pulex]
scaffold3160	45620	45803	184	54	0.0040855	0.063824	-0.0597385	-265.722	CHH	evm.model.scaffold3160.1	intron
scaffold3185	180050	180171	122	36	0.0962677	0.211743	-0.115476	-206.877	CHH	Target=(CACG)n:1-110;Class=Simple_repeat	repeat
scaffold3185	180050	180171	122	36	0.0962677	0.211743	-0.115476	-206.877	CHH	evm.model.scaffold3185.2	intron	--	protein tyrosine phosphatase 69D, drome, putative [Ixodes scapularis]
scaffold32	133729	134099	371	79	0.0319377	0.127062	-0.0951246	-432.229	CG	evm.model.scaffold32.2	intron
scaffold32	134151	134694	544	81	0.0122157	0.112416	-0.1002	-497.478	CG	evm.model.scaffold32.2	intron
scaffold3202	772192	772676	485	93	0.545388	0.709227	-0.163839	-510.459	CG	evm.model.scaffold3202.18	intron	--	hypothetical protein IscW_ISCW016184 [Ixodes scapularis]
scaffold3206	1234417	1234487	71	32	0.0678372	0.177806	-0.109969	-177.071	CHH	evm.model.scaffold3206.33	intron	--	at-rich interactive domain-containing protein 5B, putative [Ixodes scapularis]
scaffold3214	374130	374531	402	72	0.0225008	0.163007	-0.140507	-477.605	CG	evm.model.scaffold3214.13.1	exon	--	PREDICTED: ketimine reductase mu-crystallin [Bubalus bubalis]
scaffold3214	374130	374531	402	72	0.0225008	0.163007	-0.140507	-477.605	CG	evm.model.scaffold3214.13.1	intron	--	PREDICTED: ketimine reductase mu-crystallin [Bubalus bubalis]
scaffold3214	375033	375624	592	72	0.0391496	0.238957	-0.199807	-524.793	CG	evm.model.scaffold3214.13.1	intron	--	PREDICTED: ketimine reductase mu-crystallin [Bubalus bubalis]
scaffold3214	375033	375624	592	72	0.0391496	0.238957	-0.199807	-524.793	CG	evm.model.scaffold3214.13.1	exon	--	PREDICTED: ketimine reductase mu-crystallin [Bubalus bubalis]
scaffold3215	186597	186687	91	16	0.00592119	0.0944731	-0.0885519	-75.8067	CHH	evm.model.scaffold3215.4	intron	--	PREDICTED: zinc transporter SLC39A7-like [Metaseiulus occidentalis]
scaffold3215	835837	835975	139	33	0.00672095	0.0413046	-0.0345837	-146.402	CHH	evm.model.scaffold3215.10	intron	--	PREDICTED: bone morphogenetic protein 7-like [Metaseiulus occidentalis]
scaffold3236	4345	4433	89	23	0.00126411	0.0457702	-0.044506	-105.317	CHH	evm.model.scaffold3236.1	intron	--	gastric triacylglycerol lipase, putative [Ixodes scapularis]
scaffold325	84224	84387	164	68	0.00543326	0.0571038	-0.0516705	-355.068	CHH	evm.model.scaffold325.1	intron
scaffold3260	21752	22230	479	102	0.318577	0.549776	-0.231199	-586.47	CG	evm.model.scaffold3260.1	intron	--	WD-repeat protein, putative [Ixodes scapularis]
scaffold3260	35832	36631	800	136	0.157721	0.566715	-0.408993	-1873.41	CG	evm.model.scaffold3260.2	promoter	--	TPA_exp: thioredoxin peroxidase [Amblyomma variegatum]
scaffold3260	42078	44580	2503	366	0.2839	0.617005	-0.333105	-3354.78	CG	evm.model.scaffold3260.3	intron	--	ADP-ribosylation factor-like protein 13B, partial [Heterocephalus glaber]
scaffold3260	44939	48594	3656	517	0.158854	0.473815	-0.314961	-5146.47	CG	evm.model.scaffold3260.3	intron	--	ADP-ribosylation factor-like protein 13B, partial [Heterocephalus glaber]
scaffold3260	44939	48594	3656	517	0.158854	0.473815	-0.314961	-5146.47	CG	evm.model.scaffold3260.3	exon	--	ADP-ribosylation factor-like protein 13B, partial [Heterocephalus glaber]
scaffold3265	9266	10046	781	116	0.20095	0.439685	-0.238735	-823.174	CG	evm.model.scaffold3265.1	intron	--	hypothetical protein DAPPUDRAFT_307275 [Daphnia pulex]
scaffold3265	601140	601278	139	36	0.0024274	0.045465	-0.0430376	-169.718	CHH	evm.model.scaffold3265.8	intron	--	SCY1-like protein 2, partial [Stegodyphus mimosarum]
scaffold3267	332057	332136	80	9	0.00093547	0.0253027	-0.0243672	-37.093	CHG	evm.model.scaffold3267.3	intron	--	DENN domain-containing protein 1A [Zootermopsis nevadensis]
scaffold327	842593	842687	95	25	0.0163044	0.152912	-0.136608	-122.825	CHH	Target=(ATG)n:3-70;Class=Simple_repeat	repeat
scaffold3313	337647	337790	144	39	0.00275811	0.0333155	-0.0305574	-171.277	CHH	evm.model.scaffold3313.2	intron	--	hypothetical protein IscW_ISCW009572 [Ixodes scapularis]
scaffold3313	337647	337790	144	39	0.00275811	0.0333155	-0.0305574	-171.277	CHH	evm.model.scaffold3313.2	exon	--	hypothetical protein IscW_ISCW009572 [Ixodes scapularis]
scaffold3313	337647	337790	144	39	0.00275811	0.0333155	-0.0305574	-171.277	CHH	evm.model.scaffold3313.2	utr5	--	hypothetical protein IscW_ISCW009572 [Ixodes scapularis]
scaffold3313	337647	337790	144	39	0.00275811	0.0333155	-0.0305574	-171.277	CHH	evm.model.scaffold3313.2	TSS	--	hypothetical protein IscW_ISCW009572 [Ixodes scapularis]
scaffold3313	337647	337790	144	39	0.00275811	0.0333155	-0.0305574	-171.277	CHH	evm.model.scaffold3313.2	promoter	--	hypothetical protein IscW_ISCW009572 [Ixodes scapularis]
scaffold332	328497	328946	450	94	0.0372322	0.511382	-0.47415	-1334.5	CG	evm.model.scaffold332.5	intron	--	PREDICTED: Fanconi anemia group J protein [Loxodonta africana]
scaffold3320	329365	329417	53	19	0.008107	0.0558527	-0.0477457	-102.266	CHH	Target=GA-rich:1-180;Class=Low_complexity	repeat
scaffold3320	1859921	1860005	85	28	0.00459623	0.0282341	-0.0236379	-119.568	CHH	evm.model.scaffold3320.6	intron	--	neuropeptide FF receptor, putative [Ixodes scapularis]
scaffold3321	98685	99119	435	62	0.51036	0.775342	-0.264981	-485.737	CG	evm.model.scaffold3321.5	intron	--	Domain in SPla and the ryanodine receptor, putative [Ixodes scapularis]
scaffold3322	343544	343968	425	104	0.321572	0.670919	-0.349346	-836.277	CG	evm.model.scaffold3322.4.1	intron	--	kinesin light chain, putative [Ixodes scapularis]
scaffold3322	438288	438997	710	144	0.148011	0.43313	-0.285118	-1094.98	CG	evm.model.scaffold3322.4.1	intron	--	kinesin light chain, putative [Ixodes scapularis]
scaffold3325	576805	577177	373	89	0.468697	0.668201	-0.199504	-537.329	CG	evm.model.scaffold3325.9.4	intron	--	dehydrogenase kinase, putative [Ixodes scapularis]
scaffold3325	743141	744458	1318	284	0.0124674	0.126029	-0.113562	-1987.41	CG	evm.model.scaffold3325.11	intron	--	GABA transporter, putative [Ixodes scapularis]
scaffold3329	223762	223874	113	34	0.00330631	0.0380529	-0.0347466	-174.588	CHH	evm.model.scaffold3329.14	exon	--	oxidoreductase, putative [Ixodes scapularis]
scaffold3329	223762	223874	113	34	0.00330631	0.0380529	-0.0347466	-174.588	CHH	evm.model.scaffold3329.14	intron	--	oxidoreductase, putative [Ixodes scapularis]
scaffold3329	236596	236881	286	37	0.160034	0.719736	-0.559702	-419.993	CG	evm.model.scaffold3329.15	intron	--	enoyl-CoA isomerase, putative [Ixodes scapularis]
scaffold3329	784701	785304	604	91	0.126	0.638469	-0.512469	-893.463	CG	evm.model.scaffold3329.39	intron	--	conserved hypothetical protein [Ixodes scapularis]
scaffold3329	834136	837270	3135	62	0.144813	0.529404	-0.384591	-446.268	CG	evm.model.scaffold3329.39	intron	--	conserved hypothetical protein [Ixodes scapularis]
scaffold3329	834136	837270	3135	62	0.144813	0.529404	-0.384591	-446.268	CG	evm.model.scaffold3329.39	exon	--	conserved hypothetical protein [Ixodes scapularis]
scaffold333	150860	150968	109	27	0.0039057	0.0747817	-0.070876	-145.572	CHH	Target=(CAAT)n:1-149;Class=Simple_repeat	repeat
scaffold3334	75774	76328	555	99	0.0192033	0.168731	-0.149528	-583.35	CG	evm.model.scaffold3334.1	intron	--	nuclear pore complex protein Nup88, putative [Ixodes scapularis]
scaffold3334	116810	117126	317	73	0.254308	0.512412	-0.258104	-513.429	CG	evm.model.scaffold3334.2	intron	--	hypothetical protein IscW_ISCW022893 [Ixodes scapularis]
scaffold3334	122654	123463	810	83	0.179511	0.660203	-0.480692	-753.365	CG	evm.model.scaffold3334.2	intron	--	hypothetical protein IscW_ISCW022893 [Ixodes scapularis]
scaffold3334	427682	428060	379	82	0.0118253	0.118214	-0.106389	-561.44	CHH	Target=(CATA)n:3-130;Class=Simple_repeat	repeat
scaffold3334	427682	428060	379	82	0.0118253	0.118214	-0.106389	-561.44	CHH	Target=(CAGA)n:1-180;Class=Simple_repeat	repeat
scaffold3334	427682	428060	379	82	0.0118253	0.118214	-0.106389	-561.44	CHH	evm.model.scaffold3334.7	intron
scaffold3334	427851	427925	75	31	0.00541334	0.0629314	-0.057518	-161.069	CHG	Target=(CAGA)n:1-180;Class=Simple_repeat	repeat
scaffold3334	427851	427925	75	31	0.00541334	0.0629314	-0.057518	-161.069	CHG	evm.model.scaffold3334.7	intron
scaffold3337	72626	73327	702	153	0.2374	0.379586	-0.142185	-876.804	CG	evm.model.scaffold3337.3	intron	--	PREDICTED: cell division cycle protein 20 homolog [Saccoglossus kowalevskii]
scaffold3337	102391	103059	669	78	0.340753	0.639747	-0.298993	-445.173	CG	evm.model.scaffold3337.4	intron	--	integrin alpha repeat domain-containing protein, putative [Ixodes scapularis]
scaffold3337	106390	106521	132	47	0.0040248	0.0539394	-0.0499146	-216.346	CHH	evm.model.scaffold3337.4	intron	--	integrin alpha repeat domain-containing protein, putative [Ixodes scapularis]
scaffold3337	106508	106916	409	52	0.251507	0.71586	-0.464354	-449.205	CG	evm.model.scaffold3337.4	intron	--	integrin alpha repeat domain-containing protein, putative [Ixodes scapularis]
scaffold3337	112981	113396	416	67	0.0710779	0.229233	-0.158155	-510.853	CG	evm.model.scaffold3337.4	intron	--	integrin alpha repeat domain-containing protein, putative [Ixodes scapularis]
scaffold3337	114914	115464	551	130	0.645435	0.850956	-0.205521	-662.229	CG	evm.model.scaffold3337.4	intron	--	integrin alpha repeat domain-containing protein, putative [Ixodes scapularis]
scaffold3337	119706	120105	400	53	0.219119	0.656504	-0.437385	-599.475	CG	evm.model.scaffold3337.4	intron	--	integrin alpha repeat domain-containing protein, putative [Ixodes scapularis]
scaffold3337	124249	124536	288	61	0.50056	0.824814	-0.324253	-475.962	CG	evm.model.scaffold3337.4	intron	--	integrin alpha repeat domain-containing protein, putative [Ixodes scapularis]
scaffold3337	125883	126213	331	71	0.630672	0.875848	-0.245175	-412.764	CG	evm.model.scaffold3337.4	intron	--	integrin alpha repeat domain-containing protein, putative [Ixodes scapularis]
scaffold3337	126773	127214	442	67	0.170104	0.660658	-0.490555	-798.956	CG	evm.model.scaffold3337.4	intron	--	integrin alpha repeat domain-containing protein, putative [Ixodes scapularis]
scaffold3337	128385	128860	476	64	0.149835	0.465528	-0.315693	-442.313	CG	evm.model.scaffold3337.4	intron	--	integrin alpha repeat domain-containing protein, putative [Ixodes scapularis]
scaffold3337	180268	180646	379	63	0.149245	0.481224	-0.331978	-708.078	CG	evm.model.scaffold3337.4	intron	--	integrin alpha repeat domain-containing protein, putative [Ixodes scapularis]
scaffold3344	489153	489614	462	69	0.198627	0.559286	-0.360659	-620.629	CG	evm.model.scaffold3344.13	intron
scaffold3344	494527	494802	276	57	0.33656	0.752287	-0.415727	-419.131	CG	evm.model.scaffold3344.13	intron
scaffold3355	1010470	1010571	102	40	0.0123289	0.0628927	-0.0505638	-229.048	CHH	evm.model.scaffold3355.2	intron	--	tRNA uracil-5-methyltransferase, putative [Ixodes scapularis]
scaffold3355	1485492	1485547	56	7	0.000619907	0.0238069	-0.0231869	-22.9341	CHG	evm.model.scaffold3355.3	intron
scaffold3355	1485590	1485831	242	51	0.0251518	0.23732	-0.212168	-415.471	CG	evm.model.scaffold3355.3	intron
scaffold336	336545	336725	181	59	0.529584	0.755916	-0.226332	-418.573	CG	evm.model.scaffold336.2	intron	--	hypothetical protein IscW_ISCW003841 [Ixodes scapularis]
scaffold336	353884	354194	311	57	0.0909107	0.393748	-0.302838	-478.048	CG	evm.model.scaffold336.3	exon	--	PREDICTED: protein lifeguard 1-like [Metaseiulus occidentalis]
scaffold336	353884	354194	311	57	0.0909107	0.393748	-0.302838	-478.048	CG	evm.model.scaffold336.3	intron	--	PREDICTED: protein lifeguard 1-like [Metaseiulus occidentalis]
scaffold336	366994	367075	82	24	0.00952868	0.0699297	-0.060401	-96.7359	CHH	evm.model.scaffold336.4	intron	--	leucine-rich transmembrane protein, putative [Ixodes scapularis]
scaffold3377	546072	546555	484	102	0.285641	0.521873	-0.236232	-815.653	CG	evm.model.scaffold3377.5	intron	--	PREDICTED: transcription factor 24 [Fulmarus glacialis]
scaffold338	692612	692910	299	89	0.503064	0.643764	-0.1407	-426.378	CG	evm.model.scaffold338.9	intron	--	RAS, putative [Ixodes scapularis]
scaffold339	1055722	1055862	141	47	0.00291905	0.0597846	-0.0568655	-217.79	CHH	evm.model.scaffold339.9	intron	--	Ca2+ calmodulin dependent protein kinase EF-Hand protein superfamily [Argas monolakensis]
scaffold340	42116	42391	276	88	0.0039745	0.0713778	-0.0674033	-542.895	CHH	evm.model.scaffold340.1	intron	--	caspase-8 [Haemaphysalis longicornis]
scaffold3421	321947	322012	66	24	0.00274837	0.0282814	-0.025533	-116.558	CHH	evm.model.scaffold3421.2_evm.model.scaffold3421.3	intron	--	conserved hypothetical protein [Ixodes scapularis]
scaffold3424	1345657	1345882	226	68	0.00136648	0.0954877	-0.0941212	-354.711	CHH	Target=(TAG)n:1-1030;Class=Simple_repeat	repeat
scaffold3428	50133	50574	442	90	0.0195549	0.101305	-0.0817499	-439.967	CG	evm.model.scaffold3428.2	intron	--	conserved hypothetical protein [Ixodes scapularis]
scaffold345	286736	287031	296	62	0.00894364	0.126117	-0.117173	-553.622	CG	evm.model.scaffold345.2	intron	--	PREDICTED: probable sodium/potassium/calcium exchanger CG1090-like [Metaseiulus occidentalis]
scaffold345	464397	464731	335	101	0.749159	0.861022	-0.111863	-597.231	CG	evm.model.scaffold345.4	intron	--	hypothetical protein IscW_ISCW001790 [Ixodes scapularis]
scaffold345	464790	465197	408	82	0.688895	0.840343	-0.151448	-497.321	CG	evm.model.scaffold345.4	intron	--	hypothetical protein IscW_ISCW001790 [Ixodes scapularis]
scaffold345	853934	854309	376	93	0.133783	0.306119	-0.172336	-758.726	CG	evm.model.scaffold345.7	intron	--	TPA_inf: apoptosis-promoting RNA-binding protein TIA-1/TIAR [Amblyomma variegatum]
scaffold345	854367	854936	570	117	0.0888405	0.215064	-0.126223	-714.707	CG	evm.model.scaffold345.7	intron	--	TPA_inf: apoptosis-promoting RNA-binding protein TIA-1/TIAR [Amblyomma variegatum]
scaffold345	855976	856456	481	70	0.0571822	0.227281	-0.170099	-463.764	CG	evm.model.scaffold345.7	intron	--	TPA_inf: apoptosis-promoting RNA-binding protein TIA-1/TIAR [Amblyomma variegatum]
scaffold3450	784720	785411	692	68	0.195543	0.469058	-0.273514	-453.686	CG	evm.model.scaffold3450.8	intron	--	brefeldin A-inhibited guanine nucleotide-exchange protein, putative [Ixodes scapularis]
scaffold3450	787687	788112	426	63	0.120288	0.476327	-0.356039	-508.383	CG	evm.model.scaffold3450.8	intron	--	brefeldin A-inhibited guanine nucleotide-exchange protein, putative [Ixodes scapularis]
scaffold3453	168955	169362	408	92	0.46294	0.703235	-0.240295	-578.315	CG	evm.model.scaffold3453.5	intron	--	PREDICTED: acyl-CoA-binding domain-containing protein 1-like [Amphimedon queenslandica]
scaffold3453	169814	170313	500	58	0.0333971	0.467853	-0.434456	-505.696	CG	evm.model.scaffold3453.5	intron	--	PREDICTED: acyl-CoA-binding domain-containing protein 1-like [Amphimedon queenslandica]
scaffold3456	177303	177754	452	57	0.326127	0.673537	-0.347409	-454.637	CG	evm.model.scaffold3456.2	intron	--	PREDICTED: ubiquitin-like protein 7 [Tribolium castaneum]
scaffold3456	185584	186808	1225	152	0.262338	0.556434	-0.294096	-1108.19	CG	evm.model.scaffold3456.2	intron	--	PREDICTED: ubiquitin-like protein 7 [Tribolium castaneum]
scaffold3456	186956	187408	453	67	0.0859297	0.29684	-0.21091	-506.656	CG	evm.model.scaffold3456.2	intron	--	PREDICTED: ubiquitin-like protein 7 [Tribolium castaneum]
scaffold3458	127274	127364	91	28	0.00494685	0.0389236	-0.0339768	-135.856	CHH	evm.model.scaffold3458.3	intron	--	Triple functional domain protein, partial [Stegodyphus mimosarum]
scaffold3458	306043	306517	475	122	0.478614	0.607328	-0.128714	-620.283	CG	evm.model.scaffold3458.7	intron	--	Triple functional domain protein, partial [Zootermopsis nevadensis]
scaffold3459	118965	119314	350	68	0.320965	0.665749	-0.344785	-551.884	CG	evm.model.scaffold3459.1	intron	--	Calcyclin-binding protein, partial [Stegodyphus mimosarum]
scaffold3480	446181	446777	597	102	0.0182674	0.0937984	-0.075531	-614.17	CG	evm.model.scaffold3480.3	intron	--	conserved hypothetical protein [Ixodes scapularis]
scaffold3487	425653	425950	298	83	0.371964	0.535216	-0.163252	-504	CG	evm.model.scaffold3487.4	intron	--	conserved hypothetical protein [Ixodes scapularis]
scaffold3495	63042	63533	492	77	0.427114	0.655119	-0.228005	-495.181	CG	evm.model.scaffold3495.2	intron	--	Replication protein A DNA-binding subunit, partial [Stegodyphus mimosarum]
scaffold3497	4755	4808	54	14	0.00341817	0.0690643	-0.0656461	-88.939	CHH	Target=CT-rich:89-179;Class=Low_complexity	repeat
scaffold3501	124934	125212	279	81	0.409864	0.670054	-0.260191	-697.04	CG	evm.model.scaffold3501.3	intron	--	PREDICTED: nucleoprotein TPR isoform X2 [Pelodiscus sinensis]
scaffold3501	156550	156996	447	90	0.56717	0.795381	-0.22821	-673.4	CG	evm.model.scaffold3501.3	intron	--	PREDICTED: nucleoprotein TPR isoform X2 [Pelodiscus sinensis]
scaffold3501	156550	156996	447	90	0.56717	0.795381	-0.22821	-673.4	CG	evm.model.scaffold3501.3	exon	--	PREDICTED: nucleoprotein TPR isoform X2 [Pelodiscus sinensis]
scaffold353	1262733	1263044	312	81	0.0392843	0.12851	-0.0892257	-472.341	CG	evm.model.scaffold353.19	intron	--	conserved hypothetical protein [Ixodes scapularis]
scaffold353	1353762	1354205	444	77	0.00969734	0.077148	-0.0674507	-417.218	CG	evm.model.scaffold353.22	intron	--	alpha-D-galactosidase, putative [Ixodes scapularis]
scaffold353	1411343	1411494	152	43	0.00353835	0.0352572	-0.0317188	-216.95	CHH	evm.model.scaffold353.24	exon	--	alpha-D-galactosidase, putative [Ixodes scapularis]
scaffold353	1411343	1411494	152	43	0.00353835	0.0352572	-0.0317188	-216.95	CHH	evm.model.scaffold353.24	TES	--	alpha-D-galactosidase, putative [Ixodes scapularis]
scaffold3537	474091	474440	350	87	0.568582	0.753529	-0.184947	-564.828	CG	evm.model.scaffold3537.8	intron	--	zinc metalloproteinase, putative [Ixodes scapularis]
scaffold3537	540535	540775	241	64	0.21422	0.46702	-0.2528	-440.081	CG	evm.model.scaffold3537.10	intron	--	hypothetical protein IscW_ISCW003626 [Ixodes scapularis]
scaffold3537	542159	543086	928	138	0.434793	0.668106	-0.233313	-799.412	CG	evm.model.scaffold3537.10	intron	--	hypothetical protein IscW_ISCW003626 [Ixodes scapularis]
scaffold3546	187785	188235	451	98	0.220611	0.397265	-0.176655	-498.628	CG	evm.model.scaffold3546.2	intron
scaffold3546	256703	257161	459	92	0.0162597	0.109246	-0.0929867	-516.199	CG	evm.model.scaffold3546.4	intron	--	hypothetical protein IscW_ISCW004840 [Ixodes scapularis]
scaffold355	902463	903118	656	114	0.0290979	0.252055	-0.222957	-859.525	CG	evm.model.scaffold355.2	intron	--	sodium/phosphate transporter, putative [Ixodes scapularis]
scaffold3554	6223	6877	655	62	0.191674	0.441584	-0.24991	-422.382	CG	evm.model.scaffold3554.1	intron	--	putative helicase with zinc finger, partial [Stegodyphus mimosarum]
scaffold3554	14864	15184	321	76	0.237567	0.455032	-0.217465	-520.01	CG	evm.model.scaffold3554.1	intron	--	putative helicase with zinc finger, partial [Stegodyphus mimosarum]
scaffold3554	100225	100312	88	25	0.00476073	0.0371073	-0.0323466	-146.182	CHH	evm.model.scaffold3554.4	intron	--	topoisomerase TOP1-interacting protein BTBD1, putative [Ixodes scapularis]
scaffold3559	305671	305859	189	53	0.00276142	0.0933226	-0.0905612	-311.847	CHH	evm.model.scaffold3559.2	promoter	--	nuclear pore complex protein Nup88, putative [Ixodes scapularis]
scaffold358	1292959	1293045	87	15	0.016054	0.12479	-0.108736	-57.8055	CHG	evm.model.scaffold358.11.4	intron	--	nuclear factor I, putative [Ixodes scapularis]
scaffold359	256974	257040	67	10	0.000779914	0.0243414	-0.0235615	-42.5459	CHG	evm.model.scaffold359.1	intron
scaffold359	3290707	3290818	112	32	0.00430198	0.050181	-0.045879	-176.669	CHH	evm.model.scaffold359.6	intron
scaffold3596	102606	103263	658	113	0.135143	0.416531	-0.281389	-959.435	CG	evm.model.scaffold3596.2	intron	--	glutathione S-transferase, putative [Ixodes scapularis]
scaffold3596	425759	426125	367	67	0.315371	0.603952	-0.288581	-696.22	CG	evm.model.scaffold3596.14	exon	--	condensin, putative [Ixodes scapularis]
scaffold3605	719112	719275	164	63	0.00166318	0.0345424	-0.0328792	-343.627	CHH	evm.model.scaffold3605.6	intron	--	hypothetical protein IscW_ISCW021423 [Ixodes scapularis]
scaffold3608	394114	394528	415	88	0.441182	0.741692	-0.30051	-521.603	CG	evm.model.scaffold3608.10	intron	--	PREDICTED: BEN domain-containing protein 5 isoform X2 [Larimichthys crocea]
scaffold3612	20153	21046	894	140	0.0896485	0.207725	-0.118076	-839.303	CG	evm.model.scaffold3612.1	intron	--	transmembrane protein, putative [Ixodes scapularis]
scaffold3612	21210	21639	430	76	0.0440038	0.19771	-0.153706	-581.345	CG	evm.model.scaffold3612.1	intron	--	transmembrane protein, putative [Ixodes scapularis]
scaffold3624	364813	365100	288	76	0.181611	0.472638	-0.291027	-498.112	CG	evm.model.scaffold3624.3	intron	--	actin-related protein 2/3 complex subunit 2 [Dermacentor variabilis]
scaffold3624	659144	659287	144	34	0.00375574	0.0337022	-0.0299465	-151.817	CHH	evm.model.scaffold3624.5	intron	--	conserved hypothetical protein [Ixodes scapularis]
scaffold3624	817620	817672	53	9	0.000826268	0.0262665	-0.0254402	-38.7253	CHG	evm.model.scaffold3624.7	intron	--	isopentenyl-diphosphate delta-isomerase [Ixodes pacificus]
scaffold3636	136858	137196	339	81	0.0101787	0.101532	-0.0913533	-440.352	CG	evm.model.scaffold3636.12	intron	--	conserved hypothetical protein [Ixodes scapularis]
scaffold3647	404379	405366	988	125	0.0907466	0.29381	-0.203063	-948.411	CG	evm.model.scaffold3647.4	intron	--	RUN and FYVE domain-containing protein 2, partial [Stegodyphus mimosarum]
scaffold3647	406075	407377	1303	140	0.193223	0.469282	-0.276059	-913.264	CG	evm.model.scaffold3647.4	intron	--	RUN and FYVE domain-containing protein 2, partial [Stegodyphus mimosarum]
scaffold3649	1232538	1232696	159	41	0.00434223	0.0695608	-0.0652186	-214.377	CHH	evm.model.scaffold3649.9	intron	--	PREDICTED: sodium-coupled monocarboxylate transporter 2-like [Metaseiulus occidentalis]
scaffold365	414121	414341	221	50	0.34197	0.617402	-0.275433	-456.329	CG	evm.model.scaffold365.1	intron	--	conserved hypothetical protein [Ixodes scapularis]
scaffold365	414651	415419	769	75	0.360233	0.625905	-0.265672	-512.497	CG	evm.model.scaffold365.1	intron	--	conserved hypothetical protein [Ixodes scapularis]
scaffold365	554787	554958	172	54	0.0055756	0.0509844	-0.0454088	-326.563	CHH	evm.model.scaffold365.5	intron	--	ABC transporter, putative [Ixodes scapularis]
scaffold3667	517468	517766	299	63	0.549199	0.795724	-0.246526	-437.602	CG	evm.model.scaffold3667.1	intron	--	hypothetical protein DAPPUDRAFT_307206 [Daphnia pulex]
scaffold3667	517468	517766	299	63	0.549199	0.795724	-0.246526	-437.602	CG	Target=(CAAT)n:1-35;Class=Simple_repeat	repeat
scaffold367	42705	42936	232	82	0.0137318	0.0854471	-0.0717153	-480.098	CG	evm.model.scaffold367.1	intron
scaffold3685	526098	526243	146	45	0.0128191	0.0865212	-0.0737021	-197.188	CHH	evm.model.scaffold3685.8	promoter	--	transcription initiation factor TFII-D subunit, putative [Ixodes scapularis]
scaffold3689	457131	457812	682	159	0.0288278	0.163923	-0.135095	-1403.18	CG	evm.model.scaffold3689.2	intron	--	PREDICTED: serine/threonine-protein kinase NIM1-like [Saccoglossus kowalevskii]
scaffold3689	457131	457812	682	159	0.0288278	0.163923	-0.135095	-1403.18	CG	evm.model.scaffold3689.2	exon	--	PREDICTED: serine/threonine-protein kinase NIM1-like [Saccoglossus kowalevskii]
scaffold3689	458108	458794	687	70	0.0166098	0.14449	-0.12788	-423.231	CG	evm.model.scaffold3689.2	intron	--	PREDICTED: serine/threonine-protein kinase NIM1-like [Saccoglossus kowalevskii]
scaffold3689	459113	459816	704	74	0.0141894	0.13179	-0.1176	-501.255	CG	evm.model.scaffold3689.2	intron	--	PREDICTED: serine/threonine-protein kinase NIM1-like [Saccoglossus kowalevskii]
scaffold3689	459875	460856	982	187	0.0343127	0.158053	-0.12374	-1451.82	CG	evm.model.scaffold3689.2	exon	--	PREDICTED: serine/threonine-protein kinase NIM1-like [Saccoglossus kowalevskii]
scaffold3689	459875	460856	982	187	0.0343127	0.158053	-0.12374	-1451.82	CG	evm.model.scaffold3689.2	utr3	--	PREDICTED: serine/threonine-protein kinase NIM1-like [Saccoglossus kowalevskii]
scaffold3689	459875	460856	982	187	0.0343127	0.158053	-0.12374	-1451.82	CG	evm.model.scaffold3689.2	intron	--	PREDICTED: serine/threonine-protein kinase NIM1-like [Saccoglossus kowalevskii]
scaffold3689	681861	681967	107	42	0.0066296	0.0455885	-0.0389589	-199.662	CHH	evm.model.scaffold3689.8	intron	--	transmembrane protein C9orf46, putative [Ixodes scapularis]
scaffold3697	49633	50326	694	120	0.585362	0.799374	-0.214011	-832.567	CG	evm.model.scaffold3697.3	intron	--	condensin, putative [Ixodes scapularis]
scaffold3697	189953	190393	441	82	0.358162	0.533636	-0.175474	-431.718	CG	evm.model.scaffold3697.6	intron	--	zinc finger protein, putative [Ixodes scapularis]
scaffold37	195535	195617	83	15	0.0144834	0.0793023	-0.0648189	-60.7914	CHG	evm.model.scaffold37.5	intron	--	muscle myosin heavy chain, putative [Ixodes scapularis]
scaffold370	33874	33962	89	25	0.0111293	0.0580859	-0.0469565	-144.553	CHH	Target=(ATTG)n:1-180;Class=Simple_repeat	repeat
scaffold370	1706883	1707063	181	68	0.00514379	0.0444741	-0.0393303	-314.096	CHH	evm.model.scaffold370.9	exon	--	Ras-related protein M-Ras [Zootermopsis nevadensis]
scaffold370	1706883	1707063	181	68	0.00514379	0.0444741	-0.0393303	-314.096	CHH	evm.model.scaffold370.9	utr3	--	Ras-related protein M-Ras [Zootermopsis nevadensis]
scaffold370	2138904	2139307	404	65	0.0328803	0.25853	-0.225649	-512.913	CG	evm.model.scaffold370.22	intron	--	PREDICTED: putative serine protease K12H4.7-like [Metaseiulus occidentalis]
scaffold370	2203081	2203143	63	27	0.00251424	0.0385678	-0.0360536	-167.258	CHH	evm.model.scaffold370.23	intron	--	20-hydroxysteroid dehydrogenase, putative [Ixodes scapularis]
scaffold372	336575	336715	141	44	0.0075942	0.0596698	-0.0520756	-227.429	CHH	evm.model.scaffold372.5	intron
scaffold372	1035642	1035917	276	79	0.00478623	0.0401888	-0.0354025	-376.373	CHH	evm.model.scaffold372.17	intron	--	PREDICTED: SHC-transforming protein 1 [Ceratosolen solmsi marchali]
scaffold372	1153144	1153716	573	75	0.312709	0.611723	-0.299015	-481.693	CG	evm.model.scaffold372.19	intron	--	ATP-dependent RNA helicase, putative [Ixodes scapularis]
scaffold3728	580292	580524	233	40	0.152178	0.576566	-0.424388	-411.39	CG	evm.model.scaffold3728.6	intron
scaffold3728	1149815	1150048	234	74	0.00507431	0.0537987	-0.0487244	-454.401	CHH	evm.model.scaffold3728.10	exon	--	vitellogenin receptor [Haemaphysalis longicornis]
scaffold3728	1149815	1150048	234	74	0.00507431	0.0537987	-0.0487244	-454.401	CHH	evm.model.scaffold3728.10	utr3	--	vitellogenin receptor [Haemaphysalis longicornis]
scaffold3729	163616	163921	306	81	0.014106	0.105301	-0.0911951	-559.085	CG	evm.model.scaffold3729.3	intron	--	zinc finger protein, putative [Ixodes scapularis]
scaffold373	552435	552650	216	79	0.0141179	0.132413	-0.118295	-478.719	CG	evm.model.scaffold373.6	intron	--	conserved hypothetical protein [Ixodes scapularis]
scaffold373	616188	616302	115	28	0.000842269	0.0418151	-0.0409728	-157.183	CHH	evm.model.scaffold373.6	intron	--	conserved hypothetical protein [Ixodes scapularis]
scaffold3750	94479	94738	260	100	0.00282781	0.0589596	-0.0561318	-648.359	CHH	Target=(GA)n:1-124;Class=Simple_repeat	repeat
scaffold3769	311513	311661	149	42	0.00802239	0.0652236	-0.0572012	-227.931	CHH	evm.model.scaffold3769.3	intron	--	PREDICTED: LOW QUALITY PROTEIN: G1/S-specific cyclin-D3 [Anolis carolinensis]
scaffold3772	517755	517892	138	33	0.00309015	0.0252073	-0.0221171	-135.735	CHH	evm.model.scaffold3772.4	intron	--	sodium-dependent multivitamin transporter, putative [Ixodes scapularis]
scaffold3777	414004	414717	714	69	0.135115	0.467813	-0.332698	-458.736	CG	evm.model.scaffold3777.6	intron	--	hypothetical protein IscW_ISCW019705 [Ixodes scapularis]
scaffold3777	444648	446007	1360	200	0.0111697	0.164179	-0.153009	-1487.74	CG	evm.model.scaffold3777.8	exon	--	neurotransmitter gated ion channel, putative [Ixodes scapularis]
scaffold3777	444648	446007	1360	200	0.0111697	0.164179	-0.153009	-1487.74	CG	evm.model.scaffold3777.8	intron	--	neurotransmitter gated ion channel, putative [Ixodes scapularis]
scaffold3777	448296	448754	459	74	0.0098318	0.140485	-0.130653	-493.979	CG	evm.model.scaffold3777.8	intron	--	neurotransmitter gated ion channel, putative [Ixodes scapularis]
scaffold378	2248720	2248959	240	81	0.619865	0.798537	-0.178672	-498.474	CG	evm.model.scaffold378.18	intron	--	PREDICTED: FK506-binding protein 15-like isoform X1 [Crassostrea gigas]
scaffold3786	507518	507783	266	65	0.00212831	0.0567117	-0.0545834	-322.914	CHH	evm.model.scaffold3786.1	intron	--	CUB and sushi multiple domains (CSMD) protein, putative [Ixodes scapularis]
scaffold3802	117395	117643	249	55	0.127617	0.611589	-0.483972	-784.663	CG	evm.model.scaffold3802.3	intron	--	SNARE-associated protein snapin, putative [Ixodes scapularis]
scaffold3802	124614	124914	301	70	0.13438	0.384468	-0.250088	-428.742	CG	evm.model.scaffold3802.3	intron	--	SNARE-associated protein snapin, putative [Ixodes scapularis]
scaffold3802	191033	191582	550	81	0.267949	0.600117	-0.332168	-569.793	CG	evm.model.scaffold3802.4	intron	--	Inhibitor of NF-kappa B kinase subunit alpha, partial [Rhipicephalus microplus]
scaffold3802	195093	195676	584	64	0.232472	0.539532	-0.30706	-517.058	CG	evm.model.scaffold3802.4	intron	--	Inhibitor of NF-kappa B kinase subunit alpha, partial [Rhipicephalus microplus]
scaffold3802	563591	564159	569	108	0.435564	0.685737	-0.250173	-915.481	CG	evm.model.scaffold3802.8.1	intron	--	hypothetical protein IscW_ISCW023428 [Ixodes scapularis]
scaffold3802	647500	647765	266	66	0.504256	0.753726	-0.24947	-519.682	CG	evm.model.scaffold3802.8.1	intron	--	hypothetical protein IscW_ISCW023428 [Ixodes scapularis]
scaffold381	261069	261262	194	68	0.0072199	0.0476855	-0.0404656	-391.726	CHH	evm.model.scaffold381.2	intron	--	cytochrome P450, putative [Ixodes scapularis]
scaffold3836	105279	105413	135	48	0.0609176	0.135348	-0.0744304	-203.56	CHH	Target=(TG)n:1-236;Class=Simple_repeat	repeat
scaffold3837	82079	82552	474	121	0.0387005	0.122653	-0.0839524	-763.116	CG	evm.model.scaffold3837.3	intron	--	Fanconi anemia group D2 protein, putative [Ixodes scapularis]
scaffold3841	285515	285669	155	29	0.00442234	0.0389689	-0.0345466	-125.009	CHG	evm.model.scaffold3841.8	intron	--	TBC1 domain family member 14, partial [Stegodyphus mimosarum]
scaffold3852	359171	359256	86	11	0.00107674	0.0432122	-0.0421355	-50.0496	CHG	evm.model.scaffold3852.4	intron	--	zinc finger protein, putative [Ixodes scapularis]
scaffold3857	1929302	1929366	65	9	0.00627293	0.0385462	-0.0322733	-34.8214	CHG	evm.model.scaffold3857.13	intron	--	peropsin [Hasarius adansoni]
scaffold3857	2162846	2163005	160	55	0.00355905	0.0341643	-0.0306052	-247.918	CHH	evm.model.scaffold3857.13	intron	--	peropsin [Hasarius adansoni]
scaffold3867	19422	19970	549	90	0.237242	0.611909	-0.374666	-727.194	CG	evm.model.scaffold3867.1	intron
scaffold3867	52156	52600	445	73	0.406611	0.748305	-0.341694	-454.573	CG	evm.model.scaffold3867.2	intron
scaffold3868	29528	30730	1203	218	0.356886	0.514248	-0.157362	-1057.56	CG	evm.model.scaffold3868.1	intron	--	ubiquitin-conjugating enzyme, putative [Ixodes scapularis]
scaffold3868	236441	236526	86	30	0.00415164	0.0283065	-0.0241548	-132.933	CHH	evm.model.scaffold3868.2.1	intron	--	RNA-binding protein fusilli, partial [Stegodyphus mimosarum]
scaffold3868	1374132	1374577	446	104	0.271709	0.585812	-0.314103	-698.221	CG	evm.model.scaffold3868.23	intron	--	conserved hypothetical protein [Ixodes scapularis]
scaffold3868	1857993	1858328	336	73	0.734879	0.87566	-0.140781	-444.451	CG	evm.model.scaffold3868.33	intron
scaffold3879	162403	162920	518	69	0.445609	0.700696	-0.255086	-403.693	CG	evm.model.scaffold3879.5.1	intron	--	PREDICTED: serine/threonine-protein phosphatase 2A activator-like [Linepithema humile]
scaffold3884	311108	311681	574	101	0.0454998	0.195941	-0.150441	-760.433	CG	evm.model.scaffold3884.3.2	intron
scaffold3884	507613	508038	426	91	0.475658	0.664433	-0.188775	-491.152	CG	evm.model.scaffold3884.8	intron	--	hypothetical protein IscW_ISCW011055 [Ixodes scapularis]
scaffold3884	516689	517396	708	73	0.273586	0.488347	-0.214761	-429.003	CG	evm.model.scaffold3884.8	intron	--	hypothetical protein IscW_ISCW011055 [Ixodes scapularis]
scaffold3887	195949	196061	113	29	0.00514415	0.0429763	-0.0378322	-136.131	CHH	Target=(TAGA)n:1-245;Class=Simple_repeat	repeat
scaffold3887	195949	196061	113	29	0.00514415	0.0429763	-0.0378322	-136.131	CHH	Target=(TAGA)n:1-148;Class=Simple_repeat	repeat
scaffold3893	136867	137567	701	159	0.53102	0.791988	-0.260968	-1142.71	CG	evm.model.scaffold3893.3	intron	--	Major facilitator superfamily domain-containing protein 10 [Zootermopsis nevadensis]
scaffold3899	114050	114257	208	59	0.00480486	0.041825	-0.0370201	-291.65	CHH	evm.model.scaffold3899.1	intron	--	hypothetical protein X975_24588, partial [Stegodyphus mimosarum]
scaffold3906	669510	669561	52	5	0.000592489	0.0310679	-0.0304755	-20.38	CHG	evm.model.scaffold3906.7	promoter	--	coiled-coil domain-containing protein, putative [Ixodes scapularis]
scaffold3906	669510	669561	52	5	0.000592489	0.0310679	-0.0304755	-20.38	CHG	evm.model.scaffold3906.8	intron	--	cyclin-dependent kinase 14 [Rhipicephalus microplus]
scaffold3906	729193	729349	157	47	0.00400071	0.0488815	-0.0448808	-227.622	CHH	evm.model.scaffold3906.8	intron	--	cyclin-dependent kinase 14 [Rhipicephalus microplus]
scaffold3906	802348	802867	520	93	0.0548349	0.246862	-0.192027	-863.486	CG	evm.model.scaffold3906.8	intron	--	cyclin-dependent kinase 14 [Rhipicephalus microplus]
scaffold3906	946003	946657	655	76	0.404747	0.603788	-0.199041	-442.508	CG	evm.model.scaffold3906.9	intron	--	secreted protein, putative [Ixodes scapularis]
scaffold3906	946003	946657	655	76	0.404747	0.603788	-0.199041	-442.508	CG	evm.model.scaffold3906.9	exon	--	secreted protein, putative [Ixodes scapularis]
scaffold3906	946003	946657	655	76	0.404747	0.603788	-0.199041	-442.508	CG	evm.model.scaffold3906.9	utr3	--	secreted protein, putative [Ixodes scapularis]
scaffold3906	946003	946657	655	76	0.404747	0.603788	-0.199041	-442.508	CG	evm.model.scaffold3906.9	TES	--	secreted protein, putative [Ixodes scapularis]
scaffold3906	1298294	1298479	186	65	0.0743235	0.310074	-0.235751	-431.549	CG	evm.model.scaffold3906.14	intron	--	conserved hypothetical protein [Ixodes scapularis]
scaffold3906	1326036	1326305	270	60	0.0339198	0.172629	-0.13871	-454.679	CG	evm.model.scaffold3906.15	intron	--	conserved hypothetical protein [Ixodes scapularis]
scaffold3910	28915	29390	476	85	0.644479	0.878447	-0.233968	-456.384	CG	evm.model.scaffold3910.1	intron	--	PREDICTED: ADP-dependent glucokinase-like [Latimeria chalumnae]
scaffold3910	28915	29390	476	85	0.644479	0.878447	-0.233968	-456.384	CG	evm.model.scaffold3910.1	exon	--	PREDICTED: ADP-dependent glucokinase-like [Latimeria chalumnae]
scaffold3910	30266	30966	701	123	0.360768	0.586346	-0.225578	-762.267	CG	evm.model.scaffold3910.1	intron	--	PREDICTED: ADP-dependent glucokinase-like [Latimeria chalumnae]
scaffold3917	491203	491318	116	31	0.00552422	0.0320832	-0.026559	-144.382	CHH	evm.model.scaffold3917.3	intron	--	hypothetical protein IscW_ISCW019469 [Ixodes scapularis]
scaffold3921	335116	335270	155	47	0.00635924	0.0401095	-0.0337502	-220.953	CHH	evm.model.scaffold3921.5	intron	--	neurogenic locus notch, putative [Ixodes scapularis]
scaffold3921	349849	350155	307	113	0.0536812	0.121752	-0.0680711	-614.065	CG	Target=(CCG)n:1-160;Class=Simple_repeat	repeat
scaffold3921	349849	350155	307	113	0.0536812	0.121752	-0.0680711	-614.065	CG	evm.model.scaffold3921.5	intron	--	neurogenic locus notch, putative [Ixodes scapularis]
scaffold3924	411587	412284	698	115	0.671223	0.82925	-0.158027	-609.437	CG	evm.model.scaffold3924.2	intron	--	CutC family protein [Rhodopirellula maiorica SM1]
scaffold3926	52131	52536	406	102	0.441052	0.781295	-0.340242	-631.767	CG	evm.model.scaffold3926.1	intron
scaffold3937	353192	354097	906	125	0.0734042	0.367558	-0.294154	-1029.68	CG	evm.model.scaffold3937.4	intron	--	hypothetical protein [Amblyomma maculatum]
scaffold3946	13363	13822	460	85	0.423803	0.670849	-0.247046	-573.855	CG	evm.model.scaffold3946.1	intron	--	PREDICTED: PHD finger protein 21A-like [Saccoglossus kowalevskii]
scaffold3950	465640	465760	121	33	0.00549376	0.0496987	-0.044205	-134.44	CHH	evm.model.scaffold3950.6	intron	--	CUB and sushi domain-containing protein 3 [Cricetulus griseus]
scaffold3952	390576	390777	202	48	0.00586464	0.0863078	-0.0804431	-271.389	CHH	evm.model.scaffold3952.12	intron	--	hypothetical protein BRAFLDRAFT_203346 [Branchiostoma floridae]
scaffold3956	97827	98111	285	55	0.379496	0.806189	-0.426693	-413.706	CG	evm.model.scaffold3956.1	intron	--	membrane protein, putative [Ixodes scapularis]
scaffold397	699638	700065	428	151	0.0067704	0.0436693	-0.0368989	-732.689	CHH	evm.model.scaffold397.3	intron	--	organic anion transporter, putative [Ixodes scapularis]
scaffold3973	93714	94007	294	68	0.0556091	0.226248	-0.170638	-481.608	CG	evm.model.scaffold3973.1.4	intron	--	hypothetical protein IscW_ISCW002283 [Ixodes scapularis]
scaffold3973	174463	174683	221	62	0.527053	0.7724	-0.245347	-688.723	CG	evm.model.scaffold3973.1.4	intron	--	hypothetical protein IscW_ISCW002283 [Ixodes scapularis]
scaffold3973	277305	277654	350	58	0.588424	0.805012	-0.216588	-425.776	CG	evm.model.scaffold3973.2.1	intron	--	TPA_inf: hypothetical secreted protein 1974 [Amblyomma variegatum]
scaffold3974	406798	407160	363	62	0.039048	0.276229	-0.237181	-538.65	CG	evm.model.scaffold3974.3	intron	--	pantothenate kinase, putative [Ixodes scapularis]
scaffold3977	107541	107663	123	30	0.00151563	0.0262588	-0.0247432	-101.747	CHH	evm.model.scaffold3977.2	intron	--	zinc finger protein, putative [Ixodes scapularis]
scaffold3983	174215	174674	460	82	0.339822	0.587542	-0.247721	-596.274	CG	evm.model.scaffold3983.3	intron	--	snRNA-activating protein complex subunit, putative [Ixodes scapularis]
scaffold3983	182468	182865	398	66	0.0895826	0.268055	-0.178473	-426.649	CG	evm.model.scaffold3983.3	intron	--	snRNA-activating protein complex subunit, putative [Ixodes scapularis]
scaffold3983	187292	187580	289	75	0.425471	0.692107	-0.266636	-466.488	CG	evm.model.scaffold3983.3	intron	--	snRNA-activating protein complex subunit, putative [Ixodes scapularis]
scaffold3990	905238	905394	157	57	0.00508973	0.0476763	-0.0425865	-326.899	CHH	evm.model.scaffold3990.9	intron	--	tetraspanin, putative [Ixodes scapularis]
scaffold3990	1552095	1552241	147	58	0.00237881	0.0515443	-0.0491655	-357.261	CHH	Target=(GA)n:2-162;Class=Simple_repeat	repeat
scaffold3990	1552095	1552241	147	58	0.00237881	0.0515443	-0.0491655	-357.261	CHH	evm.model.scaffold3990.17	intron	--	protein phosphatase-7, putative [Ixodes scapularis]
scaffold3990	1565970	1566029	60	16	0.00361736	0.0587643	-0.0551469	-99.8864	CHH	evm.model.scaffold3990.17	intron	--	protein phosphatase-7, putative [Ixodes scapularis]
scaffold3992	215301	215426	126	40	0.0076772	0.0488226	-0.0411454	-198.289	CHH	evm.model.scaffold3992.4	exon	--	conserved hypothetical protein [Ixodes scapularis]
scaffold3992	368997	369385	389	75	0.225067	0.429854	-0.204787	-581.882	CG	evm.model.scaffold3992.7	intron	--	transmembrane protein, putative [Ixodes scapularis]
scaffold3992	377145	377671	527	89	0.04709	0.115621	-0.0685305	-500.586	CG	evm.model.scaffold3992.7	intron	--	transmembrane protein, putative [Ixodes scapularis]
scaffold3992	379853	380283	431	46	0.0965529	0.360915	-0.264363	-425.365	CG	evm.model.scaffold3992.7	intron	--	transmembrane protein, putative [Ixodes scapularis]
scaffold3992	427200	428082	883	113	0.0795103	0.421847	-0.342337	-981.957	CG	evm.model.scaffold3992.8	intron	--	splicing factor 3B subunit, putative [Ixodes scapularis]
scaffold4	395552	395850	299	73	0.0391255	0.124742	-0.0856167	-417.845	CG	evm.model.scaffold4.12	promoter	--	ribonuclease P protein subunit p30, putative [Ixodes scapularis]
scaffold4	652250	652622	373	52	0.179533	0.691613	-0.51208	-495.031	CG	evm.model.scaffold4.20	intron	--	PREDICTED: WD repeat-containing protein 44 isoform X2 [Harpegnathos saltator]
scaffold40	127914	128020	107	30	0.00237815	0.0255913	-0.0232131	-128.057	CHH	evm.model.scaffold40.2	exon	--	conserved hypothetical protein [Ixodes scapularis]
scaffold40	127914	128020	107	30	0.00237815	0.0255913	-0.0232131	-128.057	CHH	evm.model.scaffold40.2	intron	--	conserved hypothetical protein [Ixodes scapularis]
scaffold4015	1026160	1026446	287	85	0.560418	0.808424	-0.248006	-690.519	CG	evm.model.scaffold4015.7.2	intron	--	conserved hypothetical protein [Ixodes scapularis]
scaffold4051	26252	26736	485	104	0.0843876	0.413168	-0.328781	-1018.92	CG	evm.model.scaffold4051.1	intron
scaffold4051	27955	28179	225	60	0.216706	0.623836	-0.40713	-479.138	CG	evm.model.scaffold4051.1	intron
scaffold4051	31616	31905	290	73	0.0391772	0.268599	-0.229422	-473.807	CG	evm.model.scaffold4051.1	intron
scaffold4051	33029	33284	256	66	0.0276152	0.163758	-0.136143	-444.283	CG	evm.model.scaffold4051.1	intron
scaffold4051	35461	35656	196	57	0.16583	0.462487	-0.296656	-404.171	CG	evm.model.scaffold4051.1	intron
scaffold4051	37812	38226	415	78	0.066714	0.593669	-0.526955	-864.328	CG	evm.model.scaffold4051.1	intron
scaffold4062	77836	78078	243	99	0.00730428	0.071103	-0.0637987	-508.954	CHH	evm.model.scaffold4062.2	intron	--	hypothetical protein IscW_ISCW011136 [Ixodes scapularis]
scaffold4062	78129	78186	58	23	0.0051571	0.0489291	-0.043772	-131.433	CHH	evm.model.scaffold4062.2	intron	--	hypothetical protein IscW_ISCW011136 [Ixodes scapularis]
scaffold4062	242684	242839	156	47	0.00159457	0.0456038	-0.0440092	-219.499	CHH	evm.model.scaffold4062.5	intron	--	hypothetical protein X975_18967, partial [Stegodyphus mimosarum]
scaffold4063	62552	62646	95	31	0.00810241	0.0432221	-0.0351197	-141.117	CHH	evm.model.scaffold4063.4	intron	--	Anamorsin, putative [Ixodes scapularis]
scaffold4063	403216	403509	294	55	0.392098	0.706377	-0.314278	-490.873	CG	evm.model.scaffold4063.10	intron	--	exocyst complex component, putative [Ixodes scapularis]
scaffold4063	519402	519559	158	46	0.0114647	0.044536	-0.0330713	-213.007	CHH	evm.model.scaffold4063.13	intron	--	zinc finger protein, putative [Ixodes scapularis]
scaffold4063	1168803	1169589	787	142	0.302085	0.541588	-0.239503	-1151.04	CG	evm.model.scaffold4063.23	intron	--	G patch domain-containing protein 1, partial [Stegodyphus mimosarum]
scaffold408	1382756	1383095	340	77	0.0193723	0.271943	-0.252571	-713.172	CG	evm.model.scaffold408.5	promoter	--	PREDICTED: uncharacterized protein LOC105257536 [Camponotus floridanus]
scaffold408	1382756	1383095	340	77	0.0193723	0.271943	-0.252571	-713.172	CG	evm.model.scaffold408.5	TSS	--	PREDICTED: uncharacterized protein LOC105257536 [Camponotus floridanus]
scaffold408	1382756	1383095	340	77	0.0193723	0.271943	-0.252571	-713.172	CG	evm.model.scaffold408.5	utr5	--	PREDICTED: uncharacterized protein LOC105257536 [Camponotus floridanus]
scaffold408	1382756	1383095	340	77	0.0193723	0.271943	-0.252571	-713.172	CG	evm.model.scaffold408.5	exon	--	PREDICTED: uncharacterized protein LOC105257536 [Camponotus floridanus]
scaffold4094	51962	52052	91	40	0.00292239	0.0578446	-0.0549222	-204.507	CHH	Target=(TC)n:2-93;Class=Simple_repeat	repeat
scaffold4106	506187	506415	229	64	0.00583241	0.0522794	-0.0464469	-327.394	CHH	evm.model.scaffold4106.3	intron	--	hypothetical protein IscW_ISCW024292 [Ixodes scapularis]
scaffold4110	242352	242842	491	115	0.144056	0.291029	-0.146973	-665.401	CG	evm.model.scaffold4110.6	intron	--	liprin-alpha, putative [Ixodes scapularis]
scaffold4112	606438	606514	77	31	0.0114962	0.0541709	-0.0426747	-115.703	CHH	evm.model.scaffold4112.9	intron	--	hypothetical protein IscW_ISCW020659 [Ixodes scapularis]
scaffold4118	69544	69646	103	9	0.000789887	0.0451579	-0.044368	-38.0448	CHG	Target=(TAGG)n:2977-4196;Class=Simple_repeat	repeat
scaffold413	416646	417193	548	84	0.0537624	0.1911	-0.137338	-469.594	CG	evm.model.scaffold413.3	intron	--	Homeobox protein caupolican, partial [Stegodyphus mimosarum]
scaffold413	417390	417660	271	58	0.0150824	0.267492	-0.252409	-456.226	CG	evm.model.scaffold413.3	intron	--	Homeobox protein caupolican, partial [Stegodyphus mimosarum]
scaffold413	832139	832193	55	25	0.00368812	0.0450834	-0.0413952	-114.752	CHH	Target=(TAA)n:2-91;Class=Simple_repeat	repeat
scaffold4165	223241	223492	252	87	0.00308866	0.031673	-0.0285844	-429.202	CHH	evm.model.scaffold4165.1	intron	--	cyclic-nucleotide-gated cation channel, putative [Ixodes scapularis]
scaffold4166	111683	111743	61	18	0.00236997	0.0971323	-0.0947623	-85.0074	CHH	evm.model.scaffold4166.1	intron	--	hypothetical protein IscW_ISCW002244 [Ixodes scapularis]
scaffold4166	131683	131832	150	42	0.000711307	0.0497954	-0.049084	-205.517	CHH	evm.model.scaffold4166.1	intron	--	hypothetical protein IscW_ISCW002244 [Ixodes scapularis]
scaffold4166	233184	233365	182	71	0.00420182	0.0307951	-0.0265933	-361.294	CHH	evm.model.scaffold4166.5_evm.model.scaffold4166.4	intron	--	serotonin receptor, putative [Ixodes scapularis]
scaffold417	1021961	1022022	62	11	0.0048951	0.0899634	-0.0850683	-69.9161	CHG	evm.model.scaffold417.11.1	intron
scaffold4174	87502	88028	527	79	0.0632283	0.306141	-0.242912	-762.556	CG	evm.model.scaffold4174.2	intron	--	PREDICTED: proteasome-associated protein ECM29 homolog [Crassostrea gigas]
scaffold4174	967695	968398	704	109	0.187377	0.45676	-0.269383	-827.877	CG	evm.model.scaffold4174.16	intron	--	TATA element modulatory factor, putative [Ixodes scapularis]
scaffold4174	977174	977622	449	55	0.223351	0.704641	-0.481291	-424.962	CG	evm.model.scaffold4174.16	intron	--	TATA element modulatory factor, putative [Ixodes scapularis]
scaffold4174	1004456	1004796	341	43	0.154212	0.529858	-0.375647	-481.305	CG	evm.model.scaffold4174.16	intron	--	TATA element modulatory factor, putative [Ixodes scapularis]
scaffold4179	570662	570950	289	59	0.00709804	0.105144	-0.0980464	-425.676	CG	evm.model.scaffold4179.9	intron	--	PREDICTED: parathyroid hormone/parathyroid hormone-related peptide receptor-like isoform X2 [Orussus abietinus]
scaffold419	41687	41970	284	69	0.600778	0.820297	-0.21952	-483.668	CG	evm.model.scaffold419.1	intron	--	PREDICTED: tyrosine-protein kinase Src64B-like [Metaseiulus occidentalis]
scaffold419	2203979	2204332	354	59	0.0290084	0.284604	-0.255596	-474.252	CG	evm.model.scaffold419.10	intron	--	PREDICTED: uncharacterized protein LOC105934643 [Fundulus heteroclitus]
scaffold4193	78252	78499	248	71	0.100118	0.225905	-0.125787	-412.63	CG	evm.model.scaffold4193.2	intron	--	hypothetical protein IscW_ISCW009774 [Ixodes scapularis]
scaffold4193	145012	145085	74	23	0.0103383	0.0701616	-0.0598233	-99.9033	CHH	evm.model.scaffold4193.5.1	intron	--	conserved hypothetical protein [Ixodes scapularis]
scaffold4196	553903	554114	212	58	0.188239	0.424163	-0.235924	-438.516	CG	evm.model.scaffold4196.9	intron	--	E3 ubiquitin-protein ligase UBR4, partial [Stegodyphus mimosarum]
scaffold4222	44911	44972	62	24	0.00631814	0.0499428	-0.0436247	-112.548	CHH	evm.model.scaffold4222.1.1	promoter	--	Lysyl oxidase-like protein, partial [Stegodyphus mimosarum]
scaffold4222	879536	880156	621	50	0.503458	0.805869	-0.302411	-404.854	CG	evm.model.scaffold4222.12.1	intron	--	conserved hypothetical protein [Ixodes scapularis]
scaffold4222	1323812	1324042	231	73	0.180084	0.343263	-0.16318	-435.24	CG	evm.model.scaffold4222.20	intron	--	hypothetical protein LOTGIDRAFT_233600 [Lottia gigantea]
scaffold4228	131045	131103	59	27	0.00136399	0.0304935	-0.0291295	-122.722	CHH	evm.model.scaffold4228.1_evm.model.scaffold4228.2	intron	--	PREDICTED: protein turtle homolog B-like, partial [Metaseiulus occidentalis]
scaffold4229	56678	57110	433	70	0.605502	0.839075	-0.233573	-573.056	CG	evm.model.scaffold4229.1	intron
scaffold4233	161751	161968	218	54	0.172964	0.400129	-0.227166	-458.717	CG	evm.model.scaffold4233.2	intron	--	PREDICTED: importin subunit alpha-9-like [Crassostrea gigas]
scaffold4239	428394	428742	349	73	0.0464362	0.232812	-0.186375	-558.251	CG	evm.model.scaffold4239.16	intron	--	conserved hypothetical protein [Ixodes scapularis]
scaffold4242	22083	22334	252	69	0.0964649	0.294361	-0.197896	-599.968	CG	evm.model.scaffold4242.1.1	intron	--	conserved hypothetical protein [Ixodes scapularis]
scaffold4242	38877	39029	153	54	0.00431693	0.0543173	-0.0500003	-360.994	CHH	evm.model.scaffold4242.1.1	intron	--	conserved hypothetical protein [Ixodes scapularis]
scaffold425	854721	855080	360	101	0.454206	0.626804	-0.172599	-577.062	CG	evm.model.scaffold425.4	intron	--	unnamed protein product, partial [Tetraodon nigroviridis]
scaffold425	859312	859899	588	79	0.100614	0.282312	-0.181697	-451.074	CG	evm.model.scaffold425.4	intron	--	unnamed protein product, partial [Tetraodon nigroviridis]
scaffold4252	233299	233671	373	94	0.648827	0.816622	-0.167795	-600.836	CG	evm.model.scaffold4252.4	intron	--	hypothetical protein L798_02176, partial [Zootermopsis nevadensis]
scaffold4256	111191	111627	437	99	0.0093361	0.0657618	-0.0564257	-462.939	CG	evm.model.scaffold4256.2	intron	--	neprilysin, putative [Ixodes scapularis]
scaffold426	224518	224843	326	59	0.233135	0.456552	-0.223418	-414.933	CG	evm.model.scaffold426.3	intron	--	adenosine kinase, putative [Ixodes scapularis]
scaffold426	745433	745785	353	83	0.325765	0.638151	-0.312386	-808.873	CG	evm.model.scaffold426.12	intron	--	leucine rich domain-containing protein, putative [Ixodes scapularis]
scaffold427	53090	53226	137	28	0.0025286	0.0830425	-0.080514	-117.426	CHH	evm.model.scaffold427.1	intron	--	hypothetical protein CAPTEDRAFT_227295 [Capitella teleta]
scaffold4279	309133	309479	347	47	0.484926	0.808446	-0.32352	-455.971	CG	evm.model.scaffold4279.8_evm.model.scaffold4279.6	intron	--	PREDICTED: protein phosphatase 1E [Astyanax mexicanus]
scaffold4288	92692	92763	72	9	0.000841159	0.0231081	-0.022267	-30.0652	CHG	evm.model.scaffold4288.4	intron	--	hypothetical protein IscW_ISCW018287 [Ixodes scapularis]
scaffold4300	173456	173517	62	27	0.00533899	0.0303413	-0.0250023	-117.61	CHH	evm.model.scaffold4300.1	intron	--	PREDICTED: neuropilin and tolloid-like protein 2-like [Metaseiulus occidentalis]
scaffold4300	881179	881500	322	63	0.0170925	0.222559	-0.205466	-531.773	CG	evm.model.scaffold4300.12	intron	--	Y+LAT1B, putative [Ixodes scapularis]
scaffold4319	348386	348590	205	58	0.599089	0.821934	-0.222845	-441.848	CG	evm.model.scaffold4319.2	intron	--	component of oligomeric golgi complex, putative [Ixodes scapularis]
scaffold4328	39455	39621	167	60	0.00651128	0.0716083	-0.065097	-294.418	CHH	evm.model.scaffold4328.2	intron
scaffold433	403061	403932	872	102	0.486146	0.761301	-0.275155	-813.328	CG	evm.model.scaffold433.3.3	intron	--	poly(p)/ATP NAD kinase, putative [Ixodes scapularis]
scaffold4337	402133	402344	212	84	0.00801142	0.0488667	-0.0408553	-408.015	CHH	evm.model.scaffold4337.4	intron	--	cuticlin, putative [Ixodes scapularis]
scaffold434	308422	308495	74	10	0.000517923	0.023402	-0.0228841	-40.7636	CHG	evm.model.scaffold434.2	intron	--	Transcription factor CP2, partial [Stegodyphus mimosarum]
scaffold434	1018760	1019171	412	70	0.0705154	0.213373	-0.142858	-443.554	CG	evm.model.scaffold434.13	intron	--	Nicastrin, partial [Stegodyphus mimosarum]
scaffold4342	181481	181842	362	89	0.0286939	0.283015	-0.254322	-647.223	CG	evm.model.scaffold4342.2	intron	--	conserved hypothetical protein [Ixodes scapularis]
scaffold4342	253616	254007	392	77	0.0350229	0.110323	-0.0752996	-416.345	CG	evm.model.scaffold4342.4	intron
scaffold4342	271027	271356	330	74	0.189362	0.3461	-0.156738	-442.289	CG	evm.model.scaffold4342.4	intron
scaffold4347	168428	168494	67	8	0.00162477	0.0729043	-0.0712795	-32.0511	CHG	Target=(GACTG)n:3-40;Class=Simple_repeat	repeat
scaffold4347	168428	168494	67	8	0.00162477	0.0729043	-0.0712795	-32.0511	CHG	evm.model.scaffold4347.1	intron
scaffold4359	51573	51971	399	78	0.0592846	0.343705	-0.28442	-558.836	CG	evm.model.scaffold4359.2	intron	--	PREDICTED: uncharacterized protein LOC100903498 [Metaseiulus occidentalis]
scaffold4361	58133	58484	352	100	0.0148089	0.0809754	-0.0661665	-496.055	CG	Target=(TG)n:1-281;Class=Simple_repeat	repeat
scaffold4378	117686	118061	376	77	0.0353597	0.21213	-0.176771	-525.406	CG	evm.model.scaffold4378.2	intron	--	PREDICTED: transmembrane protein 220 [Fundulus heteroclitus]
scaffold4378	195175	195787	613	114	0.275494	0.518055	-0.242561	-826.134	CG	evm.model.scaffold4378.3	intron	--	Neuron navigator 2, partial [Stegodyphus mimosarum]
scaffold441	413867	414028	162	79	0.00616577	0.0453505	-0.0391847	-450.653	CHH	Target=(CTCA)n:1-218;Class=Simple_repeat	repeat
scaffold4417	48473	48664	192	63	0.00877948	0.0542555	-0.0454761	-320.188	CHH	evm.model.scaffold4417.2	exon
scaffold443	910318	910423	106	27	0.00600833	0.0357155	-0.0297072	-118.627	CHH	evm.model.scaffold443.12	intron	--	phosphoenolpiruvate carboxikinase [Rhipicephalus microplus]
scaffold4432	352803	353287	485	106	0.454654	0.733204	-0.27855	-970.812	CG	evm.model.scaffold4432.9	intron	--	nuclear receptor interaction protein, putative [Ixodes scapularis]
scaffold4432	415344	415958	615	81	0.279315	0.492951	-0.213636	-406.708	CG	evm.model.scaffold4432.12	intron	--	protein dopey-1, putative [Ixodes scapularis]
scaffold4438	394872	395660	789	87	0.0700478	0.281405	-0.211357	-718.086	CG	evm.model.scaffold4438.2	intron	--	ixoderin precursor, putative [Ixodes scapularis]
scaffold4438	408326	408800	475	68	0.0282322	0.145826	-0.117594	-423.353	CG	evm.model.scaffold4438.2	intron	--	ixoderin precursor, putative [Ixodes scapularis]
scaffold4438	412872	413865	994	149	0.0724627	0.253416	-0.180954	-1021.72	CG	evm.model.scaffold4438.2	intron	--	ixoderin precursor, putative [Ixodes scapularis]
scaffold4438	415759	416405	647	79	0.0451738	0.178792	-0.133618	-459.661	CG	evm.model.scaffold4438.2	intron	--	ixoderin precursor, putative [Ixodes scapularis]
scaffold4438	418166	418859	694	99	0.0913672	0.231703	-0.140336	-544.326	CG	evm.model.scaffold4438.2	intron	--	ixoderin precursor, putative [Ixodes scapularis]
scaffold4438	418992	420344	1353	98	0.0493749	0.403395	-0.35402	-838.826	CG	evm.model.scaffold4438.2	intron	--	ixoderin precursor, putative [Ixodes scapularis]
scaffold4438	423652	424076	425	65	0.0319708	0.212782	-0.180811	-442.848	CG	evm.model.scaffold4438.2	intron	--	ixoderin precursor, putative [Ixodes scapularis]
scaffold4438	424796	425544	749	132	0.0673767	0.227267	-0.15989	-880.455	CG	evm.model.scaffold4438.2	intron	--	ixoderin precursor, putative [Ixodes scapularis]
scaffold4438	431431	432374	944	101	0.124252	0.358993	-0.234741	-688.627	CG	evm.model.scaffold4438.2	intron	--	ixoderin precursor, putative [Ixodes scapularis]
scaffold4438	482114	483262	1149	110	0.330821	0.617084	-0.286263	-842.555	CG	evm.model.scaffold4438.3	utr5	--	TOLLIP protein, putative [Ixodes scapularis]
scaffold4438	482114	483262	1149	110	0.330821	0.617084	-0.286263	-842.555	CG	evm.model.scaffold4438.3	exon	--	TOLLIP protein, putative [Ixodes scapularis]
scaffold4438	482114	483262	1149	110	0.330821	0.617084	-0.286263	-842.555	CG	evm.model.scaffold4438.2	intron	--	ixoderin precursor, putative [Ixodes scapularis]
scaffold4438	619441	619723	283	129	0.00122428	0.0512238	-0.0499995	-787.11	CHH	Target=(GGAA)n:1-360;Class=Simple_repeat	repeat
scaffold4448	299173	299368	196	54	0.00384618	0.0422647	-0.0384185	-249.753	CHH	evm.model.scaffold4448.6	intron	--	cytochrome P450, putative [Ixodes scapularis]
scaffold4482	146080	146571	492	83	0.346125	0.592942	-0.246817	-508.489	CG	evm.model.scaffold4482.5	intron	--	protein PPRC1, putative [Ixodes scapularis]
scaffold4482	150421	151282	862	117	0.109146	0.448252	-0.339107	-919.759	CG	evm.model.scaffold4482.5	intron	--	protein PPRC1, putative [Ixodes scapularis]
scaffold4482	153847	154379	533	57	0.107016	0.591414	-0.484398	-505.438	CG	evm.model.scaffold4482.5	intron	--	protein PPRC1, putative [Ixodes scapularis]
scaffold4482	327395	327524	130	37	0.010977	0.0570599	-0.0460829	-164.425	CHH	evm.model.scaffold4482.11.2	intron	--	PREDICTED: myosin-IIIb [Metaseiulus occidentalis]
scaffold4482	327395	327524	130	37	0.010977	0.0570599	-0.0460829	-164.425	CHH	evm.model.scaffold4482.11.2	exon	--	PREDICTED: myosin-IIIb [Metaseiulus occidentalis]
scaffold4486	24963	25729	767	128	0.241094	0.43122	-0.190126	-684.859	CG	evm.model.scaffold4486.1	intron
scaffold4486	47031	47095	65	34	0.00213416	0.0287782	-0.026644	-148.969	CHH	evm.model.scaffold4486.2	intron
scaffold4486	79414	79693	280	76	0.474415	0.799959	-0.325544	-488.961	CG	evm.model.scaffold4486.3	intron
scaffold450	477816	478341	526	110	0.634972	0.764859	-0.129887	-567.656	CG	evm.model.scaffold450.2	intron	--	OTU domain, ubiquitin aldehyde binding protein, putative [Ixodes scapularis]
scaffold450	489615	490094	480	99	0.576355	0.891515	-0.31516	-698.477	CG	evm.model.scaffold450.2	intron	--	OTU domain, ubiquitin aldehyde binding protein, putative [Ixodes scapularis]
scaffold4517	93076	94322	1247	105	0.0764303	0.369529	-0.293099	-866.826	CG	evm.model.scaffold4517.2	intron	--	sialin, putative [Ixodes scapularis]
scaffold452	1857074	1857404	331	91	0.377082	0.576347	-0.199265	-559.828	CG	evm.model.scaffold452.21.4	intron	--	hypothetical protein X975_21588, partial [Stegodyphus mimosarum]
scaffold452	1857556	1857915	360	79	0.421188	0.6505	-0.229312	-652.583	CG	evm.model.scaffold452.21.4	intron	--	hypothetical protein X975_21588, partial [Stegodyphus mimosarum]
scaffold4522	62721	63096	376	69	0.135743	0.291047	-0.155304	-412.893	CG	evm.model.scaffold4522.1	intron	--	venom chymotrypsin inhibitor, putative [Ixodes scapularis]
scaffold4544	142309	142556	248	54	0.0907337	0.277847	-0.187113	-448.712	CG	evm.model.scaffold4544.2.2	intron	--	bZIP protein, putative [Ixodes scapularis]
scaffold4553	79224	79440	217	46	0.135936	0.546339	-0.410403	-509.434	CG	evm.model.scaffold4553.1	intron	--	MAP7 domain-containing protein, putative [Ixodes scapularis]
scaffold4553	118652	119030	379	77	0.280512	0.682775	-0.402263	-704.67	CG	evm.model.scaffold4553.2	intron	--	CDK5 regulatory subunit-associated protein, putative [Ixodes scapularis]
scaffold4553	119464	119696	233	68	0.504084	0.763721	-0.259637	-404.986	CG	evm.model.scaffold4553.2	intron	--	CDK5 regulatory subunit-associated protein, putative [Ixodes scapularis]
scaffold4553	434406	434457	52	9	0.00107301	0.0270139	-0.0259409	-29.292	CHG	evm.model.scaffold4553.6	intron	--	papilin, partial [Rhipicephalus microplus]
scaffold456	15567	16073	507	75	0.0649315	0.26465	-0.199719	-467.952	CG	evm.model.scaffold456.1	intron	--	ankyrin repeat containing protein [Ixodes scapularis]
scaffold4560	184536	184889	354	79	0.0546867	0.347296	-0.29261	-535.585	CG	evm.model.scaffold4560.6	intron	--	cytochrome P450, putative [Ixodes scapularis]
scaffold4578	137241	137676	436	83	0.0606894	0.195064	-0.134375	-714.739	CG	evm.model.scaffold4578.2	intron	--	PREDICTED: iron-sulfur protein NUBPL [Alligator mississippiensis]
scaffold4578	190532	190919	388	69	0.0541475	0.232357	-0.178209	-516.282	CG	evm.model.scaffold4578.3	intron	--	copper type II, ascorbate-dependent monooxygenase, putative [Ixodes scapularis]
scaffold4578	245017	245437	421	82	0.0886177	0.253811	-0.165193	-579.434	CG	evm.model.scaffold4578.3	intron	--	copper type II, ascorbate-dependent monooxygenase, putative [Ixodes scapularis]
scaffold458	990975	991060	86	35	0.00422948	0.0352066	-0.0309772	-171.316	CHH	Target=(GATTG)n:1-109;Class=Simple_repeat	repeat
scaffold4596	708930	709057	128	35	0.0100798	0.056217	-0.0461373	-172.171	CHH	evm.model.scaffold4596.1	promoter	--	PREDICTED: Down syndrome cell adhesion molecule-like [Metaseiulus occidentalis]
scaffold460	309127	309370	244	59	0.0743672	0.469275	-0.394908	-650.829	CG	evm.model.scaffold460.1	intron	--	Protein ELYS, partial [Stegodyphus mimosarum]
scaffold4612	274938	275219	282	65	0.369298	0.77269	-0.403392	-454.027	CG	evm.model.scaffold4612.3	promoter	--	hypothetical protein IscW_ISCW010856 [Ixodes scapularis]
scaffold4615	262505	263015	511	79	0.107105	0.362613	-0.255508	-643.093	CG	evm.model.scaffold4615.3	intron	--	PREDICTED: ATP-binding cassette sub-family A member 1-like [Metaseiulus occidentalis]
scaffold4626	209173	209228	56	7	0.00110089	0.0233524	-0.0222515	-25.3914	CHG	evm.model.scaffold4626.2	intron	--	RAB GTPase-activating protein, putative [Ixodes scapularis]
scaffold4626	260322	260623	302	60	0.081919	0.229658	-0.147739	-422.085	CG	evm.model.scaffold4626.3	intron	--	arylformamidase, putative [Ixodes scapularis]
scaffold4626	430144	430442	299	53	0.0264967	0.150102	-0.123605	-442.867	CG	evm.model.scaffold4626.4	intron	--	krueppel-like factor 1 [Homo sapiens]
scaffold4626	459439	459996	558	84	0.0944529	0.226095	-0.131642	-513.205	CG	evm.model.scaffold4626.4	exon	--	krueppel-like factor 1 [Homo sapiens]
scaffold4626	459439	459996	558	84	0.0944529	0.226095	-0.131642	-513.205	CG	evm.model.scaffold4626.4	intron	--	krueppel-like factor 1 [Homo sapiens]
scaffold4627	269006	269325	320	58	0.108799	0.509989	-0.40119	-554.879	CG	evm.model.scaffold4627.2	intron	--	PREDICTED: DNA mismatch repair protein Msh6 [Octodon degus]
scaffold4653	12281	12708	428	75	0.041125	0.219891	-0.178766	-643.217	CG	evm.model.scaffold4653.1.1	intron	--	hypothetical protein IscW_ISCW004639 [Ixodes scapularis]
scaffold4653	13135	13664	530	78	0.0881885	0.256403	-0.168215	-547.872	CG	evm.model.scaffold4653.1.1	intron	--	hypothetical protein IscW_ISCW004639 [Ixodes scapularis]
scaffold4653	20164	20403	240	50	0.0377508	0.575913	-0.538162	-552.539	CG	evm.model.scaffold4653.1.1	intron	--	hypothetical protein IscW_ISCW004639 [Ixodes scapularis]
scaffold4653	49956	50103	148	41	0.069963	0.660568	-0.590605	-495.123	CG	evm.model.scaffold4653.1.1	intron	--	hypothetical protein IscW_ISCW004639 [Ixodes scapularis]
scaffold4653	50241	50710	470	67	0.0518094	0.587454	-0.535644	-751.15	CG	evm.model.scaffold4653.1.1	intron	--	hypothetical protein IscW_ISCW004639 [Ixodes scapularis]
scaffold4653	59393	59933	541	64	0.0504562	0.495084	-0.444627	-539.713	CG	evm.model.scaffold4653.1.1	intron	--	hypothetical protein IscW_ISCW004639 [Ixodes scapularis]
scaffold4653	71397	71670	274	70	0.351274	0.734916	-0.383643	-477.54	CG	evm.model.scaffold4653.2	intron	--	UBX2 [Locusta migratoria manilensis]
scaffold466	20764	20926	163	53	0.00386913	0.0633117	-0.0594426	-280.012	CHH	evm.model.scaffold466.1	intron	--	cytoskeletal protein Sojo, putative [Ixodes scapularis]
scaffold466	454640	455046	407	98	0.179127	0.341226	-0.162099	-578.668	CG	evm.model.scaffold466.5	intron	--	chaperonin subunit, putative [Ixodes scapularis]
scaffold466	503505	504034	530	100	0.464887	0.673325	-0.208439	-650.452	CG	evm.model.scaffold466.6	intron	--	hypothetical protein IscW_ISCW011831 [Ixodes scapularis]
scaffold466	513721	514221	501	113	0.167924	0.391978	-0.224053	-855.614	CG	evm.model.scaffold466.6	intron	--	hypothetical protein IscW_ISCW011831 [Ixodes scapularis]
scaffold466	515309	515600	292	65	0.394049	0.698281	-0.304233	-538.653	CG	evm.model.scaffold466.6	intron	--	hypothetical protein IscW_ISCW011831 [Ixodes scapularis]
scaffold466	558609	559235	627	81	0.199581	0.501501	-0.30192	-545.111	CG	evm.model.scaffold466.6	intron	--	hypothetical protein IscW_ISCW011831 [Ixodes scapularis]
scaffold466	1024621	1026308	1688	237	0.00876796	0.135135	-0.126367	-1701.43	CG	Target=(CAGA)n:4-44;Class=Simple_repeat	repeat
scaffold466	2937192	2937381	190	65	0.00217187	0.0324993	-0.0303275	-316.525	CHH	evm.model.scaffold466.17	intron
scaffold466	4676705	4677193	489	104	0.251071	0.478793	-0.227723	-677.357	CG	evm.model.scaffold466.29	intron	--	transformer-2 protein C, putative [Ixodes scapularis]
scaffold4694	738999	739321	323	76	0.00424331	0.0581064	-0.0538631	-434.446	CHH	evm.model.scaffold4694.4	intron	--	rabGAP domain-containing protein, putative [Ixodes scapularis]
scaffold4694	839579	839990	412	63	0.0220662	0.226385	-0.204319	-512.548	CG	evm.model.scaffold4694.9	intron	--	S-phase kinase-associated protein 1A [Culex quinquefasciatus]
scaffold470	51288	51616	329	86	0.013995	0.113985	-0.0999899	-540.537	CG	evm.model.scaffold470.1.1	intron
scaffold470	70979	71450	472	109	0.55459	0.771729	-0.217139	-645.308	CG	evm.model.scaffold470.1.1	intron
scaffold470	72631	72722	92	25	0.0100036	0.0821444	-0.0721408	-102.153	CHH	evm.model.scaffold470.1.1	intron
scaffold4702	39456	39521	66	12	0.00569722	0.101334	-0.0956368	-82.6159	CHH	Target=(TAGA)n:1-293;Class=Simple_repeat	repeat
scaffold474	1136905	1137046	142	60	0.0054711	0.0681366	-0.0626655	-374.331	CHH	evm.model.scaffold474.20	promoter
scaffold474	1673554	1673798	245	68	0.294734	0.493219	-0.198484	-438.972	CG	evm.model.scaffold474.27.2	intron	--	ABC transporter, putative [Ixodes scapularis]
scaffold474	3167910	3168562	653	134	0.0171892	0.123212	-0.106023	-838.315	CG	evm.model.scaffold474.37	intron
scaffold474	4465460	4465741	282	67	0.0958499	0.218127	-0.122277	-400.557	CG	evm.model.scaffold474.54	intron	--	Beta-galactosidase [Chelonia mydas]
scaffold4741	35352	35912	561	99	0.380856	0.698434	-0.317578	-768.279	CG	evm.model.scaffold4741.2.1	intron	--	organic cation/carnitine transporter, putative [Ixodes scapularis]
scaffold4752	113251	113308	58	11	0.000889971	0.0552208	-0.0543309	-54.4333	CHG	evm.model.scaffold4752.1	intron	--	secreted salivary gland peptide, putative [Ixodes scapularis]
scaffold4752	856467	856764	298	87	0.0329477	0.130095	-0.0971476	-500.489	CG	evm.model.scaffold4752.3	intron
scaffold4765	31155	31575	421	117	0.0351849	0.176341	-0.141156	-959.449	CG	evm.model.scaffold4765.1	intron	--	sphingosine phosphate lyase, putative [Ixodes scapularis]
scaffold4765	793414	793911	498	99	0.114184	0.427564	-0.31338	-752.697	CG	evm.model.scaffold4765.4	intron	--	conserved hypothetical protein [Ixodes scapularis]
scaffold4765	904860	905273	414	79	0.0183347	0.106373	-0.0880379	-405.227	CG	evm.model.scaffold4765.6.7	intron	--	PREDICTED: ankyrin repeat and KH domain-containing protein 1 isoform X1 [Heterocephalus glaber]
scaffold4768	538104	538335	232	72	0.00413988	0.064097	-0.0599571	-431.685	CHH	evm.model.scaffold4768.4	intron	--	monocarboxylate transporter, putative [Ixodes scapularis]
scaffold4770	234392	234907	516	73	0.0855882	0.266951	-0.181363	-413.166	CG	evm.model.scaffold4770.4	intron
scaffold4773	535370	535706	337	84	0.231738	0.358091	-0.126353	-477.408	CG	evm.model.scaffold4773.2.1	intron	--	Aftiphilin, partial [Stegodyphus mimosarum]
scaffold4776	1470	1590	121	39	0.00266782	0.0451663	-0.0424984	-203.878	CHH	Target=(TTC)n:2-180;Class=Simple_repeat	repeat
scaffold4778	76833	77202	370	51	0.345013	0.639029	-0.294017	-446.328	CG	evm.model.scaffold4778.1	intron	--	conserved hypothetical protein [Ixodes scapularis]
scaffold4778	77758	78145	388	80	0.472304	0.687947	-0.215643	-421.206	CG	evm.model.scaffold4778.1	intron	--	conserved hypothetical protein [Ixodes scapularis]
scaffold4778	138663	139143	481	101	0.310615	0.637674	-0.32706	-850.182	CG	evm.model.scaffold4778.3	intron	--	hypothetical protein IscW_ISCW002424 [Ixodes scapularis]
scaffold4778	168956	169407	452	75	0.022928	0.146693	-0.123765	-502.563	CG	evm.model.scaffold4778.4	intron	--	serine/threonine protein kinase, putative [Ixodes scapularis]
scaffold4778	1209765	1210241	477	78	0.519069	0.789804	-0.270735	-435.206	CG	evm.model.scaffold4778.7	intron	--	kifc1, putative [Ixodes scapularis]
scaffold4778	1246940	1248171	1232	173	0.245168	0.508059	-0.262891	-1159.36	CG	evm.model.scaffold4778.8	intron	--	hypothetical protein FF38_12164 [Lucilia cuprina]
scaffold4778	1246940	1248171	1232	173	0.245168	0.508059	-0.262891	-1159.36	CG	evm.model.scaffold4778.8	exon	--	hypothetical protein FF38_12164 [Lucilia cuprina]
scaffold4778	1268074	1268813	740	149	0.196356	0.405093	-0.208737	-1149.41	CG	evm.model.scaffold4778.8	intron	--	hypothetical protein FF38_12164 [Lucilia cuprina]
scaffold4778	1268074	1268813	740	149	0.196356	0.405093	-0.208737	-1149.41	CG	evm.model.scaffold4778.8	exon	--	hypothetical protein FF38_12164 [Lucilia cuprina]
scaffold4778	1268074	1268813	740	149	0.196356	0.405093	-0.208737	-1149.41	CG	evm.model.scaffold4778.8	TSS	--	hypothetical protein FF38_12164 [Lucilia cuprina]
scaffold4778	1268074	1268813	740	149	0.196356	0.405093	-0.208737	-1149.41	CG	evm.model.scaffold4778.8	promoter	--	hypothetical protein FF38_12164 [Lucilia cuprina]
scaffold4778	1316848	1317344	497	108	0.429349	0.708315	-0.278966	-717.117	CG	evm.model.scaffold4778.10	intron	--	PREDICTED: LOW QUALITY PROTEIN: mitogen-activated protein kinase kinase kinase 7 [Anolis carolinensis]
scaffold4792	126460	126585	126	24	0.00245764	0.0636744	-0.0612168	-122.44	CHH	evm.model.scaffold4792.2	intron	--	gamma-tubulin complex component, putative [Ixodes scapularis]
scaffold4798	786284	786454	171	72	0.0041987	0.035885	-0.0316863	-363.049	CHH	evm.model.scaffold4798.6	intron	--	PREDICTED: uncharacterized protein LOC103514151 [Diaphorina citri]
scaffold48	202427	202773	347	80	0.437362	0.675046	-0.237684	-563.508	CG	evm.model.scaffold48.5	intron
scaffold48	1091085	1091407	323	80	0.622419	0.797065	-0.174646	-466.401	CG	evm.model.scaffold48.21	intron	--	condensin, putative [Ixodes scapularis]
scaffold4804	209395	209907	513	121	0.0244683	0.238643	-0.214175	-796.077	CG	evm.model.scaffold4804.1	intron
scaffold4807	780151	780244	94	33	0.00638257	0.033437	-0.0270544	-166.217	CHH	Target=(CCTG)n:3844-4103;Class=Simple_repeat	repeat
scaffold4807	780151	780244	94	33	0.00638257	0.033437	-0.0270544	-166.217	CHH	Target=(CCTAA)n:1-280;Class=Simple_repeat	repeat
scaffold4809	1043309	1043514	206	73	0.00686433	0.0410994	-0.034235	-378.861	CHH	evm.model.scaffold4809.13	intron	--	protein phosphatase 2A regulatory subunit A, putative [Ixodes scapularis]
scaffold4809	1048230	1048534	305	73	0.528093	0.745036	-0.216943	-506.541	CG	evm.model.scaffold4809.13	intron	--	protein phosphatase 2A regulatory subunit A, putative [Ixodes scapularis]
scaffold481	302386	302736	351	85	0.448488	0.68446	-0.235973	-591.079	CG	evm.model.scaffold481.3	intron
scaffold481	1701900	1702965	1066	163	0.00898257	0.102546	-0.0935635	-1069.2	CG	evm.model.scaffold481.14	intron	--	SH2 domain-containing protein 4A, putative [Pediculus humanus corporis]
scaffold481	2091270	2091586	317	138	0.0118409	0.218121	-0.20628	-1574.92	CHH	evm.model.scaffold481.18	intron	--	Dynein heavy chain, cytoplasmic [Zootermopsis nevadensis]
scaffold481	2091270	2091586	317	138	0.0118409	0.218121	-0.20628	-1574.92	CHH	evm.model.scaffold481.18	exon	--	Dynein heavy chain, cytoplasmic [Zootermopsis nevadensis]
scaffold4811	244308	244805	498	89	0.107484	0.397667	-0.290183	-675.27	CG	evm.model.scaffold4811.7	intron	--	PREDICTED: uncharacterized protein LOC100897972 [Metaseiulus occidentalis]
scaffold4811	380956	381189	234	52	0.566739	0.815837	-0.249098	-420.767	CG	evm.model.scaffold4811.10	intron	--	microsomal glutathione S-transferase, putative [Ixodes scapularis]
scaffold4811	397664	398101	438	69	0.161255	0.331389	-0.170134	-430.371	CG	evm.model.scaffold4811.10	intron	--	microsomal glutathione S-transferase, putative [Ixodes scapularis]
scaffold4811	409356	409656	301	81	0.00395143	0.0418977	-0.0379463	-413.11	CHH	evm.model.scaffold4811.10	promoter	--	microsomal glutathione S-transferase, putative [Ixodes scapularis]
scaffold4811	409356	409656	301	81	0.00395143	0.0418977	-0.0379463	-413.11	CHH	evm.model.scaffold4811.11.1	intron	--	PREDICTED: WD repeat-containing protein C2orf44 homolog [Metaseiulus occidentalis]
scaffold4811	432594	433309	716	73	0.50526	0.841537	-0.336277	-400.285	CG	evm.model.scaffold4811.11.1	intron	--	PREDICTED: WD repeat-containing protein C2orf44 homolog [Metaseiulus occidentalis]
scaffold4822	458405	458756	352	52	0.0148961	0.279827	-0.26493	-432.352	CG	evm.model.scaffold4822.6	intron	--	hypothetical protein IscW_ISCW022052 [Ixodes scapularis]
scaffold483	152479	153242	764	154	0.231437	0.461875	-0.230438	-1019.33	CG	evm.model.scaffold483.4	intron	--	WD domain and G-beta repeat containing protein, putative [Ixodes scapularis]
scaffold483	1456940	1457019	80	17	0.00452887	0.132416	-0.127887	-108.739	CHH	evm.model.scaffold483.9	intron
scaffold4835	53292	53723	432	99	0.00936248	0.0757357	-0.0663732	-540.514	CG	evm.model.scaffold4835.3	intron	--	chitinase, putative [Ixodes scapularis]
scaffold4837	304059	304164	106	11	0.000863279	0.0554898	-0.0546265	-40.3349	CHG	evm.model.scaffold4837.2.1	intron	--	conserved hypothetical protein [Ixodes scapularis]
scaffold4848	122327	122389	63	23	0.00638079	0.0335879	-0.0272072	-104.181	CHH	evm.model.scaffold4848.2	exon	--	hypothetical protein IscW_ISCW014863 [Ixodes scapularis]
scaffold4849	641757	642173	417	93	0.41628	0.651836	-0.235556	-491.78	CG	evm.model.scaffold4849.25	intron	--	vacuolar ATP synthase subunit E, putative [Ixodes scapularis]
scaffold4849	645893	647095	1203	57	0.035083	0.484584	-0.449501	-482.326	CG	evm.model.scaffold4849.25	intron	--	vacuolar ATP synthase subunit E, putative [Ixodes scapularis]
scaffold485	1043952	1044579	628	122	0.470019	0.779285	-0.309266	-956.673	CG	evm.model.scaffold485.21	intron	--	medium-chain acyl-CoA dehydrogenase, putative [Ixodes scapularis]
scaffold485	1047385	1047518	134	37	0.0106398	0.0837128	-0.0730731	-168.354	CHH	evm.model.scaffold485.21	intron	--	medium-chain acyl-CoA dehydrogenase, putative [Ixodes scapularis]
scaffold485	1283340	1283434	95	18	0.0197715	0.206414	-0.186642	-91.4533	CHH	Target=(TA)n:1-92;Class=Simple_repeat	repeat
scaffold4865	50446	50524	79	22	0.00682211	0.130429	-0.123607	-128.009	CHH	evm.model.scaffold4865.1	intron	--	hypothetical protein X975_22559, partial [Stegodyphus mimosarum]
scaffold4886	301738	301970	233	65	0.00315861	0.0496541	-0.0464954	-325.697	CHH	Target=(CACG)n:1-1105;Class=Simple_repeat	repeat
scaffold4887	127347	127431	85	11	0.00448547	0.0448163	-0.0403308	-35.9853	CHG	evm.model.scaffold4887.2	intron	--	glycosyltransferase domain-containing protein, putative [Ixodes scapularis]
scaffold4887	129122	129293	172	65	0.520427	0.768611	-0.248184	-426.516	CG	evm.model.scaffold4887.2	intron	--	glycosyltransferase domain-containing protein, putative [Ixodes scapularis]
scaffold489	70285	70631	347	108	0.0850673	0.184977	-0.0999092	-507.06	CG	evm.model.scaffold489.3	intron	--	Mif4Gd protein, putative [Ixodes scapularis]
scaffold4896	1880643	1880731	89	25	0.00126411	0.0272471	-0.025983	-113.883	CHH	evm.model.scaffold4896.26	intron	--	hypothetical protein IscW_ISCW012526 [Ixodes scapularis]
scaffold4896	2102113	2102504	392	74	0.0421466	0.133185	-0.0910384	-400.952	CG	evm.model.scaffold4896.31	intron	--	unnamed protein product [Macaca fascicularis]
scaffold4896	2104148	2104622	475	79	0.0118691	0.12969	-0.117821	-498.693	CG	evm.model.scaffold4896.31	intron	--	unnamed protein product [Macaca fascicularis]
scaffold49	450625	450941	317	70	0.424017	0.747969	-0.323952	-474.615	CG	evm.model.scaffold49.1	intron	--	Chloride intracellular channel exc-4, partial [Stegodyphus mimosarum]
scaffold490	81512	81813	302	64	0.319584	0.529484	-0.2099	-417.035	CG	evm.model.scaffold490.2	intron	--	conserved hypothetical protein [Ixodes scapularis]
scaffold490	87654	87753	100	36	0.00877038	0.0462566	-0.0374862	-163.269	CHH	evm.model.scaffold490.2	intron	--	conserved hypothetical protein [Ixodes scapularis]
scaffold4900	1188841	1188894	54	11	0.009698	0.0479658	-0.0382678	-40.5168	CHG	evm.model.scaffold4900.3	intron	--	Signal-induced proliferation-associated 1-like protein 2 [Zootermopsis nevadensis]
scaffold4935	213633	213760	128	38	0.0107693	0.115521	-0.104752	-201.73	CHH	evm.model.scaffold4935.1	intron	--	PREDICTED: TFIIH basal transcription factor complex helicase XPD subunit isoform X2 [Apis florea]
scaffold4935	213989	214118	130	45	0.0100746	0.0988287	-0.0887541	-195.326	CHH	evm.model.scaffold4935.1	intron	--	PREDICTED: TFIIH basal transcription factor complex helicase XPD subunit isoform X2 [Apis florea]
scaffold4935	213993	214145	153	21	0.00403629	0.163675	-0.159639	-87.6881	CHG	evm.model.scaffold4935.1	intron	--	PREDICTED: TFIIH basal transcription factor complex helicase XPD subunit isoform X2 [Apis florea]
scaffold4935	530480	531017	538	69	0.4631	0.697234	-0.234134	-418.444	CG	evm.model.scaffold4935.3	intron	--	PREDICTED: TFIIH basal transcription factor complex helicase XPD subunit isoform X3 [Ochotona princeps]
scaffold4935	538928	539290	363	53	0.432899	0.716375	-0.283476	-409.029	CG	evm.model.scaffold4935.3	intron	--	PREDICTED: TFIIH basal transcription factor complex helicase XPD subunit isoform X3 [Ochotona princeps]
scaffold4935	538928	539290	363	53	0.432899	0.716375	-0.283476	-409.029	CG	evm.model.scaffold4935.3	exon	--	PREDICTED: TFIIH basal transcription factor complex helicase XPD subunit isoform X3 [Ochotona princeps]
scaffold4935	542385	542938	554	105	0.426688	0.673623	-0.246935	-734.544	CG	evm.model.scaffold4935.3	intron	--	PREDICTED: TFIIH basal transcription factor complex helicase XPD subunit isoform X3 [Ochotona princeps]
scaffold4944	172451	172684	234	62	0.195771	0.395951	-0.20018	-419.941	CG	evm.model.scaffold4944.6	intron	--	conserved hypothetical protein [Ixodes scapularis]
scaffold4948	327110	327844	735	137	0.179649	0.700614	-0.520965	-1749.83	CG	evm.model.scaffold4948.1	intron	--	protein kinase C, putative [Ixodes scapularis]
scaffold497	1625993	1626059	67	30	0.00573753	0.0390832	-0.0333457	-134.901	CHH	evm.model.scaffold497.11	intron	--	conserved hypothetical protein [Ixodes scapularis]
scaffold497	1659472	1659645	174	65	0.00847528	0.0448307	-0.0363554	-286.244	CHH	evm.model.scaffold497.11	intron	--	conserved hypothetical protein [Ixodes scapularis]
scaffold497	1742640	1743081	442	110	0.579463	0.7589	-0.179437	-601.446	CG	evm.model.scaffold497.13	intron	--	conserved hypothetical protein [Ixodes scapularis]
scaffold497	1750803	1751603	801	46	0.132354	0.537142	-0.404788	-407.682	CG	evm.model.scaffold497.13	intron	--	conserved hypothetical protein [Ixodes scapularis]
scaffold4975	467384	467466	83	21	0.00341436	0.034897	-0.0314827	-105.401	CHH	evm.model.scaffold4975.1.1	intron	--	putative phospholipid-transporting ATPase IIB [Zootermopsis nevadensis]
scaffold4981	1548065	1548368	304	70	0.627532	0.858824	-0.231292	-436.044	CG	evm.model.scaffold4981.4	intron	--	hypothetical protein LOTGIDRAFT_159841 [Lottia gigantea]
scaffold4986	270122	270460	339	56	0.0212358	0.450493	-0.429257	-750.439	CG	evm.model.scaffold4986.2	intron	--	Cytochrome b-c1 complex subunit 2, mitochondrial, partial [Stegodyphus mimosarum]
scaffold4996	458648	459754	1107	162	0.20053	0.397297	-0.196766	-1099.37	CG	evm.model.scaffold4996.8	intron	--	E3 ubiquitin protein ligase Bre1, putative [Ixodes scapularis]
scaffold4996	459829	460396	568	96	0.245306	0.479857	-0.234551	-647.822	CG	evm.model.scaffold4996.8	intron	--	E3 ubiquitin protein ligase Bre1, putative [Ixodes scapularis]
scaffold5	117350	117603	254	61	0.00266294	0.0659244	-0.0632614	-329.142	CHH	evm.model.scaffold5.4.1	intron
scaffold5	1730240	1730411	172	61	0.00481526	0.0319665	-0.0271512	-299.031	CHH	evm.model.scaffold5.22.1	intron	--	synaptotagmin, putative [Ixodes scapularis]
scaffold50	794767	794835	69	19	0.00253576	0.0404486	-0.0379128	-109.403	CHH	Target=(CAAA)n:2-176;Class=Simple_repeat	repeat
[truncated: 800 more rows]
